# Supplementary material for: Characterization of blood microbial population in beef calves with clinical signs of sepsis using 16S rRNA gene sequencing
Source: PLoS One. 2025 May 23;20(5):e0324469. doi: 10.1371/journal.pone.0324469 (PMC12101658; doi:10.1371/journal.pone.0324469)
Supplement: S1 — (XLSX) [file pone.0324469.s001.xlsx]

## Sheet: Animals
ID	FARM ID	SPECIES	BREED	SEX	AGE (day)	CLINICAL STATUS	PATHOLOGY	BLOOD CULTURE
S1	172036	Bovine	Piedmontese	Male	14	S	Pneumonia	Negative
S2	175542	Bovine	Piedmontese	Male	8	S	Enteritis	Esherichia Coli
S3	182170	Bovine	Piedmontese	Male	8	S	Pneumonia	Negative
S4	185701	Bovine	Piedmontese	Male	9	S	Omphalitis	Esherichia Coli
S5	188263	Bovine	Piedmontese	Male	11	S	Enteritis	Negative
S6	194726	Bovine	Piedmontese	Female	10	S	Omphalitis	Streptococcus Uberis
S7	195278	Bovine	Piedmontese	Male	19	S	Pneumonia	Providencia stuartii
S8	195279	Bovine	Piedmontese	Male	7	S	Enteritis	Negative
H1	177713	Bovine	Piedmontese	Male	15	H
H2	177714	Bovine	Piedmontese	Female	15	H
H3	177715	Bovine	Piedmontese	Male	4	H
H4	177716	Bovine	Piedmontese	Male	15	H
H5	177717	Bovine	Piedmontese	Female	3	H
H6	177718	Bovine	Piedmontese	Male	11	H
H7	181843	Bovine	Piedmontese	Female	8	H
H8	181844	Bovine	Piedmontese	Male	8	H
H9	181845	Bovine	Piedmontese	Male	20	H
H10	181847	Bovine	Piedmontese	Female	12	H

## Sheet: SIRS score - Bacteriemia score
		SIRS SCORE				BACTERIEMIA SCORE
ID	SPECIES	T°	HR	RR	WBC	Focal site of infection	Age	Clinical score
S1	Bovine	38	125	72	8.85	1.5	1.2	2.1
S2	Bovine	38.6	168	60	11.4	1.5	1.2	2.5
S3	Bovine	37.4	120	48	47.85	1.5	1.2	2.1
S4	Bovine	36.4	126	52	10.58	1.5	1.2	2.5
S5	Bovine	38.9	135	48	21.15	1.5	1.2	2.1
S6	Bovine	37,9	134	88	25.26	1.5	1.2	2.5
S7	Bovine	36.9	100	35	3.62	1.5	1.2	2.5
S8	Bovine	37.1	96	70	8.14	1.5	1.2	2.5
H1	Bovine	38.7	100	28	9.58
H2	Bovine	39	96	28	6.75
H3	Bovine	38.8	108	32	9.16
H4	Bovine	38.6	94	28	10.33
H5	Bovine	39.2	86	32	13.95
H6	Bovine	38.5	94	28	8.53
H7	Bovine	39	84	32	8.64
H8	Bovine	39.1	104	28	7.29
H9	Bovine	38,1	98	32	10.65
H10	Bovine	38.8	100	36	7.93

## Sheet: Total bases reads
Sample ID	Breed	CLINICAL STATUS	Blood fraction	Total bases(bp)	Total reads
172036BC	Piedmontese	S	BC	52447444	174244
182170BC	Piedmontese	S	BC	48733104	161904
185701BC	Piedmontese	S	BC	56088340	186340
188263BC	Piedmontese	S	BC	43533028	144628
195278BC	Piedmontese	S	BC	59335528	197128
195279BC	Piedmontese	S	BC	59143490	196490
177714BC	Piedmontese	H	BC	53346230	177230
177715BC	Piedmontese	H	BC	50313956	167156
177716BC	Piedmontese	H	BC	51058028	169628
177717BC	Piedmontese	H	BC	83540744	277544
177718BC	Piedmontese	H	BC	49679448	165048
181844BC	Piedmontese	H	BC	92796494	308294
181845BC	Piedmontese	H	BC	51752134	171934
181847BC	Piedmontese	H	BC	49132832	163232
175542GR	Piedmontese	S	RBC	86410478	287078
195278GR	Piedmontese	S	RBC	61491290	204290
195279GR	Piedmontese	S	RBC	102009502	338902
177713GR	Piedmontese	H	RBC	77708568	258168
177714GR	Piedmontese	H	RBC	64898610	215610
177716GR	Piedmontese	H	RBC	42012376	139576
177717GR	Piedmontese	H	RBC	75594344	251144
177718GR	Piedmontese	H	RBC	104469876	347076
181843GR	Piedmontese	H	RBC	63329196	210396
181844GR	Piedmontese	H	RBC	45367322	150722
172036PL	Piedmontese	S	PL	66183278	219878
175542PL	Piedmontese	S	PL	100530990	333990
182170PL	Piedmontese	S	PL	98065198	325798
185701PL	Piedmontese	S	PL	77066836	256036
188263PL	Piedmontese	S	PL	55244938	183538
194726PL	Piedmontese	S	PL	89966492	298892
195278PL	Piedmontese	S	PL	68655090	228090
195279PL	Piedmontese	S	PL	79292430	263430
177713PL	Piedmontese	H	PL	89274192	296592
177714PL	Piedmontese	H	PL	102997986	342186
177715PL	Piedmontese	H	PL	95464558	317158
177716PL	Piedmontese	H	PL	88934664	295464
177717PL	Piedmontese	H	PL	75601568	251168
177718PL	Piedmontese	H	PL	86471280	287280
181843PL	Piedmontese	H	PL	99306522	329922
181844PL	Piedmontese	H	PL	89534256	297456
181845PL	Piedmontese	H	PL	89571580	297580
181847PL	Piedmontese	H	PL	93396688	310288
175542SP	Piedmontese	S	WB	50138172	166572
182170SP	Piedmontese	S	WB	39306386	130586
185701SP	Piedmontese	S	WB	54942132	182532
188263SP	Piedmontese	S	WB	44779168	148768
194726SP	Piedmontese	S	WB	53535258	177858
195278SP	Piedmontese	S	WB	69963838	232438
195279SP	Piedmontese	S	WB	44432416	147616
177713SP	Piedmontese	H	WB	47062554	156354
177714SP	Piedmontese	H	WB	56420042	187442
177715SP	Piedmontese	H	WB	47943280	159280
177716SP	Piedmontese	H	WB	47473720	157720
177717SP	Piedmontese	H	WB	49821520	165520
177718SP	Piedmontese	H	WB	64985298	215898
181843SP	Piedmontese	H	WB	49734230	165230
181844SP	Piedmontese	H	WB	52771922	175322
181845SP	Piedmontese	H	WB	59737664	198464
181847SP	Piedmontese	H	WB	46585168	154768

## Sheet: 16S rRNA gene analysis
		Class	BC	PL	RBC	PL	WB	RBC	PL	WB	BC	RBC	PL	WB	BC	PL	WB	BC	RBC	PL	WB	BC	RBC	PL	WB	BC	RBC	PL	WB	RBC	PL	WB	BC	RBC	PL	WB	BC	PL	WB	BC	PL	WB	BC	PL	WB	BC	PL	WB	BC
		Diagnosis	Disease	Disease	Disease	Disease	Disease	Healthy	Healthy	Healthy	Healthy	Healthy	Healthy	Healthy	Healthy	Healthy	Healthy	Healthy	Healthy	Healthy	Healthy	Healthy	Healthy	Healthy	Healthy	Healthy	Healthy	Healthy	Healthy	Healthy	Healthy	Healthy	Healthy	Healthy	Healthy	Healthy	Healthy	Healthy	Healthy	Healthy	Healthy	Healthy	Disease	Disease	Disease	Disease	Disease	Disease	Disease
Feature_ID	Species	Genus	172036BC	172036PL	175542GR	175542PL	175542SP	177713GR	177713PL	177713SP	177714BC	177714GR	177714PL	177714SP	177715BC	177715PL	177715SP	177716BC	177716GR	177716PL	177716SP	177717BC	177717GR	177717PL	177717SP	177718BC	177718GR	177718PL	177718SP	181843GR	181843PL	181843SP	181844BC	181844GR	181844PL	181844SP	181845BC	181845PL	181845SP	181847BC	181847PL	181847SP	182170BC	182170PL	182170SP	185701BC	185701PL	185701SP	188263BC
bbe8e3098d176e218914a159155168f7	Staphylococcus_capitis;Staphylococcus_epidermidis;Staphylococcus_caprae;	Staphylococcus;	0	613	2578	870	0	2197	1814	0	0	136	1084	263	730	1999	953	533	0	982	0	0	0	738	311	342	1609	1776	0	729	718	0	329	374	45852	0	119	11017	0	0	1048	265	0	1078	42	1473	679	446	0
5778dc4f4df8d157398ad4e502b28ce6	Cutibacterium_acnes;	Cutibacterium;	280	1749	151	1529	547	1004	3058	212	614	79	1569	178	231	2834	211	332	669	2304	138	57	205	2147	400	825	2056	6253	126	168	2945	444	1633	428	299	489	0	1535	106	403	6142	248	149	2054	445	239	1745	505	119
94b61e0c75e0cc473157d9ab10e442f8	NO_BLAST;	NO_BLAST;	0	0	0	233	461	1728	1624	0	0	0	185	0	214	737	0	151	0	636	0	0	0	40	0	309	8619	1252	0	0	887	0	0	0	66	0	0	0	0	0	1153	0	0	0	0	619	8836	5828	0
1e07834821ed30024739ed1e9b8932a8	Streptococcus_cristatus;Streptococcus_symci;Streptococcus_oralis;Streptococcus_vulneris;Streptococcus_gwangjuense;Streptococcus_infantis;Streptococcus_downii;Streptococcus_timonensis;Streptococcus_mitis;Streptococcus_periodonticum;Streptococcus_shenyangsis;	Streptococcus;	411	1682	696	925	0	1018	514	1566	761	0	276	779	980	318	0	0	0	1476	991	0	0	2388	511	750	615	1186	1856	6094	995	712	87	1175	388	432	0	993	844	1428	2293	683	1737	286	0	653	275	735	531
305786f3922ba5768ac220f767b48443	Cutibacterium_acnes;	Cutibacterium;	273	958	431	1618	722	1781	292	994	994	164	369	119	540	1999	111	775	943	1732	280	347	92	530	495	1182	1607	914	89	478	1003	254	1162	843	292	490	239	1442	113	578	401	359	536	1340	615	1023	468	1034	396
8f6c3b2f79c0651fc9faa09ae15bd830	NO_BLAST;	NO_BLAST;	0	0	0	64	67	463	1604	0	0	0	80	0	34	210	0	31	0	340	0	0	0	39	0	62	3224	1134	0	0	677	0	0	0	0	0	0	0	0	0	1222	0	0	0	0	69	6848	1964	0
072101314df5520ef605fab50f6f59f2	Staphylococcus_coagulans;	Staphylococcus;	0	0	570	26351	0	1282	0	0	0	0	0	0	0	121	0	0	0	128	0	0	0	0	0	0	0	0	0	0	153	0	0	0	0	0	0	0	0	0	0	0	0	493	0	0	7698	0	0
aa38ecd1f1612c2354e452f38f3324a1	Escherichia_fergusonii;Shigella_flexneri;Escherichia_coli;Pseudescherichia_vulneris;Shigella_sonnei;	Escherichia;Shigella;Pseudescherichia;	820	194	400	3545	1551	0	286	81	0	0	0	114	49	1196	0	0	0	364	0	0	0	0	0	0	418	81	0	0	0	0	607	470	0	0	308	0	0	76	152	0	0	312	1249	1720	2437	418	178
0ae8ee8533b1ee98a9e5eaf434ba56a8	Proteus_mirabilis;	Proteus;	0	0	736	18141	0	0	247	0	0	0	0	0	0	113	0	0	280	0	0	0	0	105	0	0	0	191	0	0	0	0	42	0	0	0	0	0	0	0	0	0	0	340	0	0	6650	408	268
479d66736f96e21e715afe5f8d1bea72	NO_BLAST;	NO_BLAST;	0	0	999	0	0	1293	0	0	0	1655	0	0	0	0	0	0	857	0	0	0	2083	0	0	548	1382	0	0	2658	0	0	0	719	0	0	658	0	0	1737	0	0	1893	0	0	1332	0	0	654
dcbeea3305d345c2853022d6358a4320	Moraxella_osloensis;	Moraxella;	0	0	0	61	0	607	749	0	0	0	932	147	0	91	0	0	0	0	0	410	0	273	0	104	932	1195	0	0	587	0	13868	1071	79	0	0	201	0	0	760	264	0	0	0	0	154	0	0
a9f9ad2f03d39fb43aabd72dd54605a9	Staphylococcus_capitis;Staphylococcus_caprae;	Staphylococcus;	0	0	1400	1263	0	353	99	0	0	300	25	590	0	481	0	0	112	0	0	0	999	119	204	0	337	0	0	0	372	0	0	133	481	139	0	13518	0	1047	0	0	0	0	0	0	47	0	0
b474a181306a9290e7cb8374beed488e	NO_BLAST;	NO_BLAST;	384	0	223	97	0	36	28	579	353	0	0	488	301	0	0	0	0	511	360	0	1911	0	0	354	520	256	0	0	0	182	116	0	81	0	662	0	580	1164	128	706	544	100	0	0	0	0	0
d244bf6dda2124d960807a8e81a26b60	NO_BLAST;	NO_BLAST;	0	0	16	382	0	0	1325	0	0	1	196	31	0	621	0	1381	0	506	0	0	0	813	15	18	95	894	474	0	521	72	0	0	132	0	0	659	0	0	745	0	571	402	0	0	699	0	0
79df66dbf690369f019a90034fbd221e	Phocaeicola_vulgatus;	Phocaeicola;	0	0	1868	408	346	0	148	932	0	0	272	1274	378	0	0	446	530	106	0	777	4685	59	0	0	0	242	1	0	0	1520	0	0	0	207	0	232	344	482	247	0	0	0	329	0	141	479	744
e3c874e96deb8d820a5c60091aea6a35	Escherichia_fergusonii;Shigella_flexneri;Escherichia_coli;Pseudescherichia_vulneris;Shigella_sonnei;	Escherichia;Shigella;Pseudescherichia;	250	786	111	1657	313	0	296	1701	0	0	0	1995	667	467	0	0	0	190	0	0	0	0	0	0	129	67	0	0	0	0	1745	135	0	0	883	0	0	0	161	0	0	183	400	426	1831	112	64
1a06b368685a460c751c8d528a2a6bb8	NO_BLAST;	NO_BLAST;	0	0	0	0	0	0	0	0	0	0	84	0	0	101	0	0	0	0	0	0	0	0	0	0	0	0	0	0	0	0	0	0	0	0	0	0	0	0	0	0	0	0	0	0	0	0	0
333ae10f474d73e9c3b6f1af5ac5e4bf	NO_BLAST;	NO_BLAST;	0	0	0	0	0	355	0	0	0	0	0	0	0	106	0	0	0	0	0	0	0	0	0	0	700	0	0	0	52	0	0	0	0	0	0	0	0	0	0	0	0	0	0	0	0	0	0
93a0be44af83a512bd54cd6c92cb747c	NO_BLAST;	NO_BLAST;	0	0	18481	0	0	0	0	0	0	0	251	1033	259	0	0	0	0	0	0	0	0	0	0	0	0	0	0	0	0	0	128	97	0	0	0	0	0	0	0	0	0	0	0	0	0	0	0
991f36e59778f8f0c553820925f6c868	NO_BLAST;	NO_BLAST;	0	0	0	0	0	2701	0	0	0	0	190	0	508	210	0	0	0	297	0	0	0	0	0	0	14620	120	0	0	206	0	0	0	0	0	0	0	0	0	68	0	0	42	0	0	35	0	0
c0115d042b4987de4b7f38ad94f6b2bb	Flavobacterium_gawalongense;	Flavobacterium;	0	0	678	253	0	0	1021	0	198	0	219	467	0	1470	159	0	0	1127	0	0	4	803	0	0	109	195	0	0	233	297	93	0	88	0	0	785	0	0	173	0	0	595	298	0	589	0	0
e46d0ea82cae9a8301e3f59e3b0928ab	NO_BLAST;	NO_BLAST;	0	0	0	0	0	0	0	0	0	0	0	0	0	0	0	0	0	0	0	0	0	0	0	0	0	0	0	0	0	0	214	0	0	0	0	0	0	0	0	0	0	0	0	0	0	0	0
23aab6cbbe6d3f28515e89bc0912dca8	Phocaeicola_vulgatus;	Phocaeicola;	0	0	411	34	929	0	100	1709	0	0	45	580	723	0	0	114	1686	21	0	824	1626	55	0	0	0	191	1	0	0	1282	0	0	0	1047	0	688	814	500	218	0	0	0	591	0	39	754	30
ad16743c1cdb9e7c67232b17d4ef77f8	Staphylococcus_capitis;Staphylococcus_epidermidis;Staphylococcus_caprae;	Staphylococcus;	0	0	470	0	0	0	0	0	0	0	0	0	0	0	0	0	0	0	0	0	0	0	0	0	0	0	0	0	0	0	0	0	13091	0	0	2725	0	0	0	0	0	0	0	0	0	0	0
9c04f155fd74ebae8f5ba4462605f73e	Staphylococcus_hominis;	Staphylococcus;	0	0	0	0	0	0	321	0	0	0	0	0	437	627	0	0	148	4633	0	0	0	0	0	0	463	2376	0	0	87	0	0	0	819	0	0	0	0	0	0	0	0	44	0	0	79	0	0
c7a86575485588dd25e615177ee3b5ee	Pseudomonas_spelaei;Pseudomonas_yamanorum;	Pseudomonas;	433	643	578	0	0	0	0	0	126	0	0	357	0	0	205	0	349	216	547	0	0	84	347	0	279	0	0	85	101	0	57	0	12	0	0	0	111	0	0	0	653	43	561	779	0	58	200
237b30c2a1616da9a469729ec4868460	Pseudomonas_glycinis;Pseudomonas_koreensis;	Pseudomonas;	0	0	0	0	0	0	0	0	0	0	0	0	0	92	0	0	0	0	0	0	0	0	0	0	0	0	0	0	0	0	0	0	0	0	0	0	0	0	0	0	1884	13977	143	0	0	0	0
496d4e699df400e4d8213e15c3b61a01	Staphylococcus_warneri;	Staphylococcus;	0	0	0	135	0	0	269	0	0	0	755	259	0	891	0	312	398	148	243	0	0	557	0	0	0	1282	0	257	155	0	334	0	495	0	0	2176	0	0	588	0	0	109	0	0	175	0	0
145c644199a0bb40612b0a58384cef43	Staphylococcus_capitis;Staphylococcus_epidermidis;Staphylococcus_caprae;	Staphylococcus;	0	0	0	0	472	0	55	0	0	0	0	0	0	0	0	0	0	149	0	0	0	175	0	0	0	0	0	275	212	0	0	0	9956	0	0	1240	0	0	0	0	0	0	0	0	64	0	0
b0f35d6a1bb4028e1b18b408a0fcd81f	Paracoccus_nototheniae;Paracoccus_carotinifaciens;Paracoccus_marcusii;Paracoccus_gahaiensis;Paracoccus_hibiscisoli;	Paracoccus;	0	0	0	0	0	0	127	0	0	0	0	0	0	43	0	0	137	223	0	0	0	0	0	0	0	0	0	0	0	0	0	0	0	0	0	0	0	0	0	0	0	22	0	0	0	0	0
868df57fbc1b815b03d7337451e21499	NO_BLAST;	NO_BLAST;	0	0	0	0	819	0	0	0	0	0	180	0	0	0	197	0	0	0	0	1123	0	0	0	0	0	0	1618	874	0	0	0	0	0	729	0	0	0	0	0	0	2106	0	0	0	104	0	0
10fdf7156931872d8da5c0cecf0c313c	Flavobacterium_gawalongense;	Flavobacterium;	0	0	210	91	0	0	1066	0	0	0	228	94	0	694	0	0	0	955	0	0	1	690	0	0	0	243	0	0	157	103	80	0	40	0	0	262	0	0	192	0	0	299	124	0	501	0	0
73813a93a599f6f74cb85ca7e0b42568	Granulicatella_adiacens;	Granulicatella;	0	0	0	95	76	0	146	0	0	0	0	48	0	0	0	0	6	0	0	0	0	155	0	0	0	478	0	0	40	0	0	0	0	0	0	0	370	148	0	0	0	0	435	0	114	0	0
9ac0c32df18b236da092a1197f491429	Neisseria_perflava;	Neisseria;	0	0	496	270	302	279	0	0	0	2602	0	0	0	0	0	367	0	0	0	0	1375	72	0	82	595	235	0	0	0	0	0	449	0	0	0	0	1111	0	352	0	0	139	0	0	47	245	0
b2f204266963ad7136f06062f84b4064	NO_BLAST;	NO_BLAST;	0	0	0	1003	0	0	299	0	0	0	178	0	0	220	0	0	0	468	0	0	0	263	0	427	0	492	0	0	420	0	0	0	48	0	0	744	0	0	1912	0	0	157	0	0	0	0	0
1e9d8fb7096e6ca047d5924bb94ab5f2	Akkermansia_muciniphila;	Akkermansia;	0	849	378	106	0	0	0	83	162	0	378	0	0	253	0	0	0	521	729	0	344	0	1660	66	168	62	0	0	0	1106	0	0	0	733	0	0	0	0	0	200	436	0	0	0	26	0	0
16e0a6fe1a962a98c93e5476d7a932c4	Haemophilus_parainfluenzae;	Haemophilus;	94	164	0	151	37	0	10	0	0	0	0	0	0	177	0	0	0	0	0	0	0	698	0	0	129	297	0	273	219	0	0	0	169	0	0	127	0	58	0	0	0	62	0	0	82	57	0
eaa3cdde852cabf5e5a8c0ce4a05bc0d	Escherichia_fergusonii;Shigella_flexneri;Escherichia_coli;Pseudescherichia_vulneris;Shigella_sonnei;	Escherichia;Shigella;Pseudescherichia;	0	0	0	5743	761	0	0	0	0	0	85	0	0	132	0	0	0	0	0	0	0	0	0	0	0	0	0	0	157	0	0	0	0	256	761	0	0	0	0	0	0	0	1120	0	0	0	0
4a98f077700a9146cc11c8143fd5099e	Streptococcus_ilei;	Streptococcus;	0	0	0	0	0	0	0	0	0	0	205	0	0	43	1284	0	0	0	0	0	0	140	0	0	0	275	0	0	0	836	0	0	29	0	0	0	0	0	0	0	0	0	27	0	0	0	1954
d67b330610ee7b9423c87101dc6cc2ea	Paracoccus_marinus;Paracoccus_beibuensis;Paracoccus_aestuarii;Paracoccus_hibisci;Paracoccus_pueri;	Paracoccus;	0	467	0	0	0	0	70	0	0	0	371	113	0	112	0	569	0	76	199	0	0	92	399	0	406	0	0	0	113	0	229	0	19	0	0	0	0	0	408	0	0	0	924	0	79	0	0
8bc8788f48c8f46f5cfb2bfada3a2148	Akkermansia_muciniphila;	Akkermansia;	0	748	939	189	0	0	0	135	892	0	292	0	0	227	0	0	0	489	100	0	1291	0	101	428	32	74	0	0	0	148	0	0	14	123	0	0	0	0	0	766	504	0	0	0	0	0	0
86239cc694befac3ed4ca51ab5b05596	Brevundimonas_nasdae;Brevundimonas_vesicularis;Brevundimonas_albigilva;Brevundimonas_huaxiensis;	Brevundimonas;	434	267	0	0	806	0	0	175	821	0	788	0	0	31	0	0	266	0	0	0	0	0	664	0	0	77	0	467	0	0	26	0	75	0	0	534	0	106	0	244	0	0	0	348	74	0	0
f9fb83c58ebd876fc7c29d8e69b564d8	NO_BLAST;	NO_BLAST;	0	0	0	0	0	10431	0	0	0	0	0	0	0	0	0	0	0	0	0	0	0	0	0	0	0	0	0	0	0	0	0	0	0	0	0	0	0	0	0	0	0	0	0	0	0	0	0
fe7959e6ac4ed9bad7f3e5549cf46a8a	Sphingomonas_panaciterrae;Sphingomonas_aurantiaca;Sphingomonas_aerolata;Sphingomonas_ginsenosidivorax;Sphingomonas_olei;Sphingomonas_radiodurans;Sphingomonas_faeni;	Sphingomonas;	0	181	0	0	0	0	0	0	0	0	21	0	0	63	0	0	243	830	0	0	0	13	0	0	0	59	0	567	239	0	2219	0	8	171	0	0	0	0	337	0	0	122	0	0	90	0	0
694c5916b3c0eb47610ef5d15199371e	NO_BLAST;	NO_BLAST;	0	0	0	0	0	60	0	0	0	0	0	0	0	41	0	0	0	0	0	0	0	0	0	0	260	0	0	0	33	0	0	0	0	0	0	0	0	0	0	0	0	0	0	0	0	0	0
9ac5c3ac931cdea9dd113a67d6b64768	Streptococcus_cristatus;Streptococcus_symci;Streptococcus_oralis;Streptococcus_vulneris;Streptococcus_gwangjuense;Streptococcus_infantis;Streptococcus_downii;Streptococcus_timonensis;Streptococcus_mitis;Streptococcus_periodonticum;Streptococcus_shenyangsis;	Streptococcus;	0	0	0	0	0	0	0	0	0	0	0	0	0	162	0	0	0	0	0	0	0	228	0	0	0	0	0	0	0	0	0	484	0	0	0	0	0	0	111	0	0	0	0	0	0	0	0
000971f2c53a5c1ece3258946e05a012	Staphylococcus_pseudintermedius;Staphylococcus_delphini;Staphylococcus_intermedius;	Staphylococcus;	0	0	282	1336	0	1179	0	0	0	0	0	0	129	0	0	0	141	0	0	0	0	0	0	0	271	382	0	0	0	0	0	0	0	0	0	0	0	0	0	0	0	0	0	0	2646	0	0
5a6f9f2eb246e681e6cfcd9df1a99dee	Streptococcus_sinensis;Streptococcus_ilei;	Streptococcus;	0	0	0	0	0	0	0	0	0	0	0	0	0	0	0	0	0	0	0	0	0	0	0	0	0	0	0	0	0	0	0	0	131	0	0	0	0	0	0	0	0	201	0	0	180	0	0
a2572bf33a9a16394b05acb0f8f1e9a2	Streptococcus_lactarius;	Streptococcus;	0	0	0	42	0	0	0	0	0	0	0	0	0	183	0	0	0	229	0	0	0	0	0	0	144	0	0	0	0	1	0	0	0	0	0	0	0	0	62	0	0	0	0	0	0	0	0
5100cf01a6b97c1c018f36852b912434	Staphylococcus_simiae;Staphylococcus_argenteus;Staphylococcus_roterodami;Staphylococcus_schweitzeri;Staphylococcus_aureus;	Staphylococcus;	205	0	522	136	406	415	0	71	0	0	0	0	1368	0	0	0	570	297	0	0	0	0	0	0	231	164	0	0	0	415	148	184	25	0	0	183	77	0	78	0	0	108	0	0	0	0	0
b7fdd2c6bdcc7897217c82d43b3e4ea6	NO_BLAST;	NO_BLAST;	1029	0	0	0	0	0	0	0	0	0	33	0	205	0	0	0	0	178	0	0	0	0	0	0	0	0	0	687	0	0	0	0	75	0	0	489	403	0	384	0	0	0	0	0	0	0	0
a90a92940856f3d19a70df275c0550d5	Faecalibacterium_longum;	Faecalibacterium;	0	0	811	0	0	624	0	410	0	0	0	0	0	0	0	0	0	151	0	450	245	158	0	544	0	0	995	0	94	0	351	14	0	0	0	0	0	0	0	0	0	0	0	0	0	0	0
926046fba281f89cd35802e1c4b0afa4	Prolinoborus_fasciculus;Acinetobacter_lwoffii;	Prolinoborus;Acinetobacter;	0	0	0	0	0	153	104	0	0	0	0	0	0	667	0	0	0	828	0	0	0	381	0	0	669	312	0	0	0	0	0	0	0	0	0	0	0	0	0	0	0	0	0	0	0	0	0
57b0e8d668742160859a9231a8f4549a	Staphylococcus_pasteuri;	Staphylococcus;	0	0	0	0	323	0	160	0	0	0	63	0	360	223	0	0	0	0	0	0	0	45	0	0	312	1251	0	0	1017	0	618	0	15	0	0	488	0	0	934	0	0	135	0	0	326	0	0
d0bb015500ccf9ca047a57451b40bf85	NO_BLAST;	NO_BLAST;	0	0	0	0	0	884	17	0	0	0	141	0	103	170	0	0	0	240	0	0	0	0	0	0	5982	109	0	0	218	0	0	0	0	0	0	0	0	0	62	0	0	28	0	0	21	0	0
722ac60ad8e88e8b796dc7bbf6ca7bd7	NO_BLAST;	NO_BLAST;	0	0	284	0	0	0	0	0	0	0	0	0	0	60	0	0	0	0	0	1075	0	0	0	0	0	0	0	0	0	0	0	355	70	0	0	366	0	0	86	1161	0	0	393	0	0	839	0
871ca89707d94c9638b1a04abddf4372	Rothia_mucilaginosa;	Rothia;	0	0	0	56	0	730	73	260	0	0	0	0	0	0	0	0	1794	0	438	0	0	0	0	0	135	0	0	131	137	0	0	0	0	0	0	422	0	0	0	0	0	83	136	0	0	0	0
ae3a6679663441d7cb75509d010bc692	Stutzerimonas_stutzeri;	Stutzerimonas;	0	0	0	0	0	0	7142	0	0	0	0	170	0	0	0	0	0	0	0	0	0	0	0	0	0	277	0	0	119	0	0	0	0	0	3	0	0	0	0	0	0	0	0	0	0	0	0
4388c677b7a12881caf2a973031ebc81	NO_BLAST;	NO_BLAST;	0	0	0	0	0	0	0	0	0	0	0	0	0	0	0	0	0	0	0	0	9	0	0	0	0	0	0	0	0	0	0	0	0	0	159	0	1103	1217	0	0	0	0	0	0	0	0	11
1c83db6f705d46646d9f1a351e83d3f5	Pelomonas_aquatica;	Pelomonas;	1011	852	0	0	0	0	0	288	0	0	0	0	47	0	209	0	169	0	0	826	0	0	0	0	0	0	0	0	0	839	0	0	0	0	0	1273	0	0	46	0	0	0	111	0	0	0	0
4214d5bce6b819b4007da012e2a4159c	Micrococcus_aloeverae;	Micrococcus;	232	66	0	0	0	0	0	0	0	0	56	0	0	333	238	0	0	727	0	0	0	118	0	0	0	348	0	0	1799	0	0	0	37	0	0	144	0	0	973	0	0	115	0	0	0	1171	0
0e93772fd31f97b68d540667b12c5c06	Agathobacter_rectalis;	Agathobacter;	0	895	0	0	0	0	0	0	0	637	0	0	0	0	0	0	0	0	227	0	0	0	0	0	0	0	0	0	494	0	0	0	25	0	0	0	0	0	0	1161	0	171	0	0	0	0	0
4cfbb9ffda85870f2cc4c96089ac44c2	NO_BLAST;	NO_BLAST;	0	0	0	357	0	0	426	0	0	0	85	0	55	85	0	481	0	260	0	0	22	107	0	0	0	285	167	0	0	0	0	238	64	0	0	307	0	0	71	0	0	175	0	0	197	0	0
d9afa4cdcb137bc5b02c0a70cff265da	Lawsonella_clevelandensis;	Lawsonella;	0	0	0	0	0	0	0	531	0	588	128	0	0	77	0	30	0	457	0	0	0	130	0	0	117	327	57	0	271	0	0	0	109	158	68	0	0	0	305	0	0	123	0	0	0	0	0
7a6403e0f00739791c592588d910559c	Corynebacterium_tuberculostearicum;	Corynebacterium;	269	98	422	221	0	0	145	980	0	0	0	0	21	455	0	0	0	35	0	0	0	0	0	0	257	341	94	0	200	0	88	0	253	0	0	0	0	0	447	0	0	62	0	0	97	0	0
357f554f8074ee6f4f7166c395783d57	Bifidobacterium_faecale;Bifidobacterium_adolescentis;	Bifidobacterium;	1165	0	0	0	0	113	0	0	860	0	200	154	0	41	0	0	0	826	0	0	0	0	0	0	0	0	0	0	0	0	0	0	0	0	0	0	0	0	0	1403	0	0	186	0	0	0	0
db08079f981490d3ed6fb30141203f4a	Segatella_copri;	Segatella;	0	0	0	0	181	0	0	0	0	0	128	0	0	0	791	0	0	0	0	1047	0	0	0	0	0	0	358	837	0	0	0	0	0	104	0	0	0	0	0	0	680	0	0	0	69	0	0
2800fd9d719cdcbb201e0796dfc4df6b	Streptococcus_thermophilus;	Streptococcus;	0	0	0	0	0	0	16	0	0	0	416	436	0	0	0	0	0	169	0	0	1630	107	0	0	752	299	0	0	0	0	0	0	0	0	0	939	0	0	428	0	1212	0	0	0	111	0	0
1bb9e57b4fa1630bbf444c5872a8e669	Neisseria_subflava;	Neisseria;	0	0	0	0	0	0	471	0	0	0	0	0	0	0	0	0	960	0	10	0	0	0	0	0	0	0	0	971	0	0	0	256	0	0	0	0	802	481	0	0	2283	0	146	0	65	0	0
5edccbbd5cc735342c5f95c5f022d919	NO_BLAST;	NO_BLAST;	5	0	0	0	0	320	0	27	0	14	0	0	0	0	115	0	0	0	0	0	0	0	0	0	0	0	5	0	0	648	0	0	0	35	54	0	602	189	0	0	0	120	224	126	0	0	0
f747c0886186b21c4017355f081200c6	Stutzerimonas_stutzeri;	Stutzerimonas;	0	0	0	0	0	0	6620	0	0	0	0	0	0	0	0	0	0	0	0	0	0	0	0	0	0	248	0	0	72	0	0	0	0	0	0	0	0	0	0	0	0	0	0	0	0	0	0
0deec6a469f8050bad3f4ec54328dc05	NO_BLAST;	NO_BLAST;	163	0	0	0	0	146	0	119	192	334	0	154	67	0	182	0	0	0	0	52	101	0	123	107	70	0	288	430	0	90	122	86	0	113	158	0	137	138	0	110	153	0	154	106	0	152	80
887b11b80ad04199e1b9a3318c070ffa	Segatella_copri;	Segatella;	0	0	0	0	109	0	170	0	668	0	0	0	0	0	0	0	308	0	0	0	0	0	0	0	0	0	0	0	293	0	0	0	63	0	0	0	0	768	0	0	0	0	0	0	0	0	0
458d893df205002b293fc01cc283f226	NO_BLAST;	NO_BLAST;	0	0	230	297	0	0	348	0	0	0	0	0	0	467	0	0	0	0	0	0	16	388	0	0	0	0	0	0	297	0	0	0	6	0	0	47	0	0	48	0	0	218	0	0	88	0	0
f7e0121e442c66562d4b2e65ee5d46ac	NO_BLAST;	NO_BLAST;	0	0	0	0	0	0	67	0	0	0	83	0	0	49	0	0	0	0	0	0	0	0	0	0	1641	0	0	0	336	0	397	0	0	0	0	0	0	0	93	0	0	0	0	0	97	0	0
05c3ba8e209ad2451bd8829058aa91af	Paracoccus_laeviglucosivorans;Paracoccus_yeei;	Paracoccus;	0	0	0	19	0	0	55	0	0	220	0	0	39	0	0	0	0	0	0	0	0	58	0	0	0	0	0	0	162	0	0	0	0	0	0	0	0	0	0	0	0	0	0	6025	51	0	0
6364a74f4a4eed4fe3154ddd5245cd41	NO_BLAST;	NO_BLAST;	94	0	0	0	0	0	0	0	0	0	50	0	412	0	0	0	0	140	0	0	0	0	0	0	0	0	0	891	0	0	0	0	141	0	0	1387	618	0	223	0	0	0	0	0	0	0	0
e98b525992adaf64edf11cce14ab314c	NO_BLAST;	NO_BLAST;	39	0	40	222	0	0	107	79	287	0	0	45	65	0	65	373	87	169	0	0	0	310	105	92	0	93	72	68	131	74	110	0	0	115	127	92	96	87	100	57	90	0	0	110	0	0	0
4975220a208c39b4c015f5f2e0670454	Staphylococcus_warneri;	Staphylococcus;	0	0	0	42	0	0	215	0	0	0	297	60	0	281	0	95	44	74	36	0	0	339	0	0	0	866	0	260	48	0	78	0	168	0	0	350	0	0	613	0	0	46	0	0	77	0	0
faec7f4f0e9b3f7c1deab510dddbcc2c	NO_BLAST;	NO_BLAST;	31	0	0	203	0	76	117	78	254	76	0	54	83	0	109	346	0	0	29	0	0	325	95	104	0	92	78	63	0	49	19	0	0	37	0	71	122	115	71	61	59	30	0	126	0	69	66
461774e573ce706eb1e2c67b7f734e3b	Faecalibacterium_prausnitzii;	Faecalibacterium;	169	0	0	0	1300	0	194	0	1386	0	0	346	0	54	0	0	0	0	0	0	0	0	533	0	0	0	0	0	0	0	0	0	0	0	0	0	0	0	0	1262	0	103	0	0	0	0	0
c5c02db5f958a29f4b17be41e9e88a85	Faecalibacterium_duncaniae;	Faecalibacterium;	0	466	0	0	0	667	10	0	0	0	0	0	0	0	0	0	0	37	0	0	0	0	1023	0	0	0	307	0	158	0	0	0	0	0	0	0	665	0	281	0	0	43	0	0	0	0	364
c63ea0a7322ad3740e5e70662bd80984	NO_BLAST;	NO_BLAST;	0	0	0	0	519	0	0	0	0	0	0	0	0	0	482	0	0	198	0	2062	0	0	0	0	0	0	0	0	1236	0	1	0	0	0	0	0	0	0	0	0	0	0	0	0	0	0	0
c92e25f0c338aaaf8a2386e3a450352c	Streptococcus_cristatus;Streptococcus_symci;Streptococcus_oralis;Streptococcus_vulneris;Streptococcus_gwangjuense;Streptococcus_infantis;Streptococcus_downii;Streptococcus_timonensis;Streptococcus_mitis;Streptococcus_periodonticum;Streptococcus_shenyangsis;	Streptococcus;	0	0	0	42	0	0	0	0	0	0	0	0	0	0	0	0	0	0	0	0	0	0	0	0	0	0	0	0	0	0	0	0	0	0	0	0	0	0	0	0	0	0	0	0	103	0	0
204fcd45efd3181d5cca216ed74e8d71	NO_BLAST;	NO_BLAST;	0	0	200	0	0	314	0	0	0	0	141	0	0	0	0	0	0	0	0	0	0	278	0	0	174	150	0	0	132	0	0	521	0	0	0	0	0	0	195	0	0	0	0	0	0	0	0
ffc22dcd71c91797baf203898d5b1db6	Paracoccus_marinus;Paracoccus_beibuensis;Paracoccus_aestuarii;Paracoccus_hibisci;Paracoccus_pueri;	Paracoccus;	0	349	0	0	0	0	43	0	0	0	251	39	0	47	0	262	0	82	39	0	0	63	78	0	116	0	0	0	31	0	102	0	0	0	0	0	0	0	456	0	0	0	159	0	113	0	0
0cb6f2efcf2dfda67fcb50e5acbb4f56	Romboutsia_timonensis;	Romboutsia;	0	0	0	0	0	380	645	0	0	0	151	0	0	59	0	0	0	0	0	0	253	61	137	0	0	0	0	0	648	0	0	0	0	0	0	0	300	0	68	0	0	312	0	0	0	0	0
d6249ca473b6e833451f7267186776e6	NO_BLAST;	NO_BLAST;	263	0	0	0	0	172	0	0	308	273	0	215	77	0	250	0	0	0	0	0	0	0	0	132	66	0	382	0	0	0	0	0	0	0	0	0	0	201	0	155	254	0	141	62	0	0	48
1d209e85a11955bef212d87cf66cbcea	Faecalibacterium_longum;	Faecalibacterium;	0	0	272	0	0	130	0	60	779	0	0	0	0	0	0	0	0	290	0	465	933	146	0	90	0	0	209	0	287	0	175	303	0	0	0	0	0	0	0	0	0	0	0	0	0	0	0
6aa0ccbfe3cb9cfd849e24d86fefcb0a	NO_BLAST;	NO_BLAST;	0	0	260	168	0	37	342	0	0	0	0	0	0	39	0	0	110	55	0	0	60	6	96	0	0	0	0	0	218	0	0	0	20	0	0	650	0	0	93	0	0	207	0	0	213	0	0
718438bf59ffc0455a4ba04ab10a4529	Bacteroides_fragilis;	Bacteroides;	0	0	0	0	418	0	0	0	0	0	0	0	52	0	0	0	0	0	0	0	0	0	0	0	0	0	0	0	0	0	0	0	0	0	0	0	0	0	0	0	0	0	0	977	0	0	0
ebf874f6b4b2a937d2c63d050a94ba28	NO_BLAST;	NO_BLAST;	0	0	0	112	0	0	457	0	0	0	37	0	37	0	0	67	0	220	0	0	0	72	0	0	0	211	531	0	0	0	0	73	72	0	0	71	0	0	84	0	0	134	0	0	194	0	0
8d48979dad76d682eb3e390e2aff1125	NO_BLAST;	NO_BLAST;	0	0	661	0	0	0	0	0	0	0	81	0	0	164	0	0	0	0	0	732	0	0	0	0	0	0	0	0	0	0	0	0	31	0	0	143	0	0	78	192	0	0	253	0	0	126	0
decc8fa500c776bdccda80d19aabf3df	NO_BLAST;	NO_BLAST;	84	0	0	233	0	0	119	64	282	0	43	52	0	0	82	366	0	0	121	78	5	356	0	80	0	69	50	44	0	38	0	0	0	52	0	52	124	97	64	47	65	0	0	41	0	0	0
ca525aa316ae1a029a5c8b7fe142916b	NO_BLAST;	NO_BLAST;	0	0	0	0	0	0	0	0	0	0	929	1308	0	0	0	0	0	0	0	0	0	641	0	0	0	0	0	0	0	0	0	0	0	0	0	0	0	0	0	0	0	0	0	0	0	0	0
5571214998528c063b48abee00cf421c	Alistipes_putredinis;	Alistipes;	0	0	0	0	0	0	0	0	0	0	0	0	0	0	0	0	0	344	0	0	0	0	0	964	0	0	0	0	0	0	0	0	0	0	0	0	0	0	345	0	0	0	0	2110	0	0	0
fca18bb04fe7628d3675805a4e651c46	Streptococcus_salivarius;	Streptococcus;	0	0	0	0	1301	0	0	0	0	0	0	0	0	41	0	0	0	351	0	0	0	77	0	0	0	104	0	0	0	0	0	599	127	0	0	0	0	0	367	0	0	0	0	0	0	0	0
b0504ed039ecf9ed89d0cc64ed6223bb	Kocuria_palustris;	Kocuria;	0	0	0	92	0	139	36	0	0	0	0	0	0	237	0	0	0	261	127	0	0	83	0	0	308	196	0	0	0	0	0	0	0	0	0	420	0	0	122	0	500	154	0	0	50	0	0
46fd45b43cbc9d57265d4df2ec1bdd9d	Faecalibacterium_prausnitzii;	Faecalibacterium;	1266	0	0	0	130	0	77	0	100	0	0	368	0	75	0	0	0	0	0	0	0	0	809	0	0	0	0	0	0	0	0	0	0	0	0	0	0	0	0	1892	0	141	0	0	0	0	0
ced762e91deeb5f68b7bb730ac938e98	NO_BLAST;	NO_BLAST;	0	0	24	51	0	0	205	0	0	0	33	135	0	257	0	0	0	33	0	0	0	167	0	0	0	0	603	0	100	0	0	0	0	0	0	829	0	0	0	0	0	98	0	0	318	0	0
e750c9b5315376aa7e38b3baa15f3b48	NO_BLAST;	NO_BLAST;	0	0	0	0	0	0	0	0	0	0	0	0	0	0	0	0	0	0	0	0	0	0	0	0	0	0	0	0	147	0	0	0	0	0	0	0	0	0	0	0	0	0	632	0	0	0	0
bbaf2dc2eb41468c369c0b844bcd5467	NO_BLAST;	NO_BLAST;	0	0	0	0	203	110	0	110	0	0	0	0	0	0	0	565	196	0	614	0	39	0	115	0	0	0	0	371	0	0	0	0	0	0	214	0	140	0	0	174	0	0	0	0	0	0	0
e4ed905357fe89b356fbd6a5f79860ea	NO_BLAST;	NO_BLAST;	68	0	0	174	122	0	118	63	240	0	0	56	0	0	133	311	0	0	66	92	0	270	0	82	0	60	66	54	0	49	0	0	0	0	0	70	129	119	68	85	51	0	0	0	0	0	0
7ef6d13750d31844177e24f977b845d1	NO_BLAST;	NO_BLAST;	0	0	0	0	198	0	0	0	0	0	0	0	0	0	976	0	0	214	0	2140	0	0	0	0	0	0	0	0	350	0	0	0	0	0	0	0	0	0	0	0	0	0	0	0	0	0	0
6436ca0bf8946c2a164baeb8491941b2	NO_BLAST;	NO_BLAST;	0	0	0	0	0	0	0	0	0	0	0	0	0	61	0	0	0	36	0	0	0	0	0	0	0	231	0	0	0	0	0	0	0	0	0	0	0	0	39	0	0	0	0	0	1848	1751	0
ce9a4036ae3a538b7847f2591b85c7b1	NO_BLAST;	NO_BLAST;	73	0	0	201	0	0	175	0	368	0	0	54	0	0	0	478	0	0	0	0	0	420	0	0	0	111	104	106	0	64	0	0	0	0	0	26	159	188	47	32	85	0	0	0	0	0	0
e770ffeb01e77c7d2a5a7eac7571122f	NO_BLAST;	NO_BLAST;	0	0	220	0	102	87	0	86	0	0	0	0	0	0	0	365	117	0	391	123	106	0	67	0	0	0	0	284	19	113	0	51	0	112	158	0	131	122	0	119	0	0	0	0	0	0	62
a91194315d69239ec774e5d7dd8f8590	NO_BLAST;	NO_BLAST;	0	0	0	0	0	0	0	0	555	933	0	0	0	0	562	0	0	0	0	798	0	34	0	0	0	227	225	0	0	0	0	0	0	0	0	0	0	0	0	0	0	0	0	0	0	0	0
8bf9adc0c054be7d8b4c8c8326eb1b91	Kocuria_tytonicola;	Kocuria;	0	0	0	0	0	0	60	0	0	0	74	0	160	194	0	772	0	0	88	0	0	0	0	0	0	124	0	0	1078	0	0	0	0	0	0	151	0	0	0	0	0	0	0	0	0	0	0
03f19b102fb289b5edc2603face95854	Sphingomonas_panaciterrae;Sphingomonas_aurantiaca;Sphingomonas_aerolata;Sphingomonas_ginsenosidivorax;Sphingomonas_olei;Sphingomonas_radiodurans;Sphingomonas_faeni;	Sphingomonas;	0	82	0	0	0	0	0	0	0	0	0	0	0	0	0	0	41	529	0	0	0	0	0	0	0	44	0	119	290	0	1267	0	0	46	0	0	0	0	367	0	0	61	0	0	97	0	0
5dfb7cf06d7bd20bd2eaf3131a1c6ff6	Acinetobacter_junii;	Acinetobacter;	0	292	0	0	0	0	0	0	0	217	0	0	0	0	0	0	0	0	0	0	1499	0	0	0	0	307	0	0	122	0	0	0	0	0	441	372	0	0	0	0	0	0	0	0	0	0	0
6150f864883ace1fba93bea5d2aa3548	Rothia_mucilaginosa;	Rothia;	0	0	0	287	0	0	59	0	0	0	0	0	0	0	0	0	0	0	0	0	0	0	0	0	0	0	0	0	0	0	0	541	0	0	0	0	0	0	0	0	0	142	0	0	87	0	0
159bd0a177bb700726c7c223a124b7b6	Phocaeicola_vulgatus;	Phocaeicola;	0	858	0	232	0	0	0	0	0	0	0	0	0	0	0	0	0	0	0	1261	0	0	0	0	0	0	0	0	128	0	0	0	0	0	0	0	459	0	0	0	0	0	0	0	0	0	0
e065080176eef0a45b76486be8540672	NO_BLAST;	NO_BLAST;	0	0	0	0	0	0	0	0	0	0	0	0	0	0	0	0	0	0	0	0	0	0	0	0	0	0	0	0	218	0	0	0	0	0	0	0	0	0	0	0	0	0	338	0	0	0	0
996ba1de96d607d6ad8e0f80e55615bd	Escherichia_fergusonii;Shigella_flexneri;Escherichia_coli;Pseudescherichia_vulneris;Shigella_sonnei;	Escherichia;Shigella;Pseudescherichia;	0	0	0	1926	228	0	0	0	0	0	86	0	0	52	0	0	0	0	0	0	0	0	0	0	0	0	0	0	96	0	0	0	0	43	250	0	0	0	0	0	0	0	633	0	0	0	0
c9a06053ac8cae26750517fa08945248	NO_BLAST;	NO_BLAST;	0	0	0	248	0	0	0	0	0	0	0	0	0	0	0	0	0	0	0	0	231	0	0	0	0	0	0	0	0	131	0	0	0	0	0	0	222	0	124	0	0	0	2	932	0	1434	0
82d44d57004ecb0c270ced422a62312b	Lawsonella_clevelandensis;	Lawsonella;	0	0	0	158	0	0	107	0	0	0	0	0	0	340	0	0	0	169	0	0	0	194	0	0	314	324	0	0	290	0	0	0	0	0	0	0	0	0	412	0	0	0	0	0	72	0	0
f066addf2f57d841b1da73bdfd986a69	Segatella_copri;	Segatella;	0	0	0	0	694	0	65	0	586	0	0	0	0	0	0	0	107	0	0	0	0	0	0	0	0	0	0	0	235	0	0	0	0	0	0	0	0	0	0	0	0	0	0	0	0	0	0
c5af37f07d3157edc930e378fb990891	NO_BLAST;	NO_BLAST;	0	0	0	0	0	0	0	0	557	461	0	0	0	0	0	0	0	0	0	91	0	29	0	0	0	223	615	0	0	0	0	0	0	0	0	0	0	0	0	0	0	0	0	0	0	0	0
2fcfb220c3e7a54884ad04fcbbc6a7bc	NO_BLAST;	NO_BLAST;	0	337	0	360	0	0	0	0	0	0	0	0	0	0	0	0	0	0	0	1814	9	0	0	0	0	286	0	0	0	10	0	0	0	0	109	0	0	0	0	0	0	0	432	0	0	18	0
b021498fd65b8db18c71a650a83d6c0f	Acinetobacter_johnsonii;	Acinetobacter;	1455	723	0	0	0	0	188	0	0	0	0	0	0	38	0	0	0	129	0	0	0	0	0	0	0	309	0	0	0	0	0	0	0	0	0	0	0	0	0	0	0	0	0	0	0	0	0
944cfc17b662c069698a07926eaf39b2	Streptococcus_parasanguinis;	Streptococcus;	0	0	0	0	0	0	0	0	0	0	0	0	0	0	0	0	0	0	0	0	0	0	0	0	0	0	0	0	169	0	0	0	0	0	0	0	125	0	0	0	0	0	0	0	0	0	0
4c5a5878e14311edd8f14456f86f8ceb	NO_BLAST;	NO_BLAST;	0	0	0	0	0	0	34	0	0	0	0	0	0	98	0	0	0	0	0	70	0	0	0	0	0	0	0	0	0	0	24	0	81	0	0	0	0	0	0	0	0	236	0	0	69	0	0
2704bf961570b8b6e8d133bd60c8ad13	Vescimonas_coprocola;	Vescimonas;	0	458	0	0	0	0	120	0	0	0	0	575	0	0	0	0	0	0	0	0	0	241	0	0	0	0	0	0	0	0	0	0	0	0	0	0	0	0	0	0	0	0	0	0	0	0	0
4a86fbecc718e8bf3c693a18ea77566e	NO_BLAST;	NO_BLAST;	0	358	0	0	0	0	0	0	0	0	0	0	0	0	1	0	0	0	0	2366	20	0	0	0	0	136	0	0	0	15	0	0	0	0	779	0	0	0	0	0	0	0	84	0	0	1	0
fc883dde27229ba49ecc7a310b886855	NO_BLAST;	NO_BLAST;	0	3954	0	0	0	0	0	0	0	0	0	0	0	0	0	0	0	0	0	0	0	0	0	0	0	0	0	0	83	0	0	0	0	0	0	0	0	0	0	0	0	0	0	0	0	0	0
29582ac14c8be8897922e83601941a41	Neisseria_perflava;	Neisseria;	0	0	459	324	0	0	60	0	0	1069	0	0	0	0	0	119	0	0	0	0	0	0	0	0	0	0	0	0	138	0	0	0	0	1	0	0	313	0	0	0	0	0	0	0	0	0	0
a9bb0c64f636955046c2553c2f9b2c6d	Paracoccus_sanguinis;	Paracoccus;	0	0	129	0	0	0	0	0	0	0	0	0	0	0	0	0	0	0	378	0	0	0	0	0	0	0	0	0	0	0	0	0	0	0	0	0	0	0	0	0	153	0	157	0	0	312	0
72817011b63935e8b715639c92feb6c3	Alistipes_putredinis;	Alistipes;	0	0	0	0	0	0	0	0	0	0	5	0	0	0	0	0	0	302	0	0	0	0	0	357	0	0	0	0	0	0	0	0	0	0	0	0	0	0	514	0	0	0	0	648	0	0	0
29b6092162b8a58bd52f0b5214c8a980	Cloacibacterium_normanense;	Cloacibacterium;	0	0	0	0	0	0	144	0	0	0	828	0	0	813	0	0	238	0	0	0	0	0	0	0	0	152	0	0	0	0	0	0	0	0	0	423	0	0	0	0	0	0	0	0	0	0	0
8e79106f4dd83a32dbdcd0f12c5b1414	Streptococcus_sanguinis;	Streptococcus;	0	0	0	305	0	259	133	0	0	0	49	0	0	91	0	615	0	0	0	0	0	166	0	347	0	0	0	0	288	0	0	0	0	0	0	58	0	0	0	0	0	0	0	0	93	0	0
7693d36cc301cbac47c62f701730388a	Bacteroides_uniformis;	Bacteroides;	0	0	0	0	0	0	0	0	0	0	0	0	0	0	0	0	0	0	1156	0	0	0	0	0	0	0	0	0	0	0	0	10	16	0	0	0	0	0	330	0	0	0	0	0	0	0	0
00353547eebf314430003e70a5fbeead	Bifidobacterium_faecale;Bifidobacterium_adolescentis;	Bifidobacterium;	548	0	0	0	0	465	0	0	101	0	0	473	0	67	0	0	0	227	0	0	0	0	0	0	0	0	0	0	0	0	0	0	0	0	0	0	0	0	0	144	0	0	226	0	0	0	0
1b3bc0b36d881b54a0478dbf9e3886b2	Staphylococcus_auricularis;	Staphylococcus;	0	0	0	562	0	0	0	0	0	0	0	0	350	0	0	0	0	0	0	0	0	0	0	0	0	0	0	0	0	0	0	0	0	0	0	0	0	0	0	0	0	0	0	0	0	0	0
fa68535e8b2367ffe385876046376112	Segatella_copri;	Segatella;	0	0	0	0	0	277	0	0	0	0	0	0	0	0	0	0	656	273	0	0	0	0	0	0	0	0	0	0	0	0	0	0	0	0	0	0	0	0	0	0	0	0	0	0	0	0	0
9a761a29ab34058f8491c8f94b5a338f	Sphingomonas_insulae;Sphingomonas_kyungheensis;	Sphingomonas;	0	0	0	0	0	0	0	0	0	0	27	0	0	0	0	237	0	0	0	0	0	49	0	0	0	0	0	0	322	0	557	0	0	0	0	0	0	0	0	0	0	0	0	0	0	0	0
2bca111a15f444e7d88997fd6e0dc3cd	Bacteroides_uniformis;	Bacteroides;	0	0	0	0	0	0	0	0	0	0	0	0	0	0	0	0	0	0	1415	0	0	0	0	0	0	0	0	0	0	0	0	0	39	0	0	0	0	0	603	0	0	0	0	0	0	0	0
6d677e5c12179e40e4f47ce70f9f6de2	Pelomonas_aquatica;	Pelomonas;	246	757	0	0	0	0	0	106	0	0	0	0	88	0	1261	0	0	0	0	150	0	0	0	0	0	0	0	0	0	128	0	0	0	0	0	344	0	0	78	0	0	0	0	0	0	0	0
04dfb706853983ba04f54c5b452c48f6	NO_BLAST;	NO_BLAST;	0	0	0	0	0	0	0	0	0	0	605	0	0	0	0	0	0	68	0	0	0	0	0	0	0	0	0	0	0	0	1073	0	0	0	0	0	0	0	0	0	0	0	0	0	0	0	0
828caba223d26fe96668e6a43bb51247	Corynebacterium_tuberculostearicum;	Corynebacterium;	149	157	66	64	0	0	161	202	0	0	0	0	0	128	0	0	0	24	0	0	0	0	0	0	145	221	165	0	219	0	59	0	132	0	0	0	0	0	398	0	0	34	0	0	90	0	0
5e0805b6321079fa9ee6397827a001e2	Vescimonas_coprocola;	Vescimonas;	0	206	0	0	0	0	126	0	0	0	0	46	0	0	0	0	0	0	0	0	0	50	0	0	0	0	0	0	0	0	0	0	0	0	0	0	0	0	0	0	0	0	0	0	0	0	0
60618ba1ae6cdf5100296a1ef765c5c5	NO_BLAST;	NO_BLAST;	0	0	0	0	0	0	0	0	0	0	0	0	0	0	0	0	0	0	0	0	0	0	0	0	0	0	0	0	0	0	0	0	0	0	0	0	0	262	0	0	0	0	0	0	0	0	0
a0478cfce43348ed5e62ca8df74db924	Agathobacter_rectalis;	Agathobacter;	0	328	0	0	0	0	0	0	0	766	0	0	0	0	0	0	0	0	688	0	0	0	0	0	0	0	0	0	325	0	0	0	23	0	0	0	0	0	0	57	0	101	0	0	0	0	111
273d852a95087f43ea76ef7ec827e471	NO_BLAST;	NO_BLAST;	0	0	0	0	0	0	0	183	0	146	0	0	0	0	0	0	0	0	0	0	137	0	163	0	0	0	0	666	0	137	0	68	0	150	172	0	245	0	0	0	0	0	93	118	0	185	30
397751c368ac64a2e7f0f67845a7d9ea	Staphylococcus_casei;Staphylococcus_succinus;	Staphylococcus;	0	0	0	0	0	0	0	0	0	0	83	0	0	0	0	0	0	0	0	0	0	79	0	0	0	0	0	0	1787	0	0	0	0	0	0	0	0	0	488	0	0	0	0	0	0	0	0
c426d0fca79d6fefac4f5340860d6778	Phocaeicola_vulgatus;	Phocaeicola;	0	591	0	84	0	0	0	0	0	0	0	0	0	0	0	0	0	0	0	0	0	0	0	0	0	0	0	0	29	0	0	0	0	0	0	0	711	0	0	0	0	0	0	0	0	0	0
92504a475d9426477ee7475b51f4af50	Pantoea_vagans;	Pantoea;	0	0	0	0	0	0	0	0	0	0	0	0	0	0	0	0	0	448	0	0	0	0	0	0	0	0	0	0	0	0	0	0	0	0	0	0	0	0	0	0	0	16	0	0	0	0	0
27160c8fea640d0b2d765572688e296e	NO_BLAST;	NO_BLAST;	0	0	0	0	0	0	0	0	948	0	0	0	0	0	0	0	0	0	0	0	0	0	0	0	0	0	0	0	0	0	0	0	0	0	0	0	0	0	0	0	0	0	0	0	0	0	0
74527fc66b1ec6fa66b58f34ab97eacb	Megasphaera_elsdenii;	Megasphaera;	0	0	0	0	0	0	206	0	0	0	0	0	538	0	0	0	0	0	0	0	0	0	0	0	0	0	0	1276	0	0	0	0	9	314	0	0	0	0	0	0	0	0	0	0	0	0	0
905995b8d6dea9d7ea3decd547c11e33	NO_BLAST;	NO_BLAST;	0	0	0	0	0	0	0	0	0	0	0	0	0	0	0	0	0	0	0	0	0	0	0	0	0	0	0	0	3583	0	0	0	0	0	0	0	0	0	0	0	0	0	0	0	0	0	0
1a5a3bb4fe1b51a8f48753b50b6794a2	Roseburia_intestinalis;	Roseburia;	0	0	0	0	0	0	0	0	0	0	0	0	0	0	0	0	0	450	0	250	0	0	0	0	0	0	0	0	73	0	0	439	0	0	0	0	0	0	0	0	0	0	0	1045	0	0	0
4dc0234a141e844bd16d0096e0d5dab6	Streptococcus_salivarius;	Streptococcus;	0	0	0	0	0	0	0	0	0	0	0	0	0	280	0	0	0	849	0	0	0	133	0	0	0	164	0	0	70	0	0	0	26	0	0	0	0	0	301	0	0	0	0	0	0	0	0
384d58eefbd3b196239a800f306fbe73	Rothia_mucilaginosa;	Rothia;	0	0	0	0	0	0	450	0	0	0	53	0	0	0	0	0	0	151	0	0	0	165	0	0	96	195	0	0	217	0	0	0	0	0	0	295	0	0	359	0	0	0	0	0	0	0	0
9e7ca068bad774c2da25c4de65d2c177	Psychrobacter_pasteurii;	Psychrobacter;	0	0	0	0	0	0	0	0	0	0	0	0	0	27	0	0	0	0	0	0	0	0	0	0	0	0	0	0	1170	0	0	0	0	0	0	0	0	0	235	0	0	0	0	0	0	0	0
9bd0cf1f39c705d41471f49eedc0624c	NO_BLAST;	NO_BLAST;	0	0	0	434	0	0	0	0	0	0	0	629	0	0	0	0	0	0	0	0	0	0	0	0	0	0	0	0	0	363	0	0	0	0	0	0	0	0	0	0	0	0	539	0	0	0	0
bcecbb4166e9fde2f13db9549fa3e535	Haemophilus_sputorum;	Haemophilus;	0	0	0	0	0	365	0	0	552	0	0	376	244	0	0	0	0	474	0	0	0	0	0	0	0	0	0	0	0	0	0	0	0	0	0	0	0	0	0	0	0	0	213	0	0	0	0
4d723c9df0358d594456fdca90b91899	NO_BLAST;	NO_BLAST;	0	0	0	0	0	0	0	0	0	1815	0	1144	0	0	0	0	0	0	0	0	0	0	0	0	0	0	0	0	0	0	0	0	0	0	0	0	0	0	0	0	0	0	0	0	0	0	0
ef32ec8b0d33662dde397b6b23d850fc	NO_BLAST;	NO_BLAST;	0	0	0	0	0	0	0	0	0	0	0	0	0	0	0	0	0	0	0	0	0	0	0	0	0	0	0	0	0	0	0	0	0	0	0	0	0	0	0	0	0	0	0	0	0	0	0
d5711aad617835b5360c7678fd447d32	NO_SPECIES_TRANS_0.0;	NO_SPECIES_TRANS;	0	0	0	0	393	0	698	0	0	0	48	0	0	321	0	0	0	0	0	0	0	0	0	0	0	191	0	0	0	85	0	0	0	0	0	0	0	0	0	0	0	0	0	0	0	0	0
d42a1cc9daee64c412b33ac08f49c041	Kocuria_salina;	Kocuria;	0	0	0	0	0	0	0	0	0	0	0	0	0	2970	0	0	0	37	0	0	0	0	0	0	0	0	0	0	0	0	0	0	0	0	0	0	0	0	0	0	0	0	0	0	0	0	0
080c1432c5865e982a63198152052eea	Gemella_sanguinis;	Gemella;	0	0	0	0	47	315	0	0	0	0	0	0	0	0	0	0	0	0	0	0	0	124	0	0	0	115	0	0	0	0	889	0	0	0	0	18	0	0	0	0	0	0	0	0	0	0	0
1198c58901447f6874a5560bc21d5dce	Segatella_copri;	Segatella;	0	0	0	0	1178	0	0	0	0	0	0	0	0	0	0	0	0	0	0	0	0	0	0	0	0	194	0	0	0	0	0	0	0	0	0	0	0	0	0	0	0	103	0	0	0	0	0
c2ed1672fce4b9e56c4e1b92689099d1	NO_BLAST;	NO_BLAST;	0	0	0	0	0	0	0	0	0	2111	0	78	0	0	0	0	0	0	0	0	0	0	0	0	0	0	0	0	0	0	0	0	0	0	0	0	0	0	0	0	0	0	0	0	0	0	0
e5a6fd875ae59b9327fc792e7e9754db	Pseudomonas_aeruginosa;	Pseudomonas;	0	0	0	68	335	0	0	0	0	0	0	0	0	0	0	0	0	0	0	0	0	128	0	0	0	36	0	0	98	0	0	0	0	0	0	0	0	0	41	0	0	529	0	500	55	1076	0
75072cd606d9f478f2f5d9c2b788733f	Faecalibacterium_duncaniae;	Faecalibacterium;	0	357	0	0	0	58	18	0	0	0	0	0	31	0	0	0	0	71	0	0	0	0	133	0	0	0	630	0	194	0	0	0	0	0	0	0	0	0	225	0	0	47	0	0	0	0	225
9c404a9ef05a9da89dc3a3a72af3a81a	Methylorubrum_zatmanii;Methylorubrum_podarium;Methylorubrum_extorquens;Methylorubrum_populi;Methylorubrum_suomiense;Methylorubrum_rhodesianum;Methylorubrum_aminovorans;Methylorubrum_thiocyanatum;Methylorubrum_pseudosasae;	Methylorubrum;	0	820	0	0	118	0	0	0	0	0	0	0	0	119	0	0	0	0	0	0	0	42	492	0	0	36	0	0	0	0	0	0	62	0	0	0	0	0	0	1246	0	0	0	0	0	0	0
c0057835f345fce8b10136dd014f9dcd	Bifidobacterium_pseudocatenulatum;Bifidobacterium_catenulatum;	Bifidobacterium;	0	959	0	0	0	0	0	0	0	0	37	0	103	0	0	0	0	0	766	0	0	36	0	0	0	0	0	1342	0	0	0	0	0	0	0	0	0	0	0	0	0	0	0	0	0	0	0
2fae3bf028d5f564e8a5c9fb9ddc54c6	Phascolarctobacterium_succinatutens;	Phascolarctobacterium;	0	0	0	0	2008	0	0	0	0	0	0	0	0	0	0	0	0	0	0	0	0	0	0	0	0	0	0	0	0	0	0	0	0	0	0	0	0	0	0	0	0	0	0	0	0	0	0
5790386a6f855fbea18bd286d3a7cdd5	Aerococcus_viridans;Aerococcus_urinaeequi;	Aerococcus;	0	90	0	230	0	0	0	0	0	0	73	0	0	728	0	0	184	0	0	0	0	0	0	0	0	0	0	0	0	0	0	0	0	0	0	0	0	0	44	0	0	1446	0	0	0	0	0
c0e0d4fc7932f537fad783d7b427c465	Mediterranea_massiliensis;	Mediterranea;	0	0	2175	0	0	0	0	0	0	0	0	0	0	0	0	0	0	0	0	0	0	0	0	0	0	0	0	0	0	0	0	0	0	0	0	0	0	0	0	0	0	0	0	0	0	0	0
398fb1d722d1f690e1151ed8a21b0d81	Lactobacillus_johnsonii;	Lactobacillus;	0	0	0	0	0	0	0	0	0	0	0	0	0	321	0	0	0	0	0	0	1059	0	0	0	0	0	0	0	0	0	0	162	0	0	0	0	0	0	0	0	0	0	0	0	0	0	0
fd91a2890f45c6633967275b1feec013	NO_BLAST;	NO_BLAST;	0	0	232	0	520	0	0	0	0	0	0	0	0	0	0	0	0	0	0	0	0	0	276	0	0	0	0	0	0	0	0	0	0	0	0	0	147	64	0	24	0	5	0	0	0	0	0
81879c8b4f91bf6bc6bb7d5239b6959d	Granulicatella_adiacens;	Granulicatella;	319	0	0	0	0	0	0	0	0	0	0	0	0	0	0	0	0	0	0	0	0	0	0	0	0	0	0	0	0	0	0	0	0	0	0	0	0	0	0	0	616	0	0	0	0	0	0
f0d6d9a844b32abbd8738130c18b175a	Dialister_invisus;	Dialister;	0	0	0	0	994	0	0	0	0	0	0	0	0	0	0	0	0	0	0	0	0	0	0	0	0	178	0	0	0	0	0	0	0	0	0	0	0	0	0	0	0	0	0	0	0	0	0
3b0a1ee035356242f7e8407bd4a8e909	NO_BLAST;	NO_BLAST;	0	0	0	0	0	0	0	0	0	0	0	0	0	0	0	0	0	0	0	0	0	0	0	0	0	0	0	3142	0	0	0	0	0	0	0	0	0	0	0	0	0	0	0	0	0	0	0
cfbc1b9f6f56821c153a9749fb423432	Faecalibaculum_rodentium;	Faecalibaculum;	0	0	0	0	0	0	0	0	0	0	0	0	0	0	0	0	0	0	0	0	0	0	0	399	0	0	0	0	0	0	0	0	0	0	0	0	0	0	0	0	0	0	0	1794	0	0	0
79e7da718edac822fd54f9c212872ecc	Corynebacterium_xerosis;	Corynebacterium;	0	0	0	0	0	0	0	0	0	462	109	0	0	519	0	0	0	154	0	0	0	0	0	0	244	0	0	0	472	0	0	0	0	0	0	0	0	0	30	0	0	375	0	0	0	0	0
b7fc66d8ca52b1faf6942fd26ccb342f	Bradyrhizobium_elkanii;Afipia_broomeae;Bradyrhizobium_acaciae;Bradyrhizobium_australiense;Bradyrhizobium_septentrionale;Bradyrhizobium_murdochi;Bradyrhizobium_ripae;Bradyrhizobium_altum;Bradyrhizobium_erythrophlei;Bradyrhizobium_algeriense;Bradyrhizobium_cosmicum;Bradyrhizobium_australafricanum;Bradyrhizobium_namibiense;Bradyrhizobium_embrapense;Bradyrhizobium_tropiciagri;Bradyrhizobium_oropedii;…	Bradyrhizobium;Afipia;	0	0	0	0	0	57	0	0	106	0	0	0	160	0	0	0	0	0	0	0	49	0	0	0	0	0	0	0	0	0	0	0	49	0	0	0	516	0	0	168	0	0	0	0	0	423	0
3e5ebea835382670842687c4e86e12ff	NO_BLAST;	NO_BLAST;	0	0	0	0	0	0	0	0	0	0	0	0	0	0	0	0	0	0	0	0	0	0	0	0	0	0	0	0	0	0	0	0	0	0	0	0	0	0	0	0	0	0	0	0	0	0	0
f126689417b759a537df2e8da46a30a3	Phocaeicola_vulgatus;	Phocaeicola;	0	0	0	0	0	498	0	0	380	0	0	0	573	0	712	0	0	0	0	0	0	0	0	0	0	0	0	0	0	0	0	0	0	0	0	0	0	0	0	0	0	0	0	0	0	0	0
cbf9a0ff9cda7f1aea60c9f5df377159	Blastococcus_aggregatus;	Blastococcus;	0	1613	0	0	0	0	0	0	0	0	0	0	0	135	0	78	0	0	0	0	0	0	0	0	0	0	0	0	0	0	844	0	0	0	0	0	0	0	0	0	0	78	0	0	0	0	0
b0f586a0c3ec5958d196b17bd813803a	NO_BLAST;	NO_BLAST;	0	0	0	495	0	0	0	0	0	0	0	844	0	0	0	0	0	0	0	0	0	0	0	0	0	0	0	0	0	391	0	0	0	0	0	0	0	0	0	0	0	0	189	0	0	0	0
7a29f6463fe160eff0b8584c732b100a	Parabacteroides_merdae;	Parabacteroides;	0	0	0	0	0	0	0	0	0	0	0	0	0	0	0	812	0	0	0	0	0	0	0	0	0	0	0	0	0	0	0	0	0	0	0	0	0	0	0	0	0	0	0	0	0	0	0
fb533ba7c7849ccf26cbb1b616071028	Staphylococcus_capitis;Staphylococcus_epidermidis;Staphylococcus_caprae;	Staphylococcus;	0	0	0	0	0	751	80	0	0	0	0	0	0	200	0	0	580	0	0	0	0	0	0	0	0	0	0	0	0	0	0	0	0	0	0	394	0	0	0	0	0	0	0	0	0	0	0
a901d99eabedc323c681a2395dd25b14	Staphylococcus_equorum;	Staphylococcus;	0	0	0	0	0	0	156	0	0	0	233	0	0	583	0	0	0	0	0	0	0	0	0	0	176	92	0	0	184	0	0	0	0	0	0	51	0	0	0	0	0	0	0	0	78	0	0
8801d32ff790fa08aa70d3c2aad55089	Phocaeicola_massiliensis;	Phocaeicola;	0	0	0	0	0	0	0	0	0	0	0	0	849	0	0	0	0	0	0	0	0	321	0	0	0	0	0	0	0	0	0	285	0	0	0	0	0	0	0	0	0	0	0	0	0	0	0
de1c7649e5bafa65bc25288d2cde4ed9	Oribacterium_sinus;	Oribacterium;	0	0	0	0	0	0	0	0	0	0	0	0	0	0	0	0	0	0	0	0	0	336	0	0	0	76	0	0	0	0	0	0	0	0	0	0	0	0	0	0	0	0	0	0	0	0	0
d995410d0d36dc9c55e7ca891437b197	NO_BLAST;	NO_BLAST;	0	0	0	0	0	114	0	139	129	16	0	0	476	0	132	49	12	0	91	0	0	0	0	0	52	0	531	17	0	4	0	10	0	3	94	0	367	0	0	0	92	0	7	231	0	0	0
6d2b5875f4efb5e1b7cb586d994bcc37	Jeotgalicoccus_psychrophilus;Jeotgalicoccus_halotolerans;	Jeotgalicoccus;	0	0	0	0	0	0	0	0	0	0	0	0	0	131	0	0	0	0	0	0	0	63	0	0	0	0	0	0	234	0	0	0	0	0	0	390	0	0	0	0	0	87	0	0	21	0	0
c640b8b1acf53461aade72722bcd960f	NO_BLAST;	NO_BLAST;	381	0	0	0	0	0	0	0	0	0	0	0	0	0	1240	0	0	0	0	641	0	0	0	0	0	135	0	0	0	0	0	0	69	0	0	0	0	0	0	0	0	0	0	0	0	0	0
4c1f82660192c4c4622e58fbf66f74eb	[Ruminococcus]_torques;	[Ruminococcus];	0	0	0	0	0	0	0	0	1527	0	0	0	0	0	0	0	0	0	0	0	0	0	0	0	0	0	0	0	0	0	0	0	0	0	0	0	0	0	0	0	0	0	1397	0	0	0	0
a12cb8316381f27d0ed4c31a5ccc1c04	NO_BLAST;	NO_BLAST;	0	0	0	0	0	0	0	0	0	0	787	0	0	0	0	0	0	0	0	0	0	773	0	0	0	0	0	0	0	0	0	0	0	0	0	0	0	0	0	0	0	0	0	0	0	187	0
0c1e17bd46bc5a0e3053f62e901d8705	NO_BLAST;	NO_BLAST;	0	0	0	0	0	0	0	0	0	0	0	0	0	0	0	0	0	0	0	0	0	0	0	0	0	193	0	0	0	0	0	0	43	0	0	0	0	0	0	0	0	0	0	0	1363	481	0
611906dcfa39088821b0b9fdfb48ee0e	Haemophilus_parainfluenzae;	Haemophilus;	699	0	0	0	0	0	98	0	0	0	0	0	0	57	0	0	0	0	0	0	158	58	0	495	0	0	0	0	0	0	0	0	66	0	0	0	0	0	0	0	0	0	0	0	0	0	0
205d3b962add9efb4651f7e58f885d6c	Turicibacter_bilis;	Turicibacter;	0	0	0	0	0	0	0	0	0	0	0	0	455	0	0	0	0	0	0	0	0	0	0	0	1903	0	0	0	0	0	0	0	0	0	0	0	0	0	0	0	0	0	0	0	0	0	0
8a4a1d595946c122aa5d7b65451450aa	NO_BLAST;	NO_BLAST;	0	0	0	0	0	0	0	0	0	0	0	0	0	0	0	0	0	0	0	0	735	0	0	0	0	0	0	0	0	342	0	0	26	0	0	0	810	0	111	0	0	0	0	327	0	81	0
b81b50e5e80935e8349e6b331ad23eea	NO_BLAST;	NO_BLAST;	0	0	0	181	0	0	187	0	0	0	0	0	0	0	0	0	0	49	0	0	0	0	0	0	0	0	0	0	0	0	0	0	0	0	0	208	0	0	201	0	0	0	0	0	0	0	0
be6ce23130da6ea051d73c0eb10dc2a5	NO_BLAST;	NO_BLAST;	1266	0	0	0	0	0	0	0	0	0	0	0	0	69	0	0	0	146	0	0	0	0	0	0	0	0	0	0	37	0	0	0	0	0	0	0	0	0	0	0	0	0	0	0	73	0	0
8b08b39ceb366ff8ef86967a8a5396b1	Kocuria_arsenatis;Kocuria_tytonis;Kocuria_rhizophila;	Kocuria;	0	0	0	0	0	0	0	0	0	0	0	0	244	0	0	0	0	0	0	0	0	0	0	0	0	0	0	0	600	0	0	0	0	0	0	0	0	0	401	0	0	121	0	0	157	0	0
3b9b6b39c94ddcc5e66e82231a53f5c4	NO_BLAST;	NO_BLAST;	0	0	0	0	0	0	0	0	2062	0	0	0	0	0	0	0	0	0	0	0	0	0	0	0	0	0	0	0	0	0	0	0	0	0	760	0	0	0	0	0	0	0	0	0	0	0	0
80f2a215af72c0df2e12c9baa8f47618	Turicibacter_bilis;	Turicibacter;	0	0	0	0	0	617	0	0	0	0	0	0	0	880	0	0	0	0	0	0	0	0	0	0	0	0	0	0	496	0	0	0	0	0	0	0	0	0	0	0	0	144	0	0	0	0	0
28031f011b94fa29f414e72ca46fd77a	NO_BLAST;	NO_BLAST;	0	0	0	0	0	0	0	0	0	0	0	0	0	0	0	0	0	0	0	0	0	0	0	0	0	0	0	0	0	0	0	0	0	0	0	0	0	0	0	0	0	0	0	0	0	0	0
3d52033dd0687d3422ea0f77a1bbc093	NO_BLAST;	NO_BLAST;	0	0	0	0	0	0	0	84	0	0	0	0	0	0	0	0	0	393	0	0	0	0	0	0	0	0	0	0	0	0	0	896	0	0	0	0	0	0	0	0	0	0	0	0	0	0	0
64fd03b2bd165eada352eaa5b65ddcad	Rothia_dentocariosa;	Rothia;	0	0	0	0	0	0	31	0	0	0	0	0	189	100	0	0	0	172	0	0	0	39	0	0	197	62	0	0	0	0	0	0	110	0	0	315	0	0	184	0	0	0	0	0	0	0	0
2aef8aac8f2776fc5bad6f23ef15df39	Bradyrhizobium_elkanii;Afipia_broomeae;Bradyrhizobium_acaciae;Bradyrhizobium_australiense;Bradyrhizobium_septentrionale;Bradyrhizobium_murdochi;Bradyrhizobium_ripae;Bradyrhizobium_altum;Bradyrhizobium_erythrophlei;Bradyrhizobium_algeriense;Bradyrhizobium_cosmicum;Bradyrhizobium_australafricanum;Bradyrhizobium_namibiense;Bradyrhizobium_embrapense;Bradyrhizobium_tropiciagri;Bradyrhizobium_oropedii;…	Bradyrhizobium;Afipia;	0	0	0	0	0	653	0	0	0	0	0	0	0	0	0	0	0	0	0	0	310	0	0	0	0	0	0	0	0	0	0	0	0	0	0	0	542	0	0	0	0	0	0	0	0	115	0
204a3f47f33f9fc6efd5b2c625f56ae1	NO_BLAST;	NO_BLAST;	0	0	0	0	0	0	0	0	0	2096	0	0	0	0	0	0	0	0	0	0	0	0	0	0	0	0	0	0	0	0	348	0	0	0	0	0	0	0	0	0	0	0	0	0	0	0	0
20d93718758d845acb517b9c314140e3	Paracoccus_angustae;	Paracoccus;	0	0	0	0	0	0	0	0	0	0	0	0	0	0	0	0	0	0	0	0	0	0	0	0	0	0	0	0	0	0	0	0	0	0	0	0	0	0	0	0	0	0	0	0	0	0	0
d0a1dcb0021a5ad681f9af7c224c25b2	Bifidobacterium_longum;	Bifidobacterium;	0	0	0	0	0	0	0	0	0	0	0	0	0	0	0	0	0	0	0	0	0	0	0	0	0	0	0	0	315	0	0	0	0	408	0	0	0	0	94	0	0	217	0	0	57	0	0
937b4f41370a786df38a44964574f5d1	Ruminococcoides_bili;	Ruminococcoides;	0	0	0	0	0	0	0	0	0	0	0	0	0	0	0	0	0	0	0	1925	0	0	0	0	0	132	0	0	0	0	0	0	0	0	0	0	0	0	0	0	0	0	0	0	0	0	0
3c503dfdb80399f6cac5a0775dd68165	Roseburia_intestinalis;	Roseburia;	0	0	0	0	0	0	0	0	0	0	0	0	0	0	0	0	0	418	0	286	0	0	0	0	0	0	0	0	211	0	0	153	0	0	0	0	0	0	0	0	0	0	0	217	0	0	0
36ce4454fd7aeaceacfb38e677b53280	Megasphaera_elsdenii;	Megasphaera;	0	0	0	0	0	0	253	0	0	0	0	0	369	0	0	0	0	0	0	0	0	0	0	0	0	0	0	193	0	0	0	0	0	174	0	0	0	0	0	0	0	0	0	0	0	0	0
c22d24a14760f3d6d61aee3e51d89ec0	Fusicatenibacter_saccharivorans;	Fusicatenibacter;	0	0	0	0	0	0	0	0	0	0	0	0	0	0	0	0	0	0	0	0	0	0	0	0	0	0	0	0	0	0	0	0	0	0	0	0	0	0	0	0	0	0	0	0	0	0	45
dbeef3f8f66ec228f2fc7511f5f8bba5	NO_BLAST;	NO_BLAST;	0	0	0	0	0	0	0	0	0	0	0	0	0	32	0	0	0	0	0	0	0	0	0	0	0	0	0	0	0	0	0	0	0	0	594	296	0	327	0	1134	0	0	0	0	0	0	0
878dc475d89d63f49196bb0c1ffa7088	Megamonas_funiformis;	Megamonas;	0	0	0	0	0	0	0	0	0	0	0	0	0	0	0	0	0	0	0	0	1160	0	0	0	0	0	0	0	0	0	0	0	0	0	0	0	0	0	0	0	0	0	0	0	0	0	0
0d2d5be01880ae40dfee5c8327939d96	Mannheimia_pernigra;	Mannheimia;	0	0	0	0	0	0	0	0	0	0	0	0	0	0	0	0	0	0	0	0	0	0	0	0	0	0	0	0	0	0	0	0	0	0	0	0	0	0	0	0	0	0	0	0	0	0	0
2e9bab83b97679b4cfb0d6688bf1326e	Staphylococcus_capitis;Staphylococcus_epidermidis;Staphylococcus_caprae;	Staphylococcus;	0	0	85	30	0	60	32	0	0	0	0	0	11	52	0	0	0	31	0	0	0	0	0	0	45	46	0	31	24	0	0	0	1194	0	0	343	0	0	25	0	0	28	0	0	22	0	0
cd9a8e426fb98f03a02f8eead1fd1def	Staphylococcus_xylosus;	Staphylococcus;	0	0	0	0	0	0	0	0	0	0	0	0	0	285	0	0	91	142	0	0	0	0	0	0	0	0	0	0	0	0	0	655	0	0	0	0	0	0	0	0	0	175	0	0	107	0	0
f0c71d8ddb0176bc52375aad1511fcb5	NO_BLAST;	NO_BLAST;	0	0	0	0	0	0	0	0	0	0	0	0	0	0	0	0	0	0	0	0	0	1065	0	0	0	0	0	0	620	0	0	0	0	0	0	0	0	0	301	0	0	0	0	0	0	0	0
41a97e65c0acbb1f0cedb67941b29a7d	Stenotrophomonas_geniculata;	Stenotrophomonas;	0	0	0	0	0	0	0	0	0	0	0	0	0	0	0	39	0	0	0	0	0	0	0	2261	0	0	0	0	38	0	174	0	0	0	0	0	0	0	77	0	0	0	0	0	0	0	0
b8bb3eea532a75eeb8b0e449f3d96177	Mycolicibacterium_iranicum;	Mycolicibacterium;	0	0	0	0	0	0	0	0	0	0	1694	111	0	0	0	0	0	0	0	0	0	16	0	0	0	0	0	0	89	0	0	0	0	0	0	0	0	0	339	0	0	0	0	0	0	0	0
b771ec4f7aababd051a216aa91244392	Faecalibacterium_duncaniae;	Faecalibacterium;	0	0	0	0	0	0	0	0	0	0	176	0	0	0	1192	0	0	0	0	0	0	0	0	0	0	0	0	0	0	28	0	0	0	0	1	0	0	0	0	0	0	0	0	0	85	0	0
896b43848fb240f03b462d668531b742	Phocaeicola_massiliensis;	Phocaeicola;	0	0	0	0	0	0	0	0	0	0	0	0	63	0	0	0	0	0	0	0	0	237	0	0	0	0	0	0	0	0	0	579	0	0	0	0	0	0	0	0	0	0	0	0	0	0	0
2ca9c2a680e35622dfc95b344f3e7073	NO_BLAST;	NO_BLAST;	0	0	407	0	0	0	0	0	0	0	0	0	0	0	0	0	0	0	0	0	0	0	0	0	0	0	0	0	0	0	0	0	0	0	0	0	0	0	0	1282	0	0	0	0	0	0	0
f8b5993bd124f9a69a7059849ab63dba	Mediterranea_massiliensis;	Mediterranea;	0	0	1075	0	0	0	0	0	0	99	0	0	0	0	0	0	0	0	0	0	0	0	0	0	0	0	0	0	0	0	0	0	0	0	0	0	0	0	0	0	0	0	0	0	0	0	0
cc1072a408a8f074930c52664cf34967	Corynebacterium_accolens;	Corynebacterium;	324	0	0	0	0	0	0	0	0	0	0	0	0	0	0	0	0	0	0	0	0	0	0	97	0	155	0	0	0	0	0	0	137	81	0	169	0	0	0	0	0	0	0	0	0	0	0
a5c8fbeb1fc0069203c4c3b3a1988a25	Rothia_mucilaginosa;	Rothia;	0	0	0	0	0	0	476	0	0	0	0	0	0	0	0	0	0	86	0	0	0	80	0	0	0	173	0	0	135	0	0	0	0	0	0	52	0	0	344	0	0	0	0	0	0	0	0
f3e42c55cb4cb93b4ac2b51ecdd58172	Bacteroides_fragilis;	Bacteroides;	0	0	0	0	0	662	0	0	0	0	0	0	0	0	0	0	0	0	0	0	0	0	0	0	0	0	0	0	0	0	0	0	0	0	0	0	0	0	0	0	0	28	0	0	0	0	316
37275d70955f6a01dfa3b1d04e63194f	Peptoniphilus_gorbachii;Peptoniphilus_lacydonensis;Peptoniphilus_rhinitidis;	Peptoniphilus;	0	0	0	0	0	0	63	0	0	0	59	0	0	0	0	0	0	0	0	0	0	0	0	0	0	0	0	0	374	0	0	0	0	0	0	0	0	0	0	0	0	102	320	0	78	0	0
68f6ccd194c0d19027e167cafbd241ae	Gemmiger_formicilis;	Gemmiger;	0	0	0	0	1086	0	0	0	0	0	188	0	0	0	1012	0	0	0	0	0	0	0	0	0	0	0	0	0	0	0	0	0	0	0	0	0	0	0	0	0	0	0	0	0	0	0	0
62f6fac02c5398a04fcc61d3dca1de28	Bacteroides_caccae;	Bacteroides;	0	0	0	0	0	0	0	0	0	0	0	0	0	0	0	0	0	0	0	0	0	0	0	0	0	0	0	0	0	0	0	0	0	0	0	0	0	0	0	0	0	0	0	0	0	0	0
e3e3fcb05d7a340d7b191cc8fcc6d494	Acinetobacter_indicus;	Acinetobacter;	0	0	0	0	0	0	0	0	0	0	59	0	0	133	0	0	0	0	0	0	0	0	0	0	0	0	0	0	0	0	0	0	0	0	0	0	0	0	0	0	0	1907	0	0	0	0	0
01348dc4941f7b23ffecd89c9bfe6017	Blautia_wexlerae;	Blautia;	103	0	0	0	0	0	0	0	0	0	0	0	0	0	0	0	0	0	0	0	0	0	0	0	0	0	0	0	0	0	0	0	0	0	0	0	0	0	0	0	0	0	0	0	0	0	0
9320998df0e053b6089812bf4319fcdc	Faecalibacterium_duncaniae;	Faecalibacterium;	0	0	0	0	0	0	0	0	0	0	191	0	0	0	461	0	0	0	0	0	0	0	0	0	0	0	0	0	0	244	0	0	0	0	0	0	0	0	0	0	0	0	0	0	0	0	0
66f0619c750e6c5417ee9dedfb2f92dc	NO_BLAST;	NO_BLAST;	0	0	0	0	0	0	0	0	0	0	0	0	0	0	0	0	0	0	0	0	0	0	0	0	0	0	0	0	0	0	0	0	0	0	0	0	0	799	0	0	0	0	0	0	0	0	0
271acd60c3bc59bc3a78d069e9e96eb9	NO_BLAST;	NO_BLAST;	0	0	0	0	0	0	0	0	0	2486	0	0	0	0	0	0	0	0	0	0	0	0	0	0	0	0	0	0	0	0	0	0	0	0	0	0	0	0	0	0	0	0	0	0	0	0	0
bbb33122c179d40f04b4f8c76a43b809	NO_BLAST;	NO_BLAST;	0	0	0	0	0	0	0	0	0	0	0	0	0	0	0	0	0	0	0	0	0	0	0	0	0	0	0	0	0	0	0	0	0	0	0	0	0	0	0	0	0	0	0	0	0	0	0
169e0f73aaffcb703e7c3b4171fcbe39	NO_BLAST;	NO_BLAST;	0	0	0	0	0	0	0	0	0	0	0	0	0	0	0	0	0	0	0	0	0	0	0	0	0	0	0	0	2450	0	0	0	0	0	0	0	0	0	0	0	0	0	0	0	0	0	0
feb337244c2f22e10902afbe172d8b01	Segatella_copri;	Segatella;	0	0	0	0	0	0	0	0	0	0	0	0	0	0	0	0	0	0	0	0	0	0	0	0	0	0	0	0	100	0	0	0	0	0	0	0	0	0	0	0	0	0	0	0	0	0	0
49e90935b7ef9227c41bce45cb21153a	NO_BLAST;	NO_BLAST;	0	0	0	0	0	0	0	0	0	0	0	0	0	0	2428	0	0	0	0	0	0	0	0	0	0	0	0	0	0	0	0	0	0	0	0	0	0	0	0	0	0	0	0	0	0	0	0
0581ee6a29c513a709bfaed899d4b138	Gemella_haemolysans;Gemella_taiwanensis;	Gemella;	0	0	0	0	0	0	0	0	0	0	0	0	0	0	0	0	0	170	0	0	0	58	0	0	0	0	0	0	47	0	424	688	0	0	0	0	0	0	45	0	0	0	0	0	0	929	0
71a4fdf435639e4e5282cdc743039469	Amaricoccus_kaplicensis;	Amaricoccus;	0	0	0	0	0	0	0	0	0	0	1871	0	0	67	0	0	0	0	0	0	0	0	0	0	0	0	0	0	0	0	0	0	0	0	0	0	0	0	0	0	0	0	0	0	0	0	0
d2942818e14dab6ee49b382cf6a21872	Alistipes_finegoldii;	Alistipes;	0	0	0	0	0	0	0	0	0	0	0	0	0	0	0	0	0	0	0	0	0	0	0	0	0	0	0	0	0	0	0	0	0	0	0	0	0	0	0	0	0	0	0	0	0	0	0
2d6ab45cc16f8843d049e091ccbef0fd	Streptococcus_rubneri;Streptococcus_australis;	Streptococcus;	0	0	0	0	0	0	0	0	0	0	0	0	33	0	0	0	0	0	0	0	0	0	0	0	423	0	0	0	0	0	0	0	0	0	0	0	0	0	0	0	0	0	136	419	0	0	0
17447dd0e34ccc3e38ad27eaf623c5f3	Micrococcus_luteus;Micrococcus_yunnanensis;Micrococcus_antarcticus;Micrococcus_endophyticus;	Micrococcus;	0	0	0	0	0	0	131	0	0	0	94	0	0	135	0	0	0	198	0	0	0	0	0	0	0	43	0	0	353	0	0	0	0	0	0	0	0	0	220	0	0	0	191	0	0	0	0
ec02d3d61e063a075b452205f2f00f87	Escherichia_fergusonii;Shigella_flexneri;Escherichia_coli;Pseudescherichia_vulneris;Shigella_sonnei;	Escherichia;Shigella;Pseudescherichia;	0	0	0	0	54	0	0	0	0	0	0	0	0	0	0	0	0	0	0	0	0	0	0	0	0	0	0	0	0	0	0	0	0	0	0	0	0	0	0	0	0	0	0	0	0	0	0
d9e3cada194164b92072cee28aaee4a0	Corynebacterium_urealyticum;	Corynebacterium;	0	0	0	0	0	0	0	0	0	0	76	0	0	279	0	0	0	0	0	0	0	0	0	0	0	99	0	0	0	0	0	0	0	0	0	0	0	0	39	0	0	0	0	0	0	0	0
fb3ee90e802c57be18e8cf04c784f272	NO_BLAST;	NO_BLAST;	0	0	0	106	0	0	0	114	0	0	63	0	0	0	0	0	0	0	0	0	0	0	0	130	0	0	0	0	71	0	0	0	0	102	95	57	0	0	76	63	0	0	64	0	0	0	0
e3b8118c42aab9d5ca119b91a1078c58	Parasutterella_excrementihominis;	Parasutterella;	0	0	0	0	0	0	0	0	0	0	0	0	0	380	0	0	0	0	0	0	0	0	0	0	0	0	0	251	0	0	0	0	0	0	0	0	0	0	0	0	0	0	0	0	0	0	0
7dc8e02136d86efa35eb32a7448b4d30	Haemophilus_sputorum;	Haemophilus;	0	0	0	0	0	0	0	0	0	0	0	0	0	0	0	0	0	0	0	0	0	0	0	0	413	83	0	0	0	430	0	0	0	0	0	0	577	0	0	0	0	0	0	0	0	0	0
30630dec75366948b3a056b50e82595f	NO_BLAST;	NO_BLAST;	0	0	1166	0	0	0	0	0	0	0	0	0	0	0	0	0	0	0	0	0	0	0	0	0	0	0	0	0	0	0	0	0	0	0	0	0	0	0	0	0	0	0	0	0	0	0	0
e84c2d8d04908a0c5c5824cfbf225937	Neisseria_subflava;	Neisseria;	0	0	0	200	0	0	0	0	0	0	0	0	0	0	0	0	0	0	0	0	0	130	0	0	0	0	0	0	0	0	0	0	73	1465	0	0	0	0	0	0	0	0	0	0	0	0	442
ee8924856c95e1890c2645c168b5688e	NO_BLAST;	NO_BLAST;	0	0	0	0	0	0	0	0	0	0	0	0	0	0	0	0	0	0	0	0	0	0	0	0	1511	0	0	0	0	0	0	0	0	0	0	0	0	0	0	0	0	0	0	0	0	0	0
f5be63647926b80cd8baa68e5e358bd5	NO_BLAST;	NO_BLAST;	0	2324	0	0	0	0	0	0	0	0	0	0	0	0	0	0	0	0	0	0	0	0	0	0	0	0	0	0	0	0	0	0	0	0	0	0	0	0	0	0	0	0	0	0	0	0	0
53bf486d31a984252a1c4d4913bd735f	Limnohabitans_planktonicus;	Limnohabitans;	0	0	0	0	0	0	70	0	0	0	0	0	0	44	0	0	0	0	0	0	0	0	0	0	0	0	0	0	0	0	0	0	0	0	0	0	0	0	0	0	1598	0	0	0	0	0	0
b866f1596256615fd6bb035d92240993	Phocaeicola_vulgatus;	Phocaeicola;	0	0	0	0	0	547	0	0	489	0	0	0	220	0	223	0	0	0	0	0	0	0	0	0	0	0	0	0	0	0	0	0	0	0	0	0	0	0	0	0	0	0	0	0	0	0	0
26d86914caeff1c85e92390814e1a640	Finegoldia_magna;	Finegoldia;	0	0	0	45	0	0	63	0	0	0	0	0	0	0	0	0	0	0	0	0	0	0	0	499	0	0	0	0	0	0	0	0	0	0	0	0	0	0	0	0	0	151	450	0	10	0	0
c588927c8e3c37fa1f3e7abe4bf9b482	Bacteroides_fragilis;	Bacteroides;	0	0	0	0	257	0	0	0	0	0	0	0	226	0	0	267	0	0	0	0	0	0	0	0	0	0	0	0	0	0	0	0	0	0	0	0	0	0	0	0	0	0	0	286	0	0	0
8b5481df729fa640cb7d417d6cd68110	NO_BLAST;	NO_BLAST;	0	0	0	0	0	0	0	0	0	0	0	0	0	0	0	0	0	0	0	0	0	0	0	0	2251	0	0	0	0	0	0	0	0	0	0	0	0	0	0	0	0	0	0	0	0	0	0
81272807bcaeb0e99b41ee6ac144d308	Corynebacterium_tuberculostearicum;	Corynebacterium;	0	0	0	0	0	0	0	0	0	688	0	0	0	0	0	0	0	0	0	0	0	0	0	0	0	0	0	383	0	0	0	204	0	0	0	0	0	0	0	0	24	0	0	0	0	0	0
1a5474721f205539e170ea11965aff02	NO_BLAST;	NO_BLAST;	0	0	0	0	0	0	0	0	0	0	0	0	0	88	0	0	0	1849	0	0	0	0	0	0	0	238	0	0	0	0	0	0	0	0	0	0	0	0	0	0	0	0	0	0	0	0	0
85a6b3b3c28ee4c0947d503c76ac5521	Ligilactobacillus_apodemi;Ligilactobacillus_murinus;Ligilactobacillus_animalis;	Ligilactobacillus;	0	0	0	0	0	0	0	0	0	0	0	0	0	0	0	0	0	0	0	590	0	0	0	0	0	0	0	0	433	0	0	0	0	0	0	0	0	0	0	0	0	0	0	0	0	0	0
de62314d6e9acbcfe709cbcc2f460585	Enterobacter_asburiae;Enterobacter_hormaechei;Enterobacter_quasihormaechei;Enterobacter_cloacae;	Enterobacter;	0	403	0	0	0	0	0	0	0	0	0	0	0	0	0	0	0	120	0	0	0	0	0	0	0	0	1211	0	0	0	0	0	0	0	0	0	0	0	408	0	0	45	0	0	0	0	0
13a885e0516068acf790bcb03fbf0f63	NO_BLAST;	NO_BLAST;	0	0	0	0	0	0	0	0	0	0	0	0	0	0	0	0	0	0	811	0	0	0	0	0	0	0	0	0	0	0	0	0	0	0	1372	0	0	0	0	0	0	0	0	0	0	0	0
3240b71957f8a45bdaa655a94288346e	NO_BLAST;	NO_BLAST;	0	0	0	0	0	0	0	0	0	0	0	0	0	232	0	0	0	36	0	0	0	0	0	0	356	0	0	0	0	0	0	0	0	0	0	0	0	0	0	0	0	0	0	0	0	0	0
b85f57f89560c82b9e1d2babf35c90b4	NO_BLAST;	NO_BLAST;	0	0	0	0	0	0	0	0	0	0	0	0	0	0	0	0	0	0	0	0	0	0	0	0	0	0	0	0	0	0	0	0	0	0	0	0	0	0	0	0	0	0	0	0	0	0	0
3736207f58bde401db11c8baea17ad73	Methylobacterium_marchantiae;Methylobacterium_bullatum;	Methylobacterium;	0	0	0	0	0	0	0	0	0	0	0	0	0	63	0	0	0	0	0	0	0	0	0	0	0	0	0	0	0	0	0	0	0	0	0	0	0	0	0	100	0	19	0	0	0	0	0
a82da83b509698606c27c2bfdd9cfb46	Fusobacterium_pseudoperiodonticum;	Fusobacterium;	0	0	0	0	0	0	0	0	0	0	0	0	0	0	0	112	0	0	0	0	0	351	0	0	400	0	0	312	0	0	0	0	0	0	0	0	0	0	0	0	0	0	0	0	0	0	0
b2ef94afd875cabc7bb6ee7a1d4a2039	Staphylococcus_capitis;Staphylococcus_epidermidis;Staphylococcus_caprae;	Staphylococcus;	0	0	0	0	0	0	0	0	0	0	0	0	0	0	0	0	0	296	0	0	0	0	0	0	0	112	0	0	236	0	0	0	0	0	0	0	0	0	0	0	0	278	0	0	0	0	0
f483e6633d5ff4dbf12daf96b7cb4f1d	NO_BLAST;	NO_BLAST;	0	0	0	0	0	0	0	0	0	2141	0	0	0	0	0	0	0	0	0	0	0	0	0	0	0	0	0	0	0	0	0	0	0	0	0	0	0	0	0	0	0	0	0	0	0	0	0
eb86a23853dd4382332cb193b6adb6bf	NO_BLAST;	NO_BLAST;	0	0	0	0	0	0	0	0	0	0	0	0	0	0	577	0	0	0	0	0	0	0	0	0	0	0	0	0	0	0	0	0	0	0	0	0	0	0	0	0	0	0	0	0	0	0	0
06c2da831e199df6393cee4c751437e6	Schaalia_odontolytica;	Schaalia;	0	0	0	0	0	0	0	0	0	0	0	0	0	0	0	0	0	0	0	0	0	0	0	0	0	218	0	0	0	0	0	0	0	0	0	0	0	0	0	0	0	0	0	0	0	0	0
c9ee240ab35c8b78817f24c75332965c	Bacteroides_kribbi;Bacteroides_koreensis;	Bacteroides;	0	0	0	0	0	0	0	0	0	0	0	0	0	0	0	0	0	0	0	0	0	0	0	0	0	0	0	0	0	0	0	0	0	0	0	0	0	0	0	0	0	0	0	0	0	0	0
5439370df6dd6543d8ddcd7e55244c90	Neisseria_macacae;Neisseria_mucosa;	Neisseria;	0	0	0	96	0	393	0	0	0	0	0	0	0	0	0	0	0	0	0	0	0	522	0	0	0	0	0	0	0	0	0	0	0	0	0	0	0	0	0	0	0	0	0	0	117	0	0
e3b3c520496eed79d1e79ecf3d391cef	NO_BLAST;	NO_BLAST;	0	0	0	0	0	0	0	0	0	0	0	0	0	0	0	0	0	0	0	0	0	0	0	0	0	0	0	0	0	0	0	0	0	2093	0	0	0	0	0	0	0	0	0	0	0	0	0
7c8602087fb704a92f1a1cf12918cd92	NO_BLAST;	NO_BLAST;	0	0	0	0	0	0	0	0	0	0	1971	0	0	0	0	0	0	0	0	0	0	0	0	0	0	0	0	0	0	0	0	0	0	0	0	0	0	0	0	0	0	0	0	0	0	0	0
8257a9229f72979a252cbb9ae4f66d33	Bifidobacterium_faecale;Bifidobacterium_adolescentis;	Bifidobacterium;	0	0	0	0	0	0	0	0	0	0	0	0	0	0	0	0	0	0	0	0	0	0	0	0	236	0	0	0	0	0	0	0	0	0	0	0	0	0	0	0	0	0	1	1229	0	0	0
f51a26ed20cc16b4219dbcee028e94ab	Bacteroides_xylanisolvens;	Bacteroides;	0	0	0	0	0	0	0	0	0	761	0	0	0	0	0	0	0	0	0	1131	0	0	0	0	0	0	0	0	0	0	0	0	0	0	0	0	0	0	0	0	0	0	0	0	0	0	0
f0c0759efd28776bf692494a4bad86af	[Eubacterium]_tenue;	[Eubacterium];	0	0	0	232	0	9	0	0	0	0	0	0	0	250	0	0	0	0	0	0	0	225	0	0	0	0	0	0	0	0	0	0	0	0	0	0	0	0	0	0	0	143	0	0	0	0	0
52643c0b18bccb5c38b87fdcfbece414	NO_BLAST;	NO_BLAST;	0	0	0	0	0	0	0	0	0	0	0	0	0	0	0	0	0	0	0	0	0	0	0	0	0	0	0	0	0	0	0	0	0	0	0	0	0	0	0	0	0	0	0	0	0	0	0
78c726d8db24928e60b686550bac92b1	NO_BLAST;	NO_BLAST;	1001	0	0	0	0	83	0	0	0	0	0	0	0	0	0	0	0	0	0	0	0	0	0	0	272	0	0	0	0	0	0	0	0	0	0	0	0	0	0	0	110	0	0	0	0	0	0
28fe0d519721055f609796dae3f2339a	Calidifontibacter_indicus;	Calidifontibacter;	0	0	541	0	0	0	0	0	0	0	0	0	0	0	0	0	0	0	0	0	0	0	0	0	0	0	0	0	16	0	0	0	0	0	0	0	0	0	0	0	0	0	0	0	0	0	0
99e9d633a603851ee4260982527b7280	Bifidobacterium_longum;	Bifidobacterium;	0	0	0	0	0	0	0	0	0	0	0	0	0	0	0	0	0	0	667	0	0	0	0	0	0	0	0	0	0	0	0	0	0	0	0	0	0	0	0	0	0	140	0	0	0	0	0
fadc20ff41479dc86f8b36636128b496	NO_BLAST;	NO_BLAST;	56	0	0	97	0	0	130	0	74	0	0	0	0	0	0	119	0	0	0	30	0	267	0	0	0	59	0	0	0	0	0	0	0	0	0	0	38	0	81	0	0	0	0	0	86	0	0
db11fdfd16d4f78be4f9762e425a135c	NO_BLAST;	NO_BLAST;	0	0	0	0	0	0	0	0	0	0	0	0	0	0	0	0	0	0	0	0	0	0	0	0	0	0	0	0	0	0	0	0	0	0	0	0	0	0	0	0	0	0	0	0	0	0	0
f3a107bc7613a2f0cfeb78de39330ce9	NO_BLAST;	NO_BLAST;	0	0	0	0	0	0	0	0	0	0	0	0	0	0	0	0	0	0	0	0	0	0	0	0	0	0	0	0	0	0	0	0	0	0	0	0	0	0	0	0	0	0	0	0	0	0	0
4ad6c8f39b881e08332b901fd11710d2	NO_BLAST;	NO_BLAST;	0	0	0	0	0	0	0	0	0	0	1774	0	0	0	0	0	0	0	0	0	0	0	0	0	0	0	0	0	0	0	0	0	0	0	0	0	0	0	0	0	0	0	0	0	0	0	0
64071ab31e2488d7709a12a90d036963	NO_BLAST;	NO_BLAST;	0	0	0	0	0	0	0	0	0	0	0	0	0	0	0	0	0	0	0	0	0	0	0	0	0	0	0	0	0	0	0	0	0	0	0	0	0	0	0	0	0	0	0	0	0	0	0
139d0d139db02dbf1139e560da132561	Corynebacterium_accolens;	Corynebacterium;	0	0	0	0	0	218	0	0	0	0	0	0	0	0	0	0	0	221	0	0	0	0	0	0	0	0	0	0	576	0	0	0	0	0	0	0	0	0	220	0	0	0	0	0	193	0	0
15eb289b37f4743bb151859a22ef1b7d	Acinetobacter_johnsonii;	Acinetobacter;	0	0	0	0	0	0	160	0	0	0	0	0	0	0	0	0	0	0	0	0	0	0	0	0	172	0	0	0	363	0	0	0	47	0	0	0	0	0	0	0	0	0	0	0	0	0	0
0f31fcb4a016b1919220eeb7a114fb40	Segatella_copri;	Segatella;	0	0	0	0	0	0	0	324	0	0	0	0	0	0	0	0	0	96	0	0	0	0	0	0	0	0	0	0	0	0	0	241	0	0	0	0	0	0	0	0	0	0	0	0	0	0	0
c0ae1cc2486d30d9c2374e526e2b1819	Veillonella_rogosae;	Veillonella;	0	0	0	0	0	0	0	0	0	0	48	0	0	0	0	0	0	0	0	0	0	344	0	0	0	0	0	0	0	0	0	0	0	0	0	0	0	0	0	0	625	0	0	0	0	0	0
1f1829ff368aa9cf0fe04cd84080742a	NO_BLAST;	NO_BLAST;	0	0	0	0	0	0	81	0	0	3	0	0	17	63	0	0	0	8	0	0	0	118	0	0	0	0	0	0	58	0	0	79	0	38	0	17	0	0	26	0	0	112	0	0	70	0	0
91a671a623d2c59a6ed918391eeac7e7	NO_BLAST;	NO_BLAST;	0	0	0	112	0	0	108	0	76	0	0	0	0	0	0	118	0	0	0	0	0	303	0	0	0	76	40	0	0	0	0	0	0	0	0	0	0	64	86	0	0	0	0	0	0	0	0
70daed5e8df30895e691ba114218c2b5	NO_BLAST;	NO_BLAST;	0	0	0	0	0	0	0	0	0	0	75	0	0	0	0	0	0	71	0	0	0	0	0	0	0	0	0	0	0	0	1052	0	0	0	0	0	0	0	0	0	0	0	0	0	0	0	0
6017a84635299d6509e9f11f90a72e5a	Phocaeicola_vulgatus;	Phocaeicola;	0	0	0	0	0	0	0	0	0	0	0	0	0	0	0	0	0	0	0	0	0	0	0	0	0	0	0	0	0	0	0	0	0	0	0	0	0	0	0	0	0	0	0	0	0	0	0
579d013f46c7158a85a1ef60337b994a	Streptococcus_macedonicus;Streptococcus_alactolyticus;Streptococcus_pasteurianus;	Streptococcus;	913	0	0	0	0	0	0	0	0	0	115	0	0	394	0	0	0	0	0	0	0	0	0	0	0	74	0	0	0	0	0	0	0	0	0	0	0	0	0	0	0	209	0	0	0	0	0
c4f9e37ce7b2e1c91d80cf3894ffd384	NO_BLAST;	NO_BLAST;	0	0	0	0	0	0	0	0	0	0	0	1980	0	0	0	0	0	0	0	0	0	0	0	0	0	0	0	0	0	0	0	0	0	0	0	0	0	0	0	0	0	0	0	0	0	0	0
1b7a52bbb1cbd82f18c21bc9c2e273f4	NO_BLAST;	NO_BLAST;	0	0	0	0	0	0	0	0	0	0	0	0	0	0	0	0	0	0	0	0	839	0	0	0	0	0	565	0	0	0	0	0	0	0	0	0	0	0	0	0	0	0	0	0	0	0	0
9b1eec386b7e3d9b4dd6133ff7c562ba	Williamsia_marianensis;Williamsia_muralis;	Williamsia;	0	0	0	0	0	0	0	0	487	0	0	0	0	130	0	0	0	0	0	0	0	61	0	0	0	0	0	0	0	0	536	253	39	0	0	0	0	0	0	149	220	0	0	0	0	0	0
e963900f724e5fc97aa87febdd74a3f2	NO_BLAST;	NO_BLAST;	0	0	0	0	0	0	377	0	0	0	165	0	0	0	0	0	0	759	0	0	0	0	0	0	0	0	0	0	80	0	0	0	0	0	0	0	0	0	0	0	0	0	9	0	0	0	0
ffb50d47453944f30e084b5a6203cecb	Segatella_copri;	Segatella;	0	0	0	0	0	0	0	0	944	0	0	0	0	0	0	0	0	0	0	0	0	0	0	0	0	0	0	0	0	0	0	0	0	0	0	0	0	46	0	0	0	0	0	0	0	0	0
bf3c6a4550cf9b567a374485f8704cfd	NO_BLAST;	NO_BLAST;	0	0	0	0	0	0	0	0	0	0	0	0	0	0	0	0	0	0	0	635	643	0	0	0	0	0	0	0	0	0	0	0	0	0	0	0	0	0	0	0	0	0	0	0	0	0	0
cc3e099880b5b2b319ada0ec798894be	NO_BLAST;	NO_BLAST;	0	0	0	0	0	0	0	0	0	0	0	0	481	0	0	0	0	0	0	0	0	0	0	0	0	0	0	0	0	0	0	0	0	0	0	0	0	0	0	125	0	0	0	0	0	0	1079
c74e07df01f0bd8406934d22d640f09e	NO_BLAST;	NO_BLAST;	0	0	1947	0	0	0	0	0	0	0	0	0	0	0	0	0	0	0	0	0	0	0	0	0	0	0	0	0	0	0	0	0	0	0	0	0	0	0	0	0	0	0	0	0	0	0	0
3080a85feaf4cfc05c000444ff289a92	NO_BLAST;	NO_BLAST;	0	0	0	0	0	0	0	0	0	0	0	0	0	0	0	0	0	0	0	0	0	0	0	0	0	0	0	417	0	0	0	0	0	0	0	0	724	86	0	0	0	0	0	0	0	0	0
68a51ecebbd152b9097f6fd624affd23	Acinetobacter_johnsonii;	Acinetobacter;	408	441	0	0	0	0	202	0	0	0	0	0	0	0	0	0	0	132	0	0	0	0	0	0	0	204	0	0	0	0	0	0	0	0	0	0	0	0	0	0	0	0	0	0	0	0	0
a51c9aed59c8c7d1ddbe3707b725a6c6	Bifidobacterium_pseudocatenulatum;Bifidobacterium_catenulatum;	Bifidobacterium;	0	439	0	0	0	0	0	0	0	0	91	0	455	0	0	0	0	0	871	0	0	0	0	0	0	0	0	0	0	0	0	0	48	0	0	0	0	0	0	0	0	0	0	0	0	0	0
fdd4a27f32833f5a7e7635e8811270bd	Schlegelella_aquatica;	Schlegelella;	0	0	0	0	0	89	0	0	0	0	0	0	0	0	0	0	0	0	49	0	0	0	0	0	0	0	0	0	0	0	0	0	0	0	0	0	63	0	0	0	0	0	0	0	0	0	0
cc058c72953fc30862a8f5b39df3b35a	Veillonella_dispar;Veillonella_nakazawae;	Veillonella;	0	0	0	0	0	0	0	0	0	787	0	0	0	0	0	0	0	0	0	0	0	0	0	0	0	0	886	0	0	0	0	0	183	0	0	0	0	0	80	0	0	0	0	0	0	0	0
785ff2ff2640f6b3e15f13a7a9086aad	Psychrobacter_pasteurii;	Psychrobacter;	0	0	0	0	0	0	0	0	0	0	0	0	0	0	0	0	0	0	0	0	0	0	0	0	0	0	0	0	675	0	0	0	0	0	0	0	0	0	316	0	0	0	0	0	0	0	0
fb1ef5fd81e0f60caca22e9f9610ab1a	NO_BLAST;	NO_BLAST;	44	0	42	77	0	0	105	0	62	0	0	0	0	0	0	115	0	170	0	0	0	276	0	0	0	59	0	0	67	0	0	0	0	0	0	0	0	0	93	0	0	0	0	0	0	0	0
067cc25901797a093b09e3ddba93d29f	Streptococcus_ilei;	Streptococcus;	0	0	0	0	0	0	0	0	0	0	0	0	0	0	0	0	0	0	0	0	0	0	0	0	0	0	0	0	0	0	0	0	0	0	0	0	0	0	0	0	0	0	0	0	0	0	0
e5ca958cab55f7cd221447a97ead1825	NO_BLAST;	NO_BLAST;	0	0	0	0	0	0	0	0	0	0	0	0	0	0	0	0	0	0	0	0	0	0	0	0	0	0	0	0	0	0	0	0	0	0	0	0	0	93	0	0	0	0	0	306	0	0	0
99fc1c20ce32ea6404d8246fe2fc4d37	NO_BLAST;	NO_BLAST;	0	0	0	0	0	0	0	0	0	0	0	0	0	0	0	0	0	0	0	0	371	0	0	0	0	0	183	0	0	0	0	0	0	0	0	0	0	0	0	0	0	0	0	0	0	0	0
e87aaecc98d94b956bf2185ae3371a6d	NO_BLAST;	NO_BLAST;	0	0	0	0	0	53	64	0	0	0	0	0	0	0	0	0	0	26	0	0	0	0	0	0	265	26	0	0	25	0	0	0	0	0	0	0	0	0	21	0	0	0	0	0	273	177	0
a5a75f33ab22a13fce57e77c37eaa691	NO_BLAST;	NO_BLAST;	0	0	0	0	0	0	0	0	0	0	0	0	0	0	0	0	743	0	0	0	0	0	0	0	0	0	0	0	0	0	0	0	0	1176	0	0	0	0	0	0	0	0	0	0	0	0	0
a9c813eefea738b7286e6fc7641a322f	NO_BLAST;	NO_BLAST;	0	0	0	0	0	0	0	0	0	0	0	0	0	0	0	0	0	0	0	0	0	0	0	0	0	0	0	0	0	0	0	0	0	0	0	0	0	0	0	0	0	0	0	0	0	0	0
3602b8f05560127611da619897d5c80c	NO_BLAST;	NO_BLAST;	0	0	316	0	0	0	0	0	0	0	0	0	0	0	0	0	0	0	0	0	71	0	55	0	0	0	0	0	0	113	0	0	0	167	0	0	90	215	0	0	0	0	0	0	0	0	0
ef0a42838da1d15e45b9be8ee7a760fe	NO_BLAST;	NO_BLAST;	0	0	0	0	0	0	0	0	0	0	0	0	0	66	0	0	0	0	0	0	0	0	0	0	0	0	847	99	0	747	0	0	0	0	0	0	0	0	0	0	0	0	0	0	0	0	0
3eb4f169e072d8f7768796bcd207a78c	Sphingomonas_insulae;Sphingomonas_kyungheensis;	Sphingomonas;	0	0	0	0	0	0	0	0	0	0	59	0	0	0	0	96	0	0	0	0	0	36	0	0	0	0	0	0	162	0	349	0	0	0	0	0	0	0	0	0	0	0	0	0	0	0	0
4f75994126e5a3a565945f1950d1b408	Phocaeicola_vulgatus;	Phocaeicola;	0	0	0	0	0	0	0	0	0	0	0	0	0	0	0	0	0	0	0	0	0	0	0	0	0	0	0	0	0	0	0	0	0	0	0	871	0	0	0	0	0	0	0	0	0	0	0
fd5cf26f1c2185d03a9a0b98b57002af	Pseudomonas_argentinensis;Pseudomonas_cremoricolorata;Pseudomonas_parafulva;Pseudomonas_punonensis;Pseudomonas_straminea;Pseudomonas_fulva;	Pseudomonas;	0	0	0	32	0	0	0	0	0	0	0	0	0	0	0	0	0	0	0	0	0	0	0	0	0	0	0	0	0	0	0	0	0	0	0	0	0	0	0	0	0	0	0	444	0	0	0
0e0e338710e7825fd06065a3de5766ca	Corynebacterium_crudilactis;	Corynebacterium;	0	0	0	0	0	0	0	0	0	0	0	0	0	0	0	0	0	0	0	0	0	0	0	0	0	0	0	0	661	0	0	0	0	0	0	0	0	0	0	0	0	0	0	0	0	0	0
46f28fd3521ed5f38f65852f434198c2	Acinetobacter_johnsonii;	Acinetobacter;	0	0	0	0	0	0	293	0	0	0	143	0	0	0	0	0	0	64	0	0	0	0	0	0	271	28	0	0	0	0	0	0	0	0	0	0	0	0	0	0	0	0	0	0	0	0	0
3c73036738bc201d1705a427623cd04d	NO_BLAST;	NO_BLAST;	0	0	0	0	0	0	71	132	0	0	116	0	0	311	0	0	0	0	0	0	0	0	0	0	0	92	0	0	0	0	0	0	0	0	0	751	0	0	135	0	0	0	0	0	0	0	0
bae13f8722c9e7169f810b33cca2f090	Oribacterium_sinus;	Oribacterium;	0	0	0	0	0	0	0	0	0	0	0	0	0	0	0	0	0	0	0	0	0	364	0	0	0	57	0	0	0	0	0	0	40	0	0	0	0	0	0	0	0	0	0	0	0	0	0
72e25a62231369d51f623431dcc2b8c1	NO_BLAST;	NO_BLAST;	0	0	645	0	0	0	0	0	0	0	0	0	0	0	0	0	0	0	0	0	0	0	0	0	0	0	0	0	0	0	0	0	0	0	0	0	0	0	0	52	0	0	0	0	0	0	0
26271134e604fc4757d7e537a4da90af	Sutterella_massiliensis;	Sutterella;	0	0	0	0	0	0	0	0	0	0	0	0	0	0	0	0	0	0	0	0	0	0	0	0	530	0	0	0	0	0	0	0	0	0	507	0	0	0	0	0	0	0	0	0	0	0	0
a105598df1f99a385b352a9a0c7ae8aa	NO_BLAST;	NO_BLAST;	0	0	0	0	0	0	0	0	0	1862	0	0	0	0	0	0	0	0	0	0	0	0	0	0	0	0	0	0	0	0	0	0	0	0	0	0	0	0	0	0	0	0	0	0	0	0	0
accf2cb82f70b2556553b19d6bdb6af3	Staphylococcus_capitis;Staphylococcus_epidermidis;Staphylococcus_caprae;	Staphylococcus;	0	0	0	0	0	0	0	0	0	0	0	105	0	297	0	0	0	178	0	0	0	0	421	0	0	0	0	0	0	0	0	0	0	0	0	180	0	0	85	0	0	114	0	0	111	0	0
3a874d666bf067d45fea939bd3719697	Blastococcus_aggregatus;	Blastococcus;	0	1027	0	0	0	0	0	0	0	0	0	0	0	39	0	0	0	0	0	0	0	0	0	0	0	0	0	0	0	0	596	0	0	0	0	0	0	0	0	0	0	0	0	0	0	0	0
459e07b85bb56b66f066d958fdab9a7e	Lautropia_mirabilis;	Lautropia;	0	0	0	0	0	0	0	0	270	0	0	0	0	0	0	0	0	0	0	0	0	217	0	0	0	0	0	0	0	0	0	0	0	0	0	0	0	0	0	0	0	0	0	0	33	0	0
ed7a5851f1a98749b996ad12d6450ab0	NO_BLAST;	NO_BLAST;	0	0	0	0	0	0	0	0	0	0	0	0	0	0	7	0	0	0	0	0	0	0	0	0	0	0	0	0	0	0	0	0	0	276	47	0	531	0	0	0	0	0	0	0	0	0	0
c340e73a0819f85ddf32e0ddb8988dac	Sphingomonas_solaris;	Sphingomonas;	0	0	0	0	0	0	0	0	0	0	0	0	0	0	0	0	0	0	0	0	0	0	0	0	0	0	0	0	0	0	84	0	0	0	0	0	0	0	0	0	0	0	0	0	0	0	0
03fc7fd6a167beaabee78386b8364159	Bacteroides_fragilis;	Bacteroides;	0	0	0	0	0	262	0	0	0	0	0	0	0	0	0	0	0	0	0	0	0	0	0	0	0	0	0	0	0	0	0	0	63	0	0	0	0	0	0	0	0	25	0	0	0	0	475
1603f5591f8791b656bb2d381979a038	NO_BLAST;	NO_BLAST;	93	0	19	0	0	0	0	6	0	0	0	0	0	0	0	229	0	0	0	0	0	0	0	0	0	0	48	0	0	0	0	0	0	0	82	0	148	16	0	118	229	31	0	129	0	0	0
13e5e544996b5ca19531c79e1f491424	NO_BLAST;	NO_BLAST;	0	0	0	0	0	0	0	0	0	1822	0	0	0	0	0	0	0	0	0	0	0	0	0	0	0	0	0	0	0	0	0	0	0	0	0	0	0	0	0	0	0	0	0	0	0	0	0
b07379a3152f2e05c9b9172ef142d21d	NO_BLAST;	NO_BLAST;	0	0	0	0	0	0	0	0	0	0	0	0	0	0	0	0	0	0	0	0	0	0	0	0	0	0	0	0	0	0	0	0	0	0	0	0	0	0	0	0	0	0	0	0	0	0	0
a34ce81f7d20ac9f0a87ee43df02d60d	Corynebacterium_casei;	Corynebacterium;	0	0	0	0	0	0	0	0	0	0	0	0	0	0	0	0	0	0	0	0	0	0	0	0	0	0	0	0	115	0	0	0	0	0	0	0	0	0	0	0	0	939	0	0	75	0	0
bb6d86b78ddbdc26ad68a7098e90dcc4	Pseudomonas_paracarnis;Pseudomonas_lactis;Pseudomonas_paralactis;Pseudomonas_azotoformans;	Pseudomonas;	0	0	0	0	0	0	114	0	0	0	0	0	0	36	0	0	0	0	0	0	0	0	0	0	0	262	0	0	90	0	0	0	0	0	0	0	0	0	158	0	0	0	0	0	0	0	0
345740c32edf6402cc5c5fa625aa7f97	NO_BLAST;	NO_BLAST;	0	0	0	0	0	0	0	0	0	1812	0	0	0	0	0	0	0	0	0	0	0	0	0	0	0	0	0	0	0	0	0	0	0	0	0	0	0	0	0	0	0	0	0	0	0	0	0
4a9f773c922a20f6cb4c0a6cc9ca9234	NO_BLAST;	NO_BLAST;	0	0	0	0	0	0	0	0	0	0	0	0	0	89	0	0	0	228	0	0	0	0	0	0	0	0	0	0	25	0	0	0	0	0	0	0	0	0	0	0	0	550	0	0	0	0	0
81e43482461f759d41d350f9fb604768	Phocaeicola_vulgatus;	Phocaeicola;	0	0	0	0	0	0	0	0	0	0	0	0	0	0	0	0	0	22	0	0	0	0	0	0	0	0	0	0	0	118	0	0	0	0	0	0	0	704	0	0	0	0	0	0	0	0	0
5b796ba094b016a557415355d642d20b	NO_BLAST;	NO_BLAST;	0	0	0	0	0	0	0	0	0	0	0	0	0	0	0	0	0	0	0	0	0	0	0	0	0	177	0	0	0	0	0	0	0	0	0	0	0	469	0	0	0	0	0	0	0	0	0
16ac2813f08e988d0a854e217a1d898c	NO_BLAST;	NO_BLAST;	0	0	0	0	0	0	33	0	0	0	0	0	0	0	0	0	0	14	0	0	0	0	0	0	248	43	0	0	0	0	0	0	0	0	0	0	0	0	32	0	0	0	0	0	252	195	0
69d4850bcd38a02d072dddc9a319f942	NO_BLAST;	NO_BLAST;	0	0	0	0	0	0	0	0	0	0	0	0	0	0	0	0	0	0	0	0	0	0	0	0	0	0	0	0	0	0	0	0	0	0	0	0	0	0	0	0	0	0	0	0	0	0	0
171a84f103d5766217df01994e25146f	Megasphaera_elsdenii;	Megasphaera;	0	0	0	0	0	0	0	0	0	0	0	0	0	0	0	0	0	0	0	0	0	0	0	0	0	211	0	0	230	0	0	0	0	836	0	0	0	0	76	0	0	0	0	0	0	0	0
56b19f0635eb547d943459dc6cc1a112	NO_BLAST;	NO_BLAST;	0	0	0	0	0	0	0	0	0	0	0	0	0	0	904	0	0	0	0	0	0	0	0	0	0	0	0	0	0	0	0	0	0	0	0	0	0	0	0	0	0	0	0	0	0	881	0
a1b6ef65a533c9ce6222d22f33a32247	Methylobacterium_oryzae;Methylobacterium_tardum;Methylobacterium_phyllostachyos;Methylobacterium_brachiatum;Methylobacterium_longum;Methylobacterium_mesophilicum;Methylobacterium_radiotolerans;Methylobacterium_fujisawaense;	Methylobacterium;	0	0	0	0	0	0	68	0	0	0	0	0	0	20	0	0	0	322	0	0	0	69	0	0	0	52	0	0	0	0	0	252	0	0	0	0	0	0	0	0	0	0	0	0	44	0	0
99fd3d673d6e5181d2c832730816ced2	Ruminococcus_callidus;	Ruminococcus;	0	0	0	0	0	0	0	0	0	0	0	0	0	0	0	0	0	0	0	0	0	0	0	0	0	0	0	0	0	0	0	0	0	0	0	0	0	0	0	0	0	0	0	0	0	0	0
10ea15628ce20d2a6bdc26d88979cfd6	NO_BLAST;	NO_BLAST;	0	0	0	0	0	0	0	0	0	0	0	0	0	0	0	0	0	0	0	0	0	0	0	0	0	0	0	0	0	0	0	0	0	0	0	0	0	0	0	0	0	0	0	0	0	0	0
701b46c5bcc8faf691321350d3eaeccf	NO_BLAST;	NO_BLAST;	0	0	71	0	0	0	0	0	0	0	0	0	0	0	0	0	0	0	0	0	0	0	0	828	0	0	0	0	0	0	0	0	0	0	0	0	0	0	282	0	0	0	0	0	0	0	0
24690e43beb8a26dd1d9041401bbdd4b	Bacteroides_humanifaecis;	Bacteroides;	0	0	0	0	0	0	0	0	0	0	0	0	1154	0	0	0	0	0	0	0	0	0	0	0	0	0	0	0	0	0	0	0	0	0	0	0	0	0	0	0	0	0	0	0	0	0	0
c30079d418df8d6bab5df0fdc70044b4	NO_BLAST;	NO_BLAST;	0	0	0	0	0	0	0	0	0	0	0	0	0	0	0	0	0	0	0	0	0	0	0	0	0	0	0	0	0	0	0	0	0	0	0	0	0	0	0	0	0	0	0	0	0	0	0
d9ec575e60836ed7ebb66ca7d3d0fcfd	NO_BLAST;	NO_BLAST;	0	0	0	0	0	0	0	0	0	0	0	0	0	0	0	0	0	0	0	0	0	0	0	0	0	0	0	0	0	0	0	0	0	0	0	0	0	0	0	0	0	0	0	0	0	0	0
8f0cd89ddccb92d56f835b725c85c627	NO_BLAST;	NO_BLAST;	0	0	11	0	0	0	0	0	60	0	0	119	0	0	13	0	0	0	0	0	0	0	0	0	0	0	0	0	0	0	0	0	0	0	15	0	0	0	0	0	0	0	33	4	0	89	73
9b140b7ccbef4c85a264cdaeade4dd13	NO_BLAST;	NO_BLAST;	0	0	0	0	7	0	16	0	0	0	56	95	135	166	0	0	0	0	0	0	0	0	0	0	0	0	0	0	120	0	0	0	13	0	0	0	113	0	0	0	0	48	0	0	6	0	0
69c87604b161c31c363f3c7abbfbe789	NO_BLAST;	NO_BLAST;	0	0	0	86	0	0	173	0	0	0	0	37	0	0	0	0	0	0	0	0	0	397	0	0	0	115	0	0	0	0	0	0	0	0	0	0	0	0	137	0	0	0	0	0	0	0	0
3a7716c68a6325666dcc9057f6423fa6	NO_BLAST;	NO_BLAST;	0	0	0	0	0	0	0	0	0	0	0	0	0	0	0	0	0	0	0	0	0	0	0	0	0	0	0	0	0	0	0	0	0	0	0	0	0	0	0	0	0	0	0	0	0	0	0
59f05a0db603b25a810c4d8a75270e16	NO_BLAST;	NO_BLAST;	0	0	0	0	0	51	0	0	0	0	0	0	0	0	0	0	0	0	0	0	0	0	0	0	239	0	0	0	0	0	0	0	0	0	0	0	0	0	0	0	0	0	0	0	241	159	0
a89e36c5d347674efa44759dbba95546	Romboutsia_hominis;	Romboutsia;	0	0	0	0	0	0	0	0	0	0	98	0	0	0	0	0	0	0	0	0	0	0	0	0	0	0	0	0	0	0	139	0	0	0	0	0	0	0	34	0	0	0	0	0	203	0	0
4d30b7c2148bf62ede9ddc3d3706caad	NO_BLAST;	NO_BLAST;	0	0	0	0	0	0	0	0	0	0	0	0	0	0	0	0	0	0	0	0	0	0	0	0	0	0	0	0	0	0	0	0	0	0	0	0	0	0	0	0	0	0	0	0	0	0	0
2f55de162f62880cbef278556295e6a8	NO_BLAST;	NO_BLAST;	0	0	0	0	0	0	0	0	0	0	0	0	0	0	0	0	0	0	0	0	0	0	1738	0	0	0	0	0	0	0	0	0	0	0	0	0	0	0	0	0	0	0	0	0	0	0	0
aade9276cedbacc2c92443d421fbee9c	Corynebacterium_amycolatum;	Corynebacterium;	0	0	0	107	0	0	89	0	0	133	0	0	0	145	0	0	0	41	0	0	0	37	0	0	0	44	0	0	0	0	0	0	0	0	0	0	0	0	0	498	0	0	0	0	50	0	0
e58ef1a85917a4dedd380c9604b5c49f	Brachybacterium_conglomeratum;Brachybacterium_paraconglomeratum;Brachybacterium_faecium;	Brachybacterium;	0	0	0	51	0	0	179	0	0	0	116	0	0	167	0	0	0	0	0	0	0	0	0	0	0	0	0	0	0	0	0	0	0	0	0	0	0	0	0	0	0	179	0	0	0	0	0
5e2dfd578a50d4da1042a5adba2f6c06	NO_BLAST;	NO_BLAST;	2	0	0	0	0	0	0	0	0	0	0	0	0	0	553	0	0	0	0	0	0	0	0	0	0	0	0	0	0	7	0	0	0	0	85	0	7	0	0	0	0	0	0	0	0	0	0
4de3a593fd3010c404f864786319c98f	NO_BLAST;	NO_BLAST;	0	0	0	0	0	0	0	0	0	0	1722	0	0	0	0	0	0	0	0	0	0	0	0	0	0	0	0	0	0	0	0	0	0	0	0	0	0	0	0	0	0	0	0	0	0	0	0
2fa15c9edd9980b988e3733b048b4c3f	Mammaliicoccus_sciuri;	Mammaliicoccus;	0	0	0	0	0	0	0	0	0	0	0	0	0	43	0	0	0	136	0	0	0	0	0	0	0	0	0	0	52	0	0	310	0	0	0	0	0	0	0	0	0	647	0	0	0	0	0
679c576b88d709bea1bf40c43511917d	NO_BLAST;	NO_BLAST;	0	0	0	0	0	0	0	0	0	0	0	0	0	0	0	0	0	0	0	0	0	0	0	0	0	0	0	0	0	0	0	0	0	0	0	0	0	0	0	0	0	0	0	0	0	0	0
af15b895109320694751e8a0c8d5e544	NO_BLAST;	NO_BLAST;	0	0	0	0	0	0	0	0	0	0	0	0	0	0	0	0	0	0	0	0	0	0	0	0	0	0	0	0	0	0	0	0	0	0	0	0	0	0	0	0	0	0	0	0	0	0	0
e87f0628a2146faa0a72781cb140d2b6	NO_BLAST;	NO_BLAST;	0	0	0	0	0	0	0	0	0	0	0	0	112	0	0	0	0	0	0	0	0	0	0	0	0	0	0	0	0	0	0	0	0	0	0	0	0	0	0	0	0	0	0	0	0	0	0
fb044c5402b153c902463619e28bfc6c	NO_BLAST;	NO_BLAST;	0	0	0	116	0	0	66	0	0	0	45	0	0	16	0	251	0	0	0	0	0	0	0	0	0	0	0	0	0	0	0	0	0	0	0	0	0	0	0	0	0	141	0	0	91	0	0
1a323a48e3ea685cf08ffa678b33a3c0	NO_BLAST;	NO_BLAST;	0	0	0	0	0	0	0	0	0	0	0	0	0	0	0	0	0	0	0	0	0	0	0	0	0	0	0	0	0	0	0	0	0	0	0	0	0	0	0	0	0	0	0	0	0	0	0
cdb1ad78bde8f80e25a63daca336d049	NO_BLAST;	NO_BLAST;	0	0	0	0	0	0	0	0	0	0	0	0	0	0	0	0	0	0	1697	0	0	0	0	0	0	0	0	0	0	0	0	0	0	0	0	0	0	0	0	0	0	0	0	0	0	0	0
fc533a9211a34ea9d3f07e714b92af59	Brevundimonas_nasdae;Brevundimonas_vesicularis;Brevundimonas_albigilva;Brevundimonas_huaxiensis;	Brevundimonas;	0	0	0	0	353	0	0	0	0	0	0	0	0	0	0	0	0	0	0	0	0	0	0	0	0	0	0	922	0	0	0	0	0	0	0	0	0	0	0	0	0	0	0	0	0	0	0
97a46f8bd5bf060b3b66866b794003b2	Klenkia_terrae;	Klenkia;	0	0	0	0	0	0	0	0	0	0	0	0	0	0	0	0	0	0	0	0	0	0	0	0	0	0	0	0	1687	0	0	0	0	0	0	0	0	0	0	0	0	0	0	0	0	0	0
86a1104fa686a2aba32c29ea6d149488	NO_BLAST;	NO_BLAST;	0	0	0	0	0	0	0	0	0	0	0	0	0	0	0	0	0	0	0	0	0	0	0	0	0	0	0	0	0	0	0	0	0	0	0	0	0	0	0	0	0	0	0	0	0	0	0
98dad88b59820975308e8f4a34a90a49	NO_BLAST;	NO_BLAST;	0	0	0	0	0	0	0	0	0	0	0	0	0	0	0	0	0	0	0	0	0	0	0	0	0	0	0	0	0	0	0	0	0	0	0	0	0	0	0	0	0	0	0	0	0	0	0
17557a4220b640099e1429e6aa9d7b40	Staphylococcus_capitis;Staphylococcus_epidermidis;Staphylococcus_caprae;	Staphylococcus;	0	0	69	0	0	0	0	0	0	0	0	0	0	0	0	0	0	0	0	0	0	0	0	0	0	0	0	0	0	0	0	0	1120	0	0	274	0	0	0	0	0	0	0	0	0	0	0
de71762c0944a47994da7b0428d253d6	Clostridium_porci;	Clostridium;	0	0	0	0	0	0	0	0	0	0	0	0	0	0	0	0	0	0	0	0	0	0	0	0	0	0	0	0	0	0	0	0	0	0	0	450	0	0	0	0	0	0	0	0	0	0	0
c0830252e6ed6755c93fb0a12e3a8c88	NO_BLAST;	NO_BLAST;	0	0	0	0	0	0	0	0	0	0	0	0	0	0	0	0	0	0	0	0	0	0	0	0	0	0	0	0	0	0	0	0	0	0	0	0	0	0	0	0	0	0	0	0	0	0	0
dd6048b8189c532970e594efa2f0418d	Knoellia_aerolata;	Knoellia;	0	0	0	0	0	0	0	0	0	0	96	0	0	0	0	0	0	0	0	0	0	0	0	0	0	552	0	0	0	0	0	445	0	0	0	0	0	0	181	0	0	0	0	0	0	0	0
b16e79b785fbf48c149683b9ea1dff99	NO_BLAST;	NO_BLAST;	0	0	0	0	0	0	0	0	0	0	0	0	0	0	0	0	0	0	0	0	0	0	0	1657	0	0	0	0	0	0	0	0	0	0	0	0	0	0	0	0	0	0	0	0	0	0	0
053586210aca71a7c121a209839c2e8b	Staphylococcus_pasteuri;Staphylococcus_hominis;	Staphylococcus;	0	0	0	0	0	0	54	0	0	0	0	0	0	0	0	0	0	0	0	0	0	0	0	0	0	156	0	0	57	0	318	0	0	0	0	0	0	0	177	548	0	114	0	0	42	0	0
f03921f1d21f082df655f30ab7520121	NO_BLAST;	NO_BLAST;	0	0	0	0	0	0	0	0	0	0	0	0	0	0	0	0	0	0	0	0	0	0	0	0	0	0	0	0	0	0	0	0	0	0	0	0	0	0	0	0	0	0	0	0	0	0	0
ccc219e49b3d122d36b7c5c2dc06aaed	Prevotella_melaninogenica;	Prevotella;	0	0	0	0	0	0	0	0	0	0	0	0	0	52	0	0	0	0	0	0	0	0	0	0	0	0	1146	0	0	0	0	0	0	0	0	0	0	267	0	0	0	0	0	0	0	0	0
1b85098bbe8eeee4fcbcaba8f414bfc9	NO_BLAST;	NO_BLAST;	0	0	0	0	0	0	0	0	0	1649	0	0	0	0	0	0	0	0	0	0	0	0	0	0	0	0	0	0	0	0	0	0	0	0	0	0	0	0	0	0	0	0	0	0	0	0	0
3785f4e7bc729ec5da9d92c48e411f6b	NO_BLAST;	NO_BLAST;	0	0	0	0	0	0	0	0	0	0	0	0	0	0	0	0	0	0	0	0	0	0	0	0	0	0	1649	0	0	0	0	0	0	0	0	0	0	0	0	0	0	0	0	0	0	0	0
74a5176cbfdfd5d9d96a711b1b85bd1f	NO_BLAST;	NO_BLAST;	0	0	0	0	0	0	0	0	0	0	0	0	0	0	0	0	0	0	0	0	0	0	0	0	0	0	0	0	0	0	0	0	0	0	0	0	1649	0	0	0	0	0	0	0	0	0	0
5c0e667f434050c48b5efc8af4c4de01	Acinetobacter_johnsonii;	Acinetobacter;	0	0	0	138	0	0	206	0	0	0	0	0	0	0	0	0	0	109	0	0	0	0	0	0	249	0	0	0	0	0	0	0	0	0	0	458	0	0	74	0	0	240	0	0	0	0	0
31315be66af02466762ef66c7e152eb6	Clostridium_saudiense;Clostridium_disporicum;	Clostridium;	0	0	0	0	0	0	0	0	0	0	205	114	0	0	0	0	0	0	0	0	0	0	0	0	37	0	0	0	77	0	0	0	0	0	0	0	0	0	0	0	0	117	0	0	0	0	0
feb12cf6393fca1610d6e706d14c3ebb	NO_BLAST;	NO_BLAST;	0	0	0	0	0	0	0	0	0	0	0	204	0	0	0	0	0	0	0	0	0	0	0	0	0	0	0	0	0	0	0	0	0	0	0	0	0	101	0	163	0	0	0	0	0	0	0
2b8e8fde75f66f970a5582e5bf8d90ab	Phocaeicola_vulgatus;	Phocaeicola;	0	0	0	0	0	0	0	0	0	0	0	0	0	0	0	0	0	78	0	0	0	0	0	0	0	0	0	0	0	933	0	0	0	0	0	0	0	188	0	0	0	0	0	0	0	0	0
086731db6e60af6136e9febc6f05250f	Paracoccus_sphaerophysae;	Paracoccus;	0	0	225	0	0	153	0	0	0	0	107	0	0	0	0	0	0	0	0	0	0	72	0	0	167	0	0	0	0	0	0	0	44	0	0	0	0	0	0	0	0	0	0	273	0	0	0
dc3e9783d6790acc063ca3edfbd4a396	Bradyrhizobium_guangdongense;Bradyrhizobium_ganzhouense;Bradyrhizobium_rifense;Bradyrhizobium_guangzhouense;Bradyrhizobium_manausense;Bradyrhizobium_cytisi;Bradyrhizobium_centrolobii;	Bradyrhizobium;	0	0	0	0	0	0	0	0	0	0	0	0	0	0	0	0	0	0	0	0	0	0	0	0	0	0	0	0	0	0	0	0	0	0	0	0	0	0	0	0	0	0	0	0	0	0	0
c367575a147c1bb9cc5ec831de652292	NO_BLAST;	NO_BLAST;	0	0	0	0	0	0	0	0	0	0	0	0	0	0	0	0	0	0	0	0	0	0	0	0	0	0	0	0	0	0	0	0	0	0	0	0	0	0	0	0	0	0	0	0	0	0	0
cdb452ee39f2222816ed3fdd9fb0d38a	Phocaeicola_dorei;Phocaeicola_vulgatus;	Phocaeicola;	0	0	0	0	0	0	0	879	0	0	0	0	0	0	0	0	0	0	0	0	0	0	0	0	0	0	0	0	0	0	0	0	0	0	0	0	0	0	0	0	0	0	0	0	0	0	0
f67ddee4a8356d0f7be99560eeee835c	NO_BLAST;	NO_BLAST;	0	0	0	0	0	0	0	0	0	0	0	0	0	0	0	0	0	0	0	0	0	0	0	0	0	0	0	0	0	0	0	0	0	0	0	0	0	0	0	0	0	0	0	0	0	0	0
65386961bb681d4011ecf97bf7b6d4fe	Enterococcus_cecorum;	Enterococcus;	0	0	0	0	0	0	78	0	0	0	628	0	0	100	0	0	0	109	0	0	0	0	0	0	0	0	0	0	67	0	0	0	0	0	0	0	0	0	0	0	0	99	0	0	0	0	0
f80a582f5bff6467e98ff3477142e0a6	NO_BLAST;	NO_BLAST;	0	0	0	0	0	0	0	0	0	0	0	0	0	0	0	0	0	113	0	0	0	0	0	0	1209	0	0	0	0	0	0	0	0	0	0	0	0	0	0	0	0	0	0	0	0	0	0
4b920253abd8613c92c89dbd70b2f8d5	Phocaeicola_massiliensis;	Phocaeicola;	0	0	0	0	0	0	0	0	0	0	0	0	0	0	0	0	0	0	0	0	0	0	0	0	0	0	0	0	0	0	0	0	0	0	0	0	0	0	0	0	0	0	0	0	0	0	0
5e3a5df7dcaa28b1844f75e16b4b7bae	Trueperella_pyogenes;	Trueperella;	0	0	0	0	0	0	0	0	0	0	288	0	0	0	0	0	0	0	0	0	0	0	0	0	0	0	0	0	72	0	0	0	0	0	0	0	0	0	744	0	0	0	0	0	0	0	0
3619fa5d689a4937e1f8e69ea8d4d856	Micrococcus_luteus;Micrococcus_yunnanensis;Micrococcus_antarcticus;Micrococcus_endophyticus;	Micrococcus;	0	0	0	0	0	0	184	0	0	0	47	0	0	170	0	0	0	133	0	0	0	0	0	0	0	34	0	0	200	0	0	0	0	0	0	0	0	0	256	0	0	0	47	0	0	0	0
fcceaa7c0161ceb2209c8c0a7ace6d5e	Rhizobium_soli;	Rhizobium;	0	0	0	0	0	0	0	0	0	0	169	0	0	17	0	0	0	0	0	0	0	0	0	0	0	0	0	0	291	0	0	0	0	72	0	0	0	0	0	0	0	0	0	0	0	0	0
cb3a539bf6191603819bab3520c73cf9	Veillonella_rogosae;	Veillonella;	0	0	0	94	0	0	36	0	0	0	0	0	0	0	0	0	0	0	0	0	0	98	0	0	0	0	0	0	0	0	0	0	56	0	0	0	0	0	0	0	0	0	0	0	0	0	0
223cc004e0f006a76a2824ccc59711c1	Megasphaera_elsdenii;	Megasphaera;	0	0	0	0	0	0	0	0	0	0	0	0	0	0	0	0	0	0	0	0	0	0	0	0	0	0	0	0	0	0	0	0	0	0	0	0	0	0	0	0	0	0	0	0	0	1585	0
3d6a0c631e7fb122de10951fb37529a4	Actinomycetospora_rhizophila;	Actinomycetospora;	0	0	0	0	0	0	0	0	0	0	1583	0	0	0	0	0	0	0	0	0	0	0	0	0	0	0	0	0	0	0	0	0	0	0	0	0	0	0	0	0	0	0	0	0	0	0	0
71f88bb94c9c34fae8fb2f77c3beb21e	NO_BLAST;	NO_BLAST;	0	0	1580	0	0	0	0	0	0	0	0	0	0	0	0	0	0	0	0	0	0	0	0	0	0	0	0	0	0	0	0	0	0	0	0	0	0	0	0	0	0	0	0	0	0	0	0
59968b761f2eea0f8d1d8e8c3bb67bd8	NO_BLAST;	NO_BLAST;	0	0	0	0	0	0	0	0	0	0	0	0	0	0	0	0	0	0	0	0	0	0	0	0	0	0	1569	0	0	0	0	0	0	0	0	0	0	0	0	0	0	0	0	0	0	0	0
6c5cc2332519b7bc9c9b0e7b25c805c2	Bifidobacterium_angulatum;	Bifidobacterium;	0	0	0	0	0	0	0	0	0	0	0	0	0	0	0	0	0	0	0	0	0	0	0	0	0	0	0	0	0	0	0	0	0	0	0	0	0	0	0	0	0	0	0	0	0	0	0
34f2eff5d74b02ed6fb0c48dc3f90d9c	NO_BLAST;	NO_BLAST;	0	0	0	0	0	0	0	83	0	0	0	8	0	0	90	0	0	0	81	0	0	0	0	74	0	0	0	0	0	0	0	0	0	203	57	0	81	63	0	0	0	28	0	0	0	0	0
0a2b53d254d6e33cb8b74e3a74cbe3c2	NO_BLAST;	NO_BLAST;	0	0	0	0	0	0	0	0	0	0	0	0	0	0	0	0	0	0	0	0	0	0	0	0	0	0	0	0	0	0	0	0	0	0	0	0	0	0	0	0	0	0	0	0	0	0	0
e951cd8a6b0819fbe7451d55b8e32a94	Phocaeicola_massiliensis;	Phocaeicola;	0	0	0	0	0	0	0	0	0	0	0	0	0	0	0	0	0	0	0	0	0	0	0	0	0	0	0	0	0	0	0	0	0	0	0	0	0	0	0	0	0	0	0	1554	0	0	0
94751246846f3ae7912fe4d0393ba52f	Lactobacillus_amylovorus;Lactobacillus_ultunensis;	Lactobacillus;	0	0	0	0	0	0	0	0	0	0	0	0	0	1061	0	0	0	0	0	0	0	0	0	0	145	0	0	0	0	0	0	0	0	0	0	0	0	0	0	0	0	0	0	0	0	0	0
3ad5a6bfc957e88acedfb4d20d1064f5	Terrisporobacter_petrolearius;	Terrisporobacter;	0	0	0	0	0	0	0	0	0	0	0	0	0	103	0	0	276	0	0	0	0	0	0	0	0	0	0	0	629	0	85	0	0	0	0	306	0	0	0	0	0	0	0	0	0	0	0
29d56ccd29c141574f8af9b0aac7f3b4	Anoxybacillus_tepidamans;	Anoxybacillus;	0	0	0	0	0	0	225	0	0	0	0	0	0	0	0	0	0	0	0	0	0	0	0	0	0	0	0	0	0	0	0	0	0	0	0	287	0	0	0	0	0	0	0	0	0	0	0
f528304d0090759668f64eb4d554c858	NO_BLAST;	NO_BLAST;	0	0	0	0	0	0	0	0	0	0	0	0	0	0	0	0	0	0	0	0	0	0	0	0	0	0	0	0	0	0	0	0	0	0	0	0	0	0	0	0	0	0	0	0	0	0	0
7c893393d30ba628e8540a1938b3eac3	NO_BLAST;	NO_BLAST;	0	0	0	0	0	0	0	0	0	0	0	0	0	0	0	0	0	0	0	0	0	0	0	0	0	0	0	0	0	0	0	0	0	0	0	0	0	0	0	0	0	0	0	0	0	0	0
b479bcbdbdf62b16d199aaefd9395c38	NO_BLAST;	NO_BLAST;	0	0	0	0	0	0	0	0	0	0	0	0	0	0	0	0	0	0	0	0	0	0	0	0	0	0	0	0	0	0	0	0	0	0	0	0	0	0	0	0	0	0	0	0	0	0	0
9cd650b510cd4517960192e3bb48cbd8	NO_BLAST;	NO_BLAST;	0	0	0	0	0	0	0	0	0	0	0	0	0	0	0	0	0	0	0	0	1525	0	0	0	0	0	0	0	0	0	0	0	0	0	0	0	0	0	0	0	0	0	0	0	0	0	0
942358c60ac9836871b84be7f329d30c	Prevotella_melaninogenica;	Prevotella;	0	0	0	0	0	0	0	0	0	0	0	0	0	0	0	0	0	0	0	0	0	0	0	0	0	148	0	0	0	0	0	0	0	0	0	0	0	0	271	0	0	0	0	0	0	0	0
8b9142b747998c8170dc1f0a124388f6	NO_BLAST;	NO_BLAST;	0	0	187	137	0	76	21	0	0	0	0	201	0	0	0	0	0	0	0	0	0	0	0	0	0	10	0	0	11	0	0	0	0	0	0	0	0	0	0	0	157	71	0	0	21	0	0
014f6cda9a9ef315c256b89098cd899a	Cutibacterium_acnes;	Cutibacterium;	0	51	0	0	0	0	110	0	0	0	41	0	0	83	0	0	0	58	0	0	0	58	0	0	52	202	0	0	90	0	0	0	0	0	0	0	0	0	178	0	0	0	0	0	49	0	0
74c772614cd7bde778cf356b3cc51843	NO_BLAST;	NO_BLAST;	0	0	0	0	0	0	0	0	1510	0	0	0	0	0	0	0	0	0	0	0	0	0	0	0	0	0	0	0	0	0	0	0	0	0	0	0	0	0	0	0	0	0	0	0	0	0	0
06feb5ee1e89bef985ff162e919d9073	Bradyrhizobium_symbiodeficiens;Bradyrhizobium_huanghuaihaiense;Bradyrhizobium_guangxiense;Bradyrhizobium_liaoningense;Bradyrhizobium_ingae;Bradyrhizobium_daqingense;Bradyrhizobium_diazoefficiens;Bradyrhizobium_cajani;Bradyrhizobium_centrosematis;Bradyrhizobium_nanningense;Bradyrhizobium_oligotrophicum;Bradyrhizobium_neotropicale;Bradyrhizobium_americanum;Bradyrhizobium_amphicarpaeae;Bradyrhizobiu…	Bradyrhizobium;	0	0	0	0	0	0	58	0	0	0	0	0	0	0	0	0	0	0	0	0	0	0	0	0	0	0	0	0	0	0	0	0	5	0	0	0	0	0	47	0	0	0	0	0	0	0	0
0754ab67d2a577607add73e395c4ccc1	NO_BLAST;	NO_BLAST;	0	0	0	0	0	0	0	0	0	0	0	0	0	0	0	0	0	0	0	0	0	0	0	0	0	0	0	1504	0	0	0	0	0	0	0	0	0	0	0	0	0	0	0	0	0	0	0
94fa321e6fdd13a086829889a63451f9	NO_BLAST;	NO_BLAST;	0	0	0	0	0	0	0	0	0	0	0	0	0	0	0	0	0	0	0	0	0	0	0	0	0	0	0	0	0	0	0	0	0	0	0	0	0	0	0	0	0	0	0	0	0	0	0
6108b5e53c20cfe520946a6a5e5d579d	NO_BLAST;	NO_BLAST;	0	0	0	0	0	0	0	0	0	0	0	0	0	0	0	0	0	0	0	0	0	0	0	0	0	0	0	0	0	0	0	0	0	0	0	1494	0	0	0	0	0	0	0	0	0	0	0
2d8800259408c47d3483b5167a0ca76a	Modestobacter_caceresii;	Modestobacter;	0	0	0	0	0	0	1493	0	0	0	0	0	0	0	0	0	0	0	0	0	0	0	0	0	0	0	0	0	0	0	0	0	0	0	0	0	0	0	0	0	0	0	0	0	0	0	0
817ba010d283afc838669e9796a9aac7	NO_BLAST;	NO_BLAST;	0	0	0	0	0	0	0	0	1492	0	0	0	0	0	0	0	0	0	0	0	0	0	0	0	0	0	0	0	0	0	0	0	0	0	0	0	0	0	0	0	0	0	0	0	0	0	0
c880f1278a1ba5d362d8b2fe5c53edc0	Vescimonas_fastidiosa;Vescimonas_coprocola;	Vescimonas;	0	0	0	0	0	0	0	0	0	0	0	0	0	0	0	0	0	0	0	0	0	0	0	0	0	0	0	1487	0	0	0	0	0	0	0	0	0	0	0	0	0	0	0	0	0	0	0
2be15720c800d7e428bf98f8a2f3e2dd	NO_BLAST;	NO_BLAST;	0	0	0	0	0	0	0	0	0	0	0	0	0	0	0	0	0	0	0	0	0	0	0	0	0	0	0	0	0	0	0	0	0	0	0	0	0	0	0	0	0	0	0	0	0	0	0
909ecde0d31b7d72b6ce7512ccda640c	Fundicoccus_ignavus;	Fundicoccus;	0	0	0	0	0	0	0	0	0	0	0	0	0	0	0	0	0	0	0	0	0	0	0	0	0	0	0	0	0	0	0	0	0	0	0	0	0	0	0	0	0	1218	0	0	0	0	0
cce6e5bc46c3de89f660158c5e2f7ed8	NO_BLAST;	NO_BLAST;	0	0	0	0	0	0	0	0	0	1485	0	0	0	0	0	0	0	0	0	0	0	0	0	0	0	0	0	0	0	0	0	0	0	0	0	0	0	0	0	0	0	0	0	0	0	0	0
848ce2e58807e4df39373ccfbe075a52	Lactobacillus_crispatus;Lactobacillus_gallinarum;	Lactobacillus;	0	0	0	0	0	0	0	0	0	0	0	0	0	168	0	0	0	0	0	0	0	0	0	0	0	0	0	0	0	0	0	0	0	0	0	0	0	0	0	0	0	0	0	0	0	0	0
03f90d451b806697e3d1470c3fdfef28	NO_BLAST;	NO_BLAST;	0	0	0	0	0	0	0	0	0	0	0	0	0	0	0	0	0	0	0	0	0	0	0	0	0	0	0	0	0	0	0	0	0	0	0	0	0	0	0	0	1482	0	0	0	0	0	0
1afc21d0e470b1574525f1a33b6b0895	Sphingomonas_insulae;Sphingomonas_kyungheensis;	Sphingomonas;	0	0	0	0	0	0	0	0	0	0	0	0	0	0	0	0	0	0	0	0	0	0	0	0	0	0	0	0	0	0	0	0	0	1331	0	0	0	0	0	144	0	0	0	0	0	0	0
6775cf40a485ff0fc80a98aeaffc809a	NO_BLAST;	NO_BLAST;	0	0	0	0	0	0	0	0	0	0	0	0	0	0	0	0	0	0	0	0	0	0	0	0	0	0	0	0	0	0	0	0	0	0	0	0	0	0	0	0	0	0	0	0	0	0	0
542f6057bee5a963ed349ddb366435d9	Ruoffia_tabacinasalis;	Ruoffia;	0	0	0	0	0	0	0	0	0	0	0	0	0	110	0	0	0	0	0	0	0	0	0	0	0	0	0	0	0	0	0	0	0	10	0	687	0	0	0	0	0	26	0	0	0	0	0
c97cebfb326ba0b414cb8ea66de2b7b3	Corynebacterium_lujinxingii;	Corynebacterium;	0	0	0	0	0	0	0	0	0	0	0	0	0	0	0	0	0	0	0	0	0	0	0	0	0	0	0	0	98	0	0	157	0	0	0	0	0	0	49	0	0	0	0	0	0	0	0
a2ff3b0c8335275e545e3c9513d16418	Pseudomonas_oleovorans;Pseudomonas_indoloxydans;	Pseudomonas;	0	398	0	0	0	0	0	0	0	0	0	0	0	0	0	0	0	0	0	0	0	0	0	0	0	0	0	0	0	0	308	0	0	0	0	0	0	0	0	0	0	0	0	0	0	0	0
6bddeecee530ac558766d61f9bbe0f06	NO_BLAST;	NO_BLAST;	0	0	0	0	0	0	0	0	0	0	0	0	0	0	0	0	0	0	0	0	0	0	0	1464	0	0	0	0	0	0	0	0	0	0	0	0	0	0	0	0	0	0	0	0	0	0	0
ee39150f9fa3bcf375e214391c3e730e	NO_BLAST;	NO_BLAST;	0	0	0	0	0	0	0	0	0	0	0	0	0	0	0	0	0	0	0	0	1463	0	0	0	0	0	0	0	0	0	0	0	0	0	0	0	0	0	0	0	0	0	0	0	0	0	0
d73dde59f01aa930443eae88bf144a0e	NO_BLAST;	NO_BLAST;	0	0	0	0	0	0	0	0	0	0	0	0	0	0	0	0	0	0	0	0	0	0	0	0	0	0	0	0	0	0	0	0	0	0	0	0	0	0	0	0	0	0	0	0	0	0	0
095af22de6345489e883ae697c41bff2	NO_BLAST;	NO_BLAST;	0	0	0	0	0	0	0	0	0	0	0	0	0	0	0	0	0	0	0	0	0	0	0	0	240	49	0	0	0	0	0	0	0	0	0	0	0	0	0	0	0	0	0	0	212	163	0
ccfe64e60fde95c6d59d4edf30128941	NO_BLAST;	NO_BLAST;	0	0	0	0	0	0	0	0	0	0	0	0	0	0	0	0	0	0	0	0	0	0	0	0	0	0	0	0	0	0	0	0	0	0	0	0	0	0	0	0	0	0	0	0	0	0	0
b243da129a1cbca8bcb3e1affce9a2cf	Parasutterella_excrementihominis;	Parasutterella;	0	0	0	0	0	0	0	0	0	0	0	0	0	37	0	0	0	0	0	0	0	0	0	0	0	0	0	1373	0	0	0	0	43	0	0	0	0	0	0	0	0	0	0	0	0	0	0
ff292a1e5e0575256210d73009eaa69a	NO_BLAST;	NO_BLAST;	0	0	0	0	0	0	0	0	0	0	0	0	0	0	0	0	0	0	0	0	0	0	0	0	0	0	0	0	0	0	0	0	0	0	0	0	0	0	0	0	0	0	0	0	0	0	0
8ee421d94ab2e0412b7b51d4b8c48120	NO_BLAST;	NO_BLAST;	0	0	0	0	0	0	0	0	0	0	0	0	0	0	0	0	0	0	0	0	0	0	1449	0	0	0	0	0	0	0	0	0	0	0	0	0	0	0	0	0	0	0	0	0	0	0	0
fc90ffa8b1df643adbb93214c4c13ff2	Sphingomonas_solaris;	Sphingomonas;	0	0	0	0	0	0	0	0	0	0	0	0	0	142	0	0	0	0	0	0	0	0	0	0	0	0	0	0	0	0	0	0	0	0	0	0	0	0	0	0	0	0	0	0	0	0	0
5d3eca9768d9de312b9431db8b7eccb0	Clostridium_perfringens;	Clostridium;	0	0	0	0	0	0	0	0	0	0	0	0	0	134	0	0	0	0	0	0	0	0	0	0	0	0	0	0	383	0	0	0	0	0	0	0	0	0	0	0	0	0	0	0	0	0	0
6087f6bcd385fa94af72e3981fb5c22b	Akkermansia_muciniphila;	Akkermansia;	0	0	0	0	0	0	0	0	0	0	0	0	0	0	0	0	0	0	1437	0	0	0	0	0	0	0	0	0	0	0	0	0	0	0	0	0	0	0	0	0	0	0	0	0	0	0	0
1b888ae049bfc7671df046b8b86984fd	NO_BLAST;	NO_BLAST;	0	0	0	0	0	0	0	0	0	0	0	0	0	0	0	0	0	0	0	0	0	0	0	0	0	0	1436	0	0	0	0	0	0	0	0	0	0	0	0	0	0	0	0	0	0	0	0
46fe7ae2c5e0c838c1affb96fefca05d	NO_BLAST;	NO_BLAST;	0	0	0	0	0	0	0	0	0	0	0	0	0	0	0	0	0	0	0	0	0	0	0	0	0	0	0	0	0	0	0	0	0	0	0	0	0	0	0	0	0	0	0	0	0	0	0
59c8bec30096082a85dca56d96a97f8d	Enterococcus_faecium;Enterococcus_villorum;Enterococcus_ratti;Enterococcus_durans;Enterococcus_hirae;	Enterococcus;	0	0	0	0	0	0	0	0	0	0	0	0	0	0	0	0	0	0	0	0	0	0	0	0	0	217	0	0	0	0	409	0	0	0	0	0	0	0	0	0	0	0	0	0	0	0	0
d7fbe73ea69159e692b9c46a87d95628	Sporosarcina_beigongshangi;	Sporosarcina;	0	0	0	0	0	0	0	0	0	0	0	0	0	0	0	0	0	0	0	0	0	0	0	0	0	0	0	0	0	0	0	0	0	0	0	0	0	0	0	0	0	0	0	0	0	0	0
c271658619852b35cbac732ea45ceb2b	Sphingobium_yanoikuyae;	Sphingobium;	0	0	0	0	0	0	0	0	0	0	0	0	0	0	0	0	0	0	0	0	0	0	0	0	0	0	0	0	0	0	0	0	0	0	0	123	0	0	0	0	0	0	0	0	0	0	0
834be4fc9e3d443de9812748260236de	Pseudomonas_trivialis;Pseudomonas_kairouanensis;Pseudomonas_poae;Pseudomonas_allii;Pseudomonas_simiae;Pseudomonas_kitaguniensis;Pseudomonas_antarctica;Pseudomonas_meridiana;Pseudomonas_extremorientalis;	Pseudomonas;	0	0	0	0	0	0	0	0	0	0	0	0	0	0	0	0	0	0	0	0	0	0	0	0	0	0	0	1297	0	0	0	0	0	0	0	0	0	0	0	0	0	134	0	0	0	0	0
f60ef5c7d8838bc1dac7c1668cda85d1	[Ruminococcus]_faecis;	[Ruminococcus];	0	0	0	0	0	0	0	0	0	0	0	0	0	0	0	0	0	213	0	0	0	0	0	0	0	0	0	0	0	0	0	0	0	0	0	0	0	0	0	0	0	0	0	0	0	0	0
306c42e5b1e5223e3e099cf37f1f504f	NO_BLAST;	NO_BLAST;	1424	0	0	0	0	0	0	0	0	0	0	0	0	0	0	0	0	0	0	0	0	0	0	0	0	0	0	0	0	0	0	0	0	0	0	0	0	0	0	0	0	0	0	0	0	0	0
f0aa45850e1e32f2cdbe6d7c9d9be546	Agathobacter_rectalis;	Agathobacter;	0	0	0	0	0	0	0	0	0	1423	0	0	0	0	0	0	0	0	0	0	0	0	0	0	0	0	0	0	0	0	0	0	0	0	0	0	0	0	0	0	0	0	0	0	0	0	0
02986cad7f6b3e30f4ba7ad75b058ebb	Stenotrophomonas_rhizophila;	Stenotrophomonas;	0	0	0	0	0	0	0	0	0	0	0	0	0	225	0	0	0	0	0	0	0	0	0	0	0	0	0	0	490	0	0	0	0	708	0	0	0	0	0	0	0	0	0	0	0	0	0
a247daa77cad1216a578b0290125149f	Segatella_copri;	Segatella;	0	0	0	0	0	0	0	0	408	0	0	0	0	0	0	0	0	0	0	0	0	0	0	0	0	0	0	0	0	0	0	0	0	0	0	0	0	641	0	0	0	0	0	0	45	0	0
6062d4a33ffdf32335fa78de1c12c527	NO_BLAST;	NO_BLAST;	0	0	0	0	0	0	0	0	0	0	0	0	0	0	0	0	0	0	0	0	0	0	0	0	0	0	0	1419	0	0	0	0	0	0	0	0	0	0	0	0	0	0	0	0	0	0	0
cd3752f913ae57695489e7f16c09dca0	NO_BLAST;	NO_BLAST;	75	0	0	0	0	0	0	115	0	0	0	0	0	0	0	0	0	0	0	0	0	0	0	0	0	0	0	0	0	0	0	0	0	0	0	0	0	0	0	0	0	28	0	0	0	0	30
617692b92a397e2af3083ac46a15e9ad	NO_BLAST;	NO_BLAST;	0	0	0	0	0	0	0	0	0	0	0	0	0	0	0	0	0	0	0	0	0	0	0	0	0	0	1416	0	0	0	0	0	0	0	0	0	0	0	0	0	0	0	0	0	0	0	0
c649fb79f8d4f782433fb6c076088817	Burkholderia_vietnamiensis;Burkholderia_cepacia;	Burkholderia;	0	0	0	0	0	0	0	0	0	0	0	0	0	0	0	0	0	0	0	0	0	0	0	0	0	0	0	0	0	0	0	0	0	0	0	0	0	0	0	0	0	97	0	0	790	0	0
cfc5e375819a1095cf1058ef8c118702	NO_BLAST;	NO_BLAST;	0	0	0	0	0	0	0	481	0	0	0	0	0	0	0	0	0	0	0	0	0	0	0	0	0	0	0	0	0	0	0	0	0	0	0	0	931	0	0	0	0	0	0	0	0	0	0
6ca292559c23126bdd4b99233b364c12	Paracoccus_fontiphilus;Paracoccus_caeni;Paracoccus_aminovorans;Paracoccus_huijuniae;Paracoccus_binzhouensis;Paracoccus_subflavus;Paracoccus_chinensis;	Paracoccus;	0	0	0	0	0	0	0	0	0	0	0	0	0	0	0	0	0	343	0	0	0	0	0	0	0	0	0	0	0	0	0	0	0	0	0	0	0	0	0	0	0	0	0	0	0	0	0
d5af339b79260a0e4307f404f884198d	Bacteroides_stercoris;	Bacteroides;	0	0	0	0	0	0	0	0	0	0	0	0	0	0	0	0	0	0	0	0	0	0	0	0	0	0	0	0	0	0	0	0	0	0	0	0	0	0	0	0	0	0	0	0	0	0	0
4814da1ef1bc8dbc98abf6e08ea5cd77	NO_BLAST;	NO_BLAST;	1407	0	0	0	0	0	0	0	0	0	0	0	0	0	0	0	0	0	0	0	0	0	0	0	0	0	0	0	0	0	0	0	0	0	0	0	0	0	0	0	0	0	0	0	0	0	0
474be2741c2037f03d10bc7da5375fa1	NO_BLAST;	NO_BLAST;	0	0	0	0	0	0	0	0	0	0	0	0	0	0	0	0	0	0	0	0	0	0	0	0	0	0	0	0	0	0	0	0	0	0	0	0	0	0	0	0	0	0	0	0	0	0	0
3c324e751731d1a23b1fa34a5a7df15e	NO_BLAST;	NO_BLAST;	0	0	0	0	0	0	0	0	0	0	0	0	0	0	0	0	0	0	0	0	0	0	0	0	0	0	0	0	0	0	0	0	0	0	0	0	0	0	0	0	0	0	0	0	0	0	0
046c4d1037004c034941d9b173db1fe1	NO_BLAST;	NO_BLAST;	0	0	0	0	0	0	0	0	0	0	0	0	0	0	0	0	0	0	0	0	0	0	0	0	0	0	0	1399	0	0	0	0	0	0	0	0	0	0	0	0	0	0	0	0	0	0	0
3152d048349233414629463007ad2f3a	Staphylococcus_capitis;Staphylococcus_epidermidis;Staphylococcus_caprae;	Staphylococcus;	0	0	0	0	0	0	0	0	0	0	0	0	0	245	0	0	0	0	0	0	0	74	0	0	0	0	0	0	120	0	0	0	0	0	0	0	0	0	0	0	0	75	0	0	0	0	0
9450070047e7c3e5e9fd709a5cb78f67	NO_BLAST;	NO_BLAST;	0	0	0	0	0	0	0	0	0	0	0	0	0	0	0	0	0	0	0	0	0	0	0	1395	0	0	0	0	0	0	0	0	0	0	0	0	0	0	0	0	0	0	0	0	0	0	0
0fa0bf52383d7ac9fee5c718411082a7	NO_BLAST;	NO_BLAST;	0	0	0	0	0	0	0	0	0	0	0	0	0	168	0	0	0	0	0	0	0	0	0	0	0	0	537	355	0	171	0	0	0	0	0	0	0	0	0	0	0	0	0	0	0	0	0
f6831194196a139c90081d186b6d83a4	NO_BLAST;	NO_BLAST;	0	0	0	0	0	0	0	1020	0	0	156	0	0	0	0	0	50	0	0	0	0	0	0	0	0	0	0	0	0	0	0	0	0	0	0	0	0	0	0	0	0	0	0	0	0	2	0
8707714f77dfa4cb5ee9abe753bff2ab	Bacteroides_uniformis;	Bacteroides;	0	0	0	0	0	0	0	0	0	0	0	0	0	0	0	0	0	0	0	0	0	0	0	0	0	0	1392	0	0	0	0	0	0	0	0	0	0	0	0	0	0	0	0	0	0	0	0
16414aa00328333892d48921fc42dc85	NO_BLAST;	NO_BLAST;	0	0	0	0	0	0	0	0	0	0	0	0	0	0	0	0	0	0	0	0	0	0	0	0	0	0	0	0	0	0	0	0	0	0	0	0	0	0	0	0	0	0	0	0	0	0	0
b6aacc99083846467b4c7655e14eaa37	NO_BLAST;	NO_BLAST;	0	0	0	0	0	0	0	0	0	0	0	0	0	0	0	0	0	0	0	0	0	0	0	0	0	0	0	0	0	0	0	0	0	0	0	0	0	0	0	0	0	0	0	1391	0	0	0
ecc8384bf3de5644cd29493ff08978c9	Neisseria_subflava;	Neisseria;	916	0	0	0	0	0	0	0	0	0	0	0	0	0	76	0	0	0	0	0	0	0	0	0	0	0	0	395	0	0	0	0	0	0	0	0	0	0	0	0	0	0	0	0	0	0	0
dac73191759ac19263301ebecf5f742c	Haemophilus_parainfluenzae;	Haemophilus;	0	0	0	0	0	0	0	0	0	0	0	0	0	0	0	0	0	160	0	0	0	0	0	0	0	44	0	0	0	0	43	0	0	0	0	0	0	0	237	0	0	0	0	0	0	0	0
4a2826d48f860b10a6d204a5356eb0bf	NO_BLAST;	NO_BLAST;	0	0	0	0	0	0	0	0	0	0	0	0	0	0	0	0	0	0	0	0	0	0	0	0	0	0	0	0	0	0	0	0	0	0	0	0	0	0	0	0	0	0	0	1387	0	0	0
fa148006532407db6258d517fec28abe	Solibacillus_isronensis;	Solibacillus;	0	0	0	0	0	0	0	0	0	0	0	0	0	0	0	0	0	0	0	0	0	153	0	0	0	0	0	0	0	0	0	0	0	0	0	0	0	0	0	0	0	1212	0	0	0	0	0
182d54a9a13f6d11d72e5e43792f4ed6	NO_BLAST;	NO_BLAST;	0	0	0	0	0	0	105	0	0	0	0	0	0	0	0	0	0	0	0	0	0	0	0	0	0	0	0	0	0	0	0	0	0	0	0	0	0	0	0	0	0	977	0	0	0	0	0
199d3963b64e77727b3076c7aa4f2f96	Sphingomonas_corticis;	Sphingomonas;	0	0	0	0	0	0	0	0	0	0	43	0	0	0	191	0	0	0	0	0	0	0	0	0	0	0	0	0	0	0	0	0	0	0	0	0	0	0	0	402	0	0	0	0	0	603	0
eefbe4b2c5d671f1b3eed50fa7f3dbaa	NO_BLAST;	NO_BLAST;	0	0	1382	0	0	0	0	0	0	0	0	0	0	0	0	0	0	0	0	0	0	0	0	0	0	0	0	0	0	0	0	0	0	0	0	0	0	0	0	0	0	0	0	0	0	0	0
af38093381357796169085ce6b3e73b5	Pseudomonas_proteolytica;Pseudomonas_brenneri;	Pseudomonas;	0	0	0	0	0	0	0	0	0	0	0	0	0	0	0	0	0	0	0	0	0	0	0	0	0	0	0	0	0	0	0	0	0	0	0	315	0	0	0	0	0	0	0	0	0	0	0
0dc72da4eb624b74d14932c5d9813636	NO_BLAST;	NO_BLAST;	0	0	0	0	0	0	0	0	0	0	0	0	0	0	0	0	0	0	0	0	0	0	0	0	0	0	0	0	0	0	0	0	0	0	0	0	0	0	0	0	0	0	0	0	0	0	0
ffecbc83636e047bc3c0a78c0d882247	NO_BLAST;	NO_BLAST;	0	0	0	0	0	0	0	0	0	0	0	0	0	0	0	0	0	0	0	0	0	0	0	0	0	0	0	0	0	0	0	0	0	0	0	0	0	0	0	0	0	0	0	0	0	0	0
2e54e890db25d4bc91a7bfecb8010990	NO_BLAST;	NO_BLAST;	0	0	0	0	0	0	0	0	0	0	0	0	0	0	0	0	0	0	0	0	1376	0	0	0	0	0	0	0	0	0	0	0	0	0	0	0	0	0	0	0	0	0	0	0	0	0	0
779312ee6f11a44c61064ba6df0a56f6	NO_BLAST;	NO_BLAST;	0	0	0	0	0	0	0	0	0	0	0	0	0	0	0	0	0	0	0	0	0	0	0	0	0	0	0	0	0	0	0	0	0	0	0	0	0	0	0	0	0	0	0	0	0	0	0
776ebb2fb4919a977c075164d969e05d	NO_BLAST;	NO_BLAST;	0	0	0	0	0	0	0	0	0	0	0	0	0	0	0	0	0	0	0	0	0	0	0	0	0	0	0	0	0	0	0	0	0	0	0	0	0	0	0	0	0	0	0	0	0	0	0
3b1375e7c14c513185a5131be6384701	NO_BLAST;	NO_BLAST;	0	0	0	0	1375	0	0	0	0	0	0	0	0	0	0	0	0	0	0	0	0	0	0	0	0	0	0	0	0	0	0	0	0	0	0	0	0	0	0	0	0	0	0	0	0	0	0
43b12d875765ca352e21e13e3e40a38c	NO_BLAST;	NO_BLAST;	0	0	0	0	0	0	0	0	0	0	0	0	0	0	0	0	0	0	0	0	0	0	0	0	0	0	0	0	0	0	0	0	0	0	0	0	0	0	0	0	0	0	0	0	0	0	0
caae566f70c705dcdb28ee07eeed17b7	NO_BLAST;	NO_BLAST;	0	0	0	0	0	0	288	0	0	0	299	0	0	0	0	0	0	426	0	0	0	0	0	0	0	0	0	0	56	0	0	0	0	0	0	0	0	0	0	0	0	0	0	0	0	0	0
124030833bdd7f7afb0c905ebecd9e1d	Pedobacter_quisquiliarum;	Pedobacter;	0	0	0	0	0	0	0	0	0	0	0	0	0	0	0	0	0	0	0	0	0	0	0	0	0	0	0	0	0	0	0	0	0	0	0	0	0	0	0	0	0	0	0	0	0	0	0
c4321a842eb02c7225fa184b6fd0784a	NO_BLAST;	NO_BLAST;	0	0	0	0	0	0	0	0	0	0	0	0	0	0	0	0	0	0	0	0	1369	0	0	0	0	0	0	0	0	0	0	0	0	0	0	0	0	0	0	0	0	0	0	0	0	0	0
38e48248d8c3b50d865e1ae164783655	NO_BLAST;	NO_BLAST;	0	0	0	0	0	0	0	0	0	0	0	0	0	0	0	0	0	0	0	0	0	0	0	0	0	0	0	0	0	0	0	0	0	0	0	0	0	0	0	0	0	0	0	0	0	0	1369
fb5ba54a8e5ae3968e2f8b387b030357	NO_BLAST;	NO_BLAST;	0	0	0	0	0	0	0	0	0	0	0	0	0	0	0	0	0	0	0	0	0	0	0	0	0	0	0	0	0	0	0	0	0	0	0	0	0	0	0	0	0	0	0	0	0	0	0
e46a65decad3749279035a2084878b94	Limosilactobacillus_reuteri;Limosilactobacillus_portuensis;Limosilactobacillus_urinaemulieris;Limosilactobacillus_balticus;Limosilactobacillus_fastidiosus;	Limosilactobacillus;	0	0	0	0	0	0	0	0	0	0	0	0	0	0	0	0	0	0	0	0	0	0	0	0	0	0	0	0	0	0	0	0	0	0	0	0	0	0	0	0	0	0	0	0	0	0	0
fac8cb9912b46bf8e6cc18409d73d620	NO_BLAST;	NO_BLAST;	0	0	0	0	0	0	0	0	0	0	0	0	0	0	0	0	0	0	0	0	0	0	0	0	0	0	0	0	0	0	0	0	0	0	0	0	0	0	0	0	0	0	0	0	0	0	0
ae90ec19f1c1d214bef3866f526dc60d	Paracoccus_fontiphilus;Paracoccus_caeni;Paracoccus_aminovorans;Paracoccus_huijuniae;Paracoccus_binzhouensis;Paracoccus_subflavus;Paracoccus_chinensis;	Paracoccus;	0	0	0	0	0	0	0	0	724	0	0	0	0	0	0	0	0	0	0	0	0	0	0	0	0	295	0	0	0	0	192	0	0	0	0	0	0	0	0	0	0	0	0	0	0	0	0
376f2df812b1f4085a8ebceea456e562	NO_BLAST;	NO_BLAST;	0	0	0	0	0	0	0	0	0	0	0	0	0	0	0	0	0	48	0	0	0	0	0	0	0	72	0	0	0	0	0	0	0	0	0	0	0	0	0	0	0	0	0	861	0	0	0
eae94d1a04628c9ab27728882e502be5	Sphingomonas_roseiflava;Sphingomonas_cynarae;	Sphingomonas;	0	0	0	0	0	422	0	0	0	0	0	0	0	64	0	0	0	0	0	0	0	0	0	0	0	0	0	0	328	0	239	0	0	184	0	0	0	0	0	0	0	0	0	0	0	0	0
1cf06f98e5dc05353cb4ead4055e5e2b	NO_BLAST;	NO_BLAST;	0	0	0	0	0	0	0	0	0	0	0	0	0	0	0	0	0	0	0	0	0	0	0	0	0	0	0	1353	0	0	0	0	0	0	0	0	0	0	0	0	0	0	0	0	0	0	0
f6f9ae16275f79ddb89148531fa4f41d	Vescimonas_coprocola;	Vescimonas;	0	0	0	0	0	0	0	0	0	0	0	0	0	0	0	0	0	0	0	0	0	0	0	0	0	0	0	0	0	0	0	0	0	0	0	0	0	0	0	0	0	0	0	0	0	0	0
2e3ce13acaa3e542042b83ea59b0606a	NO_BLAST;	NO_BLAST;	0	0	0	0	0	0	0	0	0	0	0	0	0	0	0	0	0	0	0	0	0	0	0	0	0	0	0	0	0	0	0	0	0	0	0	0	0	0	0	0	0	0	0	0	0	0	0
354d9dc18c96b0b675bc2143d0d7c19d	NO_BLAST;	NO_BLAST;	0	0	0	0	0	0	0	0	0	0	0	0	0	0	0	0	0	0	0	0	0	0	0	0	0	0	0	0	0	0	0	0	0	0	0	0	0	0	0	0	0	0	0	0	0	0	0
ed518e4297fca1a5103e09affb8199c1	NO_BLAST;	NO_BLAST;	0	0	0	0	0	0	0	0	0	0	0	0	0	0	0	0	0	0	0	0	0	0	0	0	0	0	0	0	0	0	0	0	0	1347	0	0	0	0	0	0	0	0	0	0	0	0	0
04fc0bf4f8b2d0aa01491174d55a839c	Faecalibacterium_longum;	Faecalibacterium;	0	0	0	0	0	0	0	0	0	0	0	0	0	0	0	0	0	0	0	0	0	0	0	0	0	0	0	0	0	0	0	0	0	0	0	0	0	0	0	0	0	0	0	0	0	0	0
51d17026e13f9b84a4c3caeeb8a7f698	NO_BLAST;	NO_BLAST;	0	0	0	0	0	0	0	0	0	0	0	0	0	0	0	0	0	0	0	0	0	0	0	0	0	0	0	0	0	0	0	0	0	0	0	0	0	0	0	0	0	0	0	0	0	0	0
a1e2d54c7c24b48aec3f71526c8d0221	NO_BLAST;	NO_BLAST;	0	0	0	0	0	0	0	0	0	0	0	0	0	0	0	0	0	0	0	0	0	0	0	0	0	0	0	0	0	0	0	0	0	0	0	0	0	0	0	0	0	0	0	0	0	1343	0
0a625f6b9b73fec271736dbf65471afc	Bacteroides_stercoris;	Bacteroides;	0	0	0	0	0	0	0	0	0	0	0	0	0	0	0	0	0	0	0	0	0	0	385	0	0	0	0	0	70	0	0	0	0	0	0	0	0	0	0	0	0	0	0	0	0	0	0
ca7187b33021cbd576cdbb09e2a323eb	NO_BLAST;	NO_BLAST;	0	0	0	0	0	0	0	0	0	0	0	60	0	0	0	0	0	0	0	0	0	0	0	804	0	8	0	0	0	0	0	0	0	0	0	0	0	0	0	0	0	56	0	0	0	0	0
2f83be6537af1e0f31e3ec744d6d7e1c	NO_BLAST;	NO_BLAST;	0	0	1328	0	0	0	0	0	0	0	0	0	0	0	0	0	0	0	0	0	0	0	0	0	0	0	0	0	0	0	0	0	0	0	0	0	0	0	0	0	0	0	0	0	0	0	0
b501e4b2c03faf665fda0eed022ba2a8	Flectobacillus_roseus;	Flectobacillus;	144	0	0	0	0	0	0	0	0	173	0	0	0	44	327	0	0	0	0	0	0	0	0	0	105	0	0	0	0	0	0	0	17	0	0	0	0	0	0	0	0	0	0	0	0	0	0
25182c04f3c6ecde92b47fb03316e0e5	Lactobacillus_intestinalis;	Lactobacillus;	0	0	0	0	0	0	0	0	0	0	0	0	0	0	0	0	0	0	0	0	0	0	0	0	0	0	0	0	0	0	0	0	0	0	0	0	0	0	0	1041	0	0	0	0	0	0	0
89943f9f54c67727028d2ac8626c9bf1	NO_BLAST;	NO_BLAST;	0	0	0	0	0	0	0	0	0	0	0	0	0	0	0	0	0	0	0	0	0	0	954	0	0	0	0	0	0	0	0	0	0	0	0	0	0	0	0	0	0	0	0	0	0	0	0
0a70e60c313a422871cb2bd85bee830c	NO_BLAST;	NO_BLAST;	0	0	0	0	0	0	0	0	0	0	0	0	0	0	0	0	0	0	0	0	0	0	0	0	0	0	0	0	0	0	0	0	0	0	0	0	0	0	0	0	0	0	0	0	0	0	0
5e0251c14008f9f94de3b5e6ffe3659f	NO_BLAST;	NO_BLAST;	0	0	0	0	0	0	0	0	0	0	0	0	0	0	0	0	0	0	0	0	0	0	1319	0	0	0	0	0	0	0	0	0	0	0	0	0	0	0	0	0	0	0	0	0	0	0	0
3810e464fee68f1fb82df430a6c5e64c	NO_BLAST;	NO_BLAST;	0	0	0	0	0	0	0	0	0	0	0	0	0	0	0	0	0	0	0	0	0	0	0	0	0	0	0	0	0	0	0	0	0	0	0	0	0	0	0	0	0	0	0	0	0	0	0
0d14f4f98eb72a7025a6ca11a3846218	Acinetobacter_johnsonii;	Acinetobacter;	0	0	0	0	0	0	437	0	0	0	0	0	0	0	0	0	0	53	0	0	0	0	0	0	0	0	0	0	0	0	0	0	0	0	0	0	0	0	0	0	0	0	0	0	0	0	0
446fb187e4d4aa7501e516f9523eadad	NO_BLAST;	NO_BLAST;	0	0	0	0	0	0	0	0	0	0	0	0	0	0	0	0	0	0	0	0	0	0	0	0	0	0	0	0	0	0	0	0	0	0	208	0	182	0	0	0	0	0	0	0	0	0	0
1bddfb0a50782625576d3aab3d78b80c	NO_BLAST;	NO_BLAST;	0	0	0	0	0	0	0	0	0	0	0	0	0	0	0	0	0	0	0	0	0	0	0	0	0	0	0	0	0	0	0	0	0	0	0	0	0	0	0	0	0	0	0	0	0	0	0
902f38d786dc7f888a8783450add9555	NO_BLAST;	NO_BLAST;	0	0	0	0	0	0	0	0	0	0	0	0	0	0	0	0	0	0	0	1307	0	0	0	0	0	0	0	0	0	0	0	0	0	0	0	0	0	0	0	0	0	0	0	0	0	0	0
1641557d29ca2218ddec0127921829eb	NO_BLAST;	NO_BLAST;	0	0	0	0	0	0	0	0	0	0	0	0	0	0	0	0	0	0	0	0	0	0	0	0	0	0	0	0	0	0	0	0	0	0	0	0	0	0	0	0	0	0	0	0	0	0	0
087850ba6cace6463f974ee16253661b	NO_BLAST;	NO_BLAST;	0	0	0	0	0	0	0	0	0	0	0	0	0	0	0	0	0	0	0	0	0	0	0	0	0	0	0	0	0	0	0	0	0	0	0	0	0	0	0	0	0	0	0	0	0	0	0
5437d4f3f52ec95b751f4f2ec9c93ac5	NO_BLAST;	NO_BLAST;	0	0	0	0	0	0	0	0	0	0	0	1304	0	0	0	0	0	0	0	0	0	0	0	0	0	0	0	0	0	0	0	0	0	0	0	0	0	0	0	0	0	0	0	0	0	0	0
4c4b6ff0e349f80a6d46bcf1fd287426	Actinomycetospora_rhizophila;	Actinomycetospora;	0	0	0	0	0	0	0	0	0	0	1093	0	0	19	0	0	0	0	0	0	0	0	0	0	0	0	0	0	0	0	0	0	0	0	0	190	0	0	0	0	0	0	0	0	0	0	0
d45e2c0756cc040d63dad9ec1765baf3	Sutterella_massiliensis;	Sutterella;	0	0	0	0	0	0	0	0	0	0	0	0	0	0	0	0	0	0	0	0	0	0	508	0	0	0	0	0	0	0	0	0	0	0	794	0	0	0	0	0	0	0	0	0	0	0	0
8325ae552d30023974a63e8eeff5db8a	NO_BLAST;	NO_BLAST;	0	0	0	0	0	0	0	0	0	0	0	0	0	0	0	0	0	0	0	0	0	0	0	0	0	0	0	0	0	0	0	0	0	0	0	0	0	1299	0	0	0	0	0	0	0	0	0
d6226054fe31f55455c919ced0317ebb	Sphingomonas_mohensis;Sphingomonas_faucium;	Sphingomonas;	0	0	0	0	0	0	0	0	0	0	0	0	0	0	0	0	0	0	0	0	0	0	0	0	0	0	0	0	0	61	0	0	0	0	0	0	0	0	0	0	518	0	0	0	0	718	0
bbc9700f2c25711c7b2de749cad69d99	Clostridium_baratii;Clostridium_sardiniense;	Clostridium;	0	0	0	0	0	0	0	0	0	0	0	0	0	0	0	0	0	0	0	0	0	0	0	0	0	0	0	0	0	0	0	0	0	521	0	0	0	0	0	0	0	0	776	0	0	0	0
643dad2e853903ccc8afdd2bd5696722	Pseudoroseomonas_hibiscisoli;	Pseudoroseomonas;	0	0	0	0	0	0	0	0	0	0	0	0	0	0	0	0	0	0	0	0	0	0	0	0	0	0	0	0	0	0	0	0	0	0	0	0	0	0	0	0	0	0	0	0	0	0	0
96d1c1caf70cbec917409cc6a15becda	NO_BLAST;	NO_BLAST;	0	0	0	0	0	0	0	0	0	0	0	0	0	0	0	0	0	0	0	0	0	0	0	0	0	0	0	0	0	0	0	0	0	0	0	0	0	0	0	0	0	0	0	0	0	0	0
1f369193d786f88285d4efaa339c41a1	NO_BLAST;	NO_BLAST;	0	0	0	0	0	0	27	0	0	0	0	0	0	0	0	0	0	17	0	0	0	0	0	0	0	55	0	0	0	0	0	0	0	0	0	0	0	0	0	0	0	104	0	0	73	0	0
3a8e0d9179d96789701404d3e1a43ec1	Cutibacterium_acnes;	Cutibacterium;	0	0	0	31	0	14	87	0	0	0	0	0	0	66	0	0	0	46	0	0	0	54	0	0	39	145	0	0	78	0	34	0	0	0	0	46	0	0	159	0	0	35	0	0	46	14	0
4a0e830dc0d4e63a04977b502382f2fb	NO_BLAST;	NO_BLAST;	0	0	0	0	0	0	0	0	0	0	0	0	0	0	0	0	0	0	0	0	0	0	1288	0	0	0	0	0	0	0	0	0	0	0	0	0	0	0	0	0	0	0	0	0	0	0	0
cd84d4cbd408361b98d61c2bc73ccb85	NO_BLAST;	NO_BLAST;	0	0	0	0	0	0	0	0	0	0	0	0	0	0	0	0	0	0	0	0	0	0	0	0	0	0	0	0	0	0	0	0	0	0	0	0	0	0	0	0	0	0	0	0	0	0	0
b5b625d478683cc32bebfc77a4dcaf60	Granulicatella_adiacens;	Granulicatella;	0	0	0	0	0	0	0	0	0	0	0	0	0	0	0	0	0	0	0	0	0	110	0	0	0	0	0	0	0	0	0	0	0	0	0	0	0	0	0	0	0	0	0	1177	0	0	0
eb4c230becaa33036cd4fc4ad87e81b1	NO_BLAST;	NO_BLAST;	0	0	0	0	0	0	0	0	0	0	0	0	0	0	0	0	0	0	0	0	0	0	0	1286	0	0	0	0	0	0	0	0	0	0	0	0	0	0	0	0	0	0	0	0	0	0	0
ff8befa8430ca20ad0cd52e8bd0a6472	Faecalibacterium_prausnitzii;	Faecalibacterium;	0	0	0	0	0	0	0	0	0	0	0	0	0	0	0	0	0	0	0	0	0	0	0	0	0	0	0	0	0	0	0	0	0	0	0	0	0	0	0	0	0	0	0	0	0	0	0
316d6bcf1c793b12f30a0ae125676422	NO_BLAST;	NO_BLAST;	0	0	0	0	0	0	0	0	0	0	0	0	0	0	455	0	0	0	0	0	0	0	0	0	0	0	0	0	0	0	0	0	0	0	0	0	0	0	0	0	0	0	0	0	0	0	0
55e78230702973920dded92ee53f2bfd	NO_BLAST;	NO_BLAST;	0	0	0	0	0	0	0	0	0	0	0	1282	0	0	0	0	0	0	0	0	0	0	0	0	0	0	0	0	0	0	0	0	0	0	0	0	0	0	0	0	0	0	0	0	0	0	0
0da4a7da7228c92de8105705f7d0fac0	Pseudomonas_paracarnis;Pseudomonas_lactis;Pseudomonas_paralactis;Pseudomonas_azotoformans;	Pseudomonas;	0	0	0	0	0	0	112	0	0	0	0	0	0	65	0	0	0	0	0	0	0	0	0	0	0	221	0	0	182	0	0	0	0	0	0	0	0	0	110	0	0	0	0	0	0	0	0
888ad62f04a21d70ddb1ef359a15489f	NO_BLAST;	NO_BLAST;	0	0	0	0	0	0	0	0	0	0	0	0	0	0	0	0	0	0	0	0	0	0	0	0	0	0	0	0	0	0	0	0	0	0	0	0	0	0	0	0	0	0	661	0	0	0	0
2a054e6ead5aeefcb37d1936a6a13b44	NO_BLAST;	NO_BLAST;	0	0	0	0	0	0	0	0	0	0	0	0	0	0	0	0	0	0	0	0	0	0	0	0	0	0	0	0	0	0	0	0	0	0	0	0	0	0	0	0	0	0	0	0	0	0	0
a31b2c49e36761b752ff86fa243f37bf	NO_BLAST;	NO_BLAST;	0	0	0	0	0	0	0	0	0	0	0	0	0	0	0	0	0	0	0	0	0	0	0	0	0	0	0	0	4	0	0	0	0	0	0	0	0	0	0	0	0	0	0	0	0	0	0
3bc0e77bc12e7651bbf542dd1fd55fc2	NO_BLAST;	NO_BLAST;	0	0	0	59	0	0	0	0	0	0	175	0	0	293	0	0	0	0	0	0	0	71	0	0	0	0	0	0	0	0	0	0	0	0	0	0	0	0	0	0	0	180	0	0	0	0	0
fe3430e0b853d11a082c03588f17805c	NO_BLAST;	NO_BLAST;	0	0	0	0	0	0	0	0	0	0	0	0	0	0	0	0	0	0	0	0	0	0	0	0	0	0	0	0	0	0	0	0	0	0	0	0	0	0	0	0	0	0	0	0	0	0	0
0d05afeedbaa1be41ede300d7a771355	Acinetobacter_johnsonii;	Acinetobacter;	0	0	0	0	0	0	0	0	0	0	0	0	0	55	0	0	0	166	0	0	0	0	0	0	0	0	0	23	0	0	0	0	0	0	0	0	0	0	67	0	0	0	0	0	0	0	0
dc5ea41b3ad99cd206de1239a5311c92	NO_BLAST;	NO_BLAST;	0	0	0	0	0	0	0	0	0	0	0	0	0	0	0	0	0	0	0	0	0	0	0	0	0	0	0	1271	0	0	0	0	0	0	0	0	0	0	0	0	0	0	0	0	0	0	0
906fb814cfe7bc0888c74b7a6e668ab1	Collinsella_aerofaciens;	Collinsella;	0	0	0	0	0	0	0	0	0	0	0	0	0	0	496	0	0	0	0	0	0	0	0	419	0	0	0	0	0	0	0	0	0	0	0	0	0	0	87	0	0	111	0	0	0	0	0
bfb94bf5b5f0e7aacce4c5135561589a	NO_BLAST;	NO_BLAST;	0	0	0	0	0	0	0	0	1269	0	0	0	0	0	0	0	0	0	0	0	0	0	0	0	0	0	0	0	0	0	0	0	0	0	0	0	0	0	0	0	0	0	0	0	0	0	0
dfc9ba24a0cae735b5064690ce66ff18	NO_BLAST;	NO_BLAST;	0	0	0	0	0	0	0	0	0	0	0	0	0	0	0	0	0	0	0	0	0	0	0	0	0	0	0	0	0	0	0	0	0	0	0	0	0	0	0	0	0	0	0	0	0	0	0
e61c34560b150bb6b36724bf7b3e5449	Sporosarcina_beigongshangi;	Sporosarcina;	0	0	0	0	0	0	0	0	0	0	0	0	0	0	0	0	0	0	0	0	0	0	0	0	0	0	0	0	0	0	0	0	0	0	0	0	0	0	0	0	0	0	0	0	0	0	0
c5bc9b3886102fe2d1acb7ba5006743c	NO_BLAST;	NO_BLAST;	0	0	0	0	0	0	0	0	0	0	0	0	0	0	0	0	0	0	0	0	0	0	0	0	0	0	0	0	0	0	0	0	0	0	0	0	0	0	0	0	0	0	0	0	0	0	0
7e727d421001eddd3fa6c7769bd705b5	NO_BLAST;	NO_BLAST;	0	0	0	0	0	0	0	0	0	0	0	0	0	0	0	0	0	0	0	0	0	0	0	0	0	0	0	0	0	0	0	0	0	0	0	0	0	0	0	0	0	0	0	0	0	0	0
0b1318b69d33e1c3f4e1ddb02006c3cb	NO_BLAST;	NO_BLAST;	0	0	0	0	0	0	0	0	0	0	0	0	0	0	0	0	0	0	0	0	0	0	0	0	0	0	0	0	0	0	0	0	0	0	0	0	0	0	0	0	0	0	0	0	0	0	0
200a8289c7dfaf34bc6965b47044a0b2	NO_BLAST;	NO_BLAST;	0	0	0	0	0	0	0	0	0	0	0	0	0	0	0	0	0	0	0	0	0	0	0	0	0	0	0	0	0	0	0	0	0	0	0	0	0	0	0	0	0	0	0	0	0	0	0
499daa28d659d0720caa3c98fb33f7fe	Enterococcus_faecalis;	Enterococcus;	0	0	0	0	0	0	0	0	0	0	0	0	0	0	0	0	0	0	0	0	0	0	0	0	0	0	0	0	0	0	0	0	0	0	0	0	0	0	0	0	0	0	0	0	0	0	0
791cb12992ed001217cc44d07b979e50	NO_BLAST;	NO_BLAST;	0	0	0	0	0	0	0	1262	0	0	0	0	0	0	0	0	0	0	0	0	0	0	0	0	0	0	0	0	0	0	0	0	0	0	0	0	0	0	0	0	0	0	0	0	0	0	0
6a2ea1757746585ec0244edfa70c125f	NO_BLAST;	NO_BLAST;	0	0	0	0	0	0	0	0	0	0	0	0	0	0	0	0	0	0	0	0	0	0	0	1260	0	0	0	0	0	0	0	0	0	0	0	0	0	0	0	0	0	0	0	0	0	0	0
16279cd82e8f39a481122fcab939e564	Faecalibacterium_duncaniae;	Faecalibacterium;	0	0	0	0	0	0	0	0	0	0	0	0	0	0	0	0	0	0	0	0	0	0	0	0	0	0	0	0	0	0	0	0	0	0	0	0	0	0	0	0	0	0	0	0	0	0	0
3f08dbce1e38abf683355b1de2841a66	NO_BLAST;	NO_BLAST;	0	0	0	0	0	0	0	0	0	0	0	0	0	0	0	0	0	0	0	0	0	0	0	0	0	0	0	0	0	0	0	0	0	0	0	0	0	0	0	0	0	0	0	0	0	0	0
e8f85b32bb39435d9b715d19f985ac3e	Faecalibacterium_hattorii;	Faecalibacterium;	0	0	0	0	0	0	0	0	0	0	0	0	0	0	0	0	0	0	0	0	1257	0	0	0	0	0	0	0	0	0	0	0	0	0	0	0	0	0	0	0	0	0	0	0	0	0	0
4400d7f8433d662e2867590dd9742b23	NO_BLAST;	NO_BLAST;	0	0	0	0	0	0	0	0	0	0	0	0	0	0	0	0	0	0	0	0	0	0	0	0	0	0	0	0	0	1257	0	0	0	0	0	0	0	0	0	0	0	0	0	0	0	0	0
a032b9602773142b59a1e5d177600555	NO_BLAST;	NO_BLAST;	0	0	0	0	0	0	0	0	0	0	0	0	0	0	0	0	0	0	0	0	0	0	0	0	0	0	0	0	0	0	0	0	0	0	0	0	0	0	0	1257	0	0	0	0	0	0	0
40d5a8160e834a3d4862381f6d67385a	NO_BLAST;	NO_BLAST;	0	0	0	0	0	0	0	0	0	0	0	0	0	0	0	0	0	0	0	0	0	0	0	0	0	0	0	0	0	0	0	0	0	0	0	0	0	0	0	0	0	0	0	0	0	1256	0
dc23f23fa65665fb3fd83a8d89f5d2e7	NO_BLAST;	NO_BLAST;	0	0	0	0	0	0	0	0	0	1254	0	0	0	0	0	0	0	0	0	0	0	0	0	0	0	0	0	0	0	0	0	0	0	0	0	0	0	0	0	0	0	0	0	0	0	0	0
0664d43934d564272016b9668bc6d142	NO_BLAST;	NO_BLAST;	0	0	0	0	0	0	0	0	0	0	0	1252	0	0	0	0	0	0	0	0	0	0	0	0	0	0	0	0	0	0	0	0	0	0	0	0	0	0	0	0	0	0	0	0	0	0	0
c2bfa9d87ab9a32221370e6d64034940	NO_BLAST;	NO_BLAST;	0	0	0	0	0	0	0	0	0	0	0	0	0	0	0	0	0	0	0	0	0	0	0	0	0	0	0	0	0	0	0	0	0	0	0	0	0	0	0	0	0	0	0	0	0	0	0
cbcb5a3f98d4011fef65b75644cc22ee	Bifidobacterium_pseudocatenulatum;Bifidobacterium_catenulatum;	Bifidobacterium;	0	0	0	0	0	0	0	0	0	0	0	0	0	0	0	0	0	0	0	0	0	0	0	0	0	0	0	1245	0	0	0	0	0	0	0	0	0	0	0	0	0	0	0	0	0	0	0
1109ad3182662eff9680c4857b4a7907	NO_BLAST;	NO_BLAST;	0	0	0	0	0	0	163	0	0	0	7	0	0	0	0	0	0	0	0	0	0	0	0	0	0	0	0	0	180	0	0	0	0	0	0	0	0	0	128	0	0	0	0	0	49	0	0
12a45fc7bf6a1e077e1ef7f7f3c7ea21	Ruminococcoides_bili;	Ruminococcoides;	0	0	0	0	0	0	0	0	0	0	0	0	0	0	0	0	0	0	0	88	0	0	0	0	0	149	0	0	0	0	0	0	0	0	0	0	0	0	0	0	0	0	0	0	0	0	0
17c95ed5e1f90e424eaa84d0a6c7c700	Sphingomonas_yunnanensis;	Sphingomonas;	0	0	0	0	0	0	0	0	1239	0	0	0	0	0	0	0	0	0	0	0	0	0	0	0	0	0	0	0	0	0	0	0	0	0	0	0	0	0	0	0	0	0	0	0	0	0	0
b4902bef223b937d89c5ddf32d61cafb	NO_BLAST;	NO_BLAST;	0	0	0	0	0	0	0	0	0	0	0	0	0	0	0	0	0	0	0	0	0	0	0	0	0	0	0	0	0	0	0	0	0	0	0	0	0	0	0	0	0	0	0	0	0	0	0
7468af2e6683e2c8e8a16f3c55ba3992	NO_BLAST;	NO_BLAST;	0	0	0	0	0	0	0	0	0	0	0	0	0	0	0	0	0	0	0	0	0	0	0	0	0	0	0	0	0	0	0	0	0	0	0	0	0	0	0	0	0	0	0	0	0	0	0
180529ba44daf59aa0c8e28434cfdc49	NO_BLAST;	NO_BLAST;	0	0	0	0	0	0	0	0	1237	0	0	0	0	0	0	0	0	0	0	0	0	0	0	0	0	0	0	0	0	0	0	0	0	0	0	0	0	0	0	0	0	0	0	0	0	0	0
e842d0fa2a054917fd0771b38a5df907	Fusobacterium_mortiferum;	Fusobacterium;	1235	0	0	0	0	0	0	0	0	0	0	0	0	0	0	0	0	0	0	0	0	0	0	0	0	0	0	0	0	0	0	0	0	0	0	0	0	0	0	0	0	0	0	0	0	0	0
0ee6802d1d80baf9ad991ebf25d6d752	Faecalibacterium_prausnitzii;	Faecalibacterium;	0	0	0	0	0	0	0	0	1234	0	0	0	0	0	0	0	0	0	0	0	0	0	0	0	0	0	0	0	0	0	0	0	0	0	0	0	0	0	0	0	0	0	0	0	0	0	0
067105317e83e69b6f6a5b2a8d08fadd	NO_BLAST;	NO_BLAST;	0	0	0	0	0	0	0	0	208	0	0	0	0	0	0	0	0	0	0	0	0	0	0	0	0	0	0	0	0	7	0	0	0	0	187	0	510	0	0	0	0	0	0	0	0	0	0
2cfc1edac9e3ea0799d7bc00a2aad99d	NO_BLAST;	NO_BLAST;	0	0	0	0	0	0	0	0	0	0	0	0	0	0	0	0	0	0	0	0	0	0	0	0	0	0	0	0	0	0	0	0	0	0	0	0	0	0	0	0	0	0	0	0	0	0	0
85481431b0d6c6629c0291b88ebf73ba	Clostridium_septicum;	Clostridium;	0	0	0	0	0	0	0	0	0	0	0	0	0	0	0	0	0	0	0	0	0	0	0	0	0	0	0	0	0	0	0	0	0	0	0	0	0	0	0	0	0	0	0	0	0	0	0
3075fd31e25f4c246129226a33df47bf	Faecalibacterium_duncaniae;	Faecalibacterium;	0	0	0	0	0	0	0	0	0	0	0	0	0	0	0	0	0	0	0	0	0	0	0	0	0	0	0	0	0	0	0	0	0	0	431	0	0	0	0	0	0	0	0	0	0	0	0
9e624394b8bf78b45a7ab57d4fa901ed	NO_BLAST;	NO_BLAST;	0	0	0	0	0	0	0	0	0	0	0	0	0	0	0	0	0	0	0	0	0	0	0	0	0	0	0	0	0	0	0	0	0	0	0	0	0	0	0	0	0	0	0	0	0	0	0
4624042f70293e07e6b660f2f7ff98a1	NO_BLAST;	NO_BLAST;	0	0	0	0	1223	0	0	0	0	0	0	0	0	0	0	0	0	0	0	0	0	0	0	0	0	0	0	0	0	0	0	0	0	0	0	0	0	0	0	0	0	0	0	0	0	0	0
f6c3991a04c587de13842552f626b829	NO_BLAST;	NO_BLAST;	0	0	0	0	0	0	0	0	0	0	0	0	0	0	0	0	0	0	0	0	0	0	0	1221	0	0	0	0	0	0	0	0	0	0	0	0	0	0	0	0	0	0	0	0	0	0	0
75213fa2f67067986aa8accd7b538da1	NO_BLAST;	NO_BLAST;	0	1220	0	0	0	0	0	0	0	0	0	0	0	0	0	0	0	0	0	0	0	0	0	0	0	0	0	0	0	0	0	0	0	0	0	0	0	0	0	0	0	0	0	0	0	0	0
dca51fde5690494413851437ba6e357a	NO_BLAST;	NO_BLAST;	0	0	0	0	0	0	0	0	0	0	0	0	0	0	0	0	0	0	0	0	1220	0	0	0	0	0	0	0	0	0	0	0	0	0	0	0	0	0	0	0	0	0	0	0	0	0	0
7ce101ce074a9e745a13503e8631518c	NO_BLAST;	NO_BLAST;	0	0	0	0	0	0	0	0	0	0	0	0	0	0	0	0	0	0	0	0	0	0	0	0	0	0	0	0	0	0	0	0	0	0	0	0	0	0	0	0	0	0	0	0	0	0	0
0bd57839caed36138608ccb8fbe597ff	Acinetobacter_junii;	Acinetobacter;	0	0	0	130	0	0	22	0	0	0	104	0	0	74	0	305	0	0	0	0	0	0	0	0	0	0	0	0	243	0	127	0	0	0	0	0	0	0	0	0	0	0	0	0	0	0	0
078ba0d715426061b54906a40f7b5444	NO_BLAST;	NO_BLAST;	0	0	0	0	0	0	0	0	0	0	0	0	0	0	0	0	0	0	0	0	0	0	0	0	0	0	0	0	0	0	0	0	0	0	0	0	0	0	0	0	0	0	0	0	0	0	0
d37ea3f30b45f0c40c54cdb200778c7b	NO_BLAST;	NO_BLAST;	0	0	0	0	0	0	0	0	0	0	0	0	0	0	0	0	0	0	0	0	1215	0	0	0	0	0	0	0	0	0	0	0	0	0	0	0	0	0	0	0	0	0	0	0	0	0	0
2b63ccb44d6aba9bde35eeb098d44a09	NO_BLAST;	NO_BLAST;	0	0	0	0	0	0	0	0	0	0	0	0	0	0	0	0	0	0	0	0	0	0	0	0	0	0	0	0	0	0	0	0	0	0	0	0	0	0	0	0	0	0	0	0	0	0	0
3bfa829cd7bbc7508bbbdd71642dbe3f	Knoellia_aerolata;	Knoellia;	0	0	0	0	0	0	0	0	0	0	52	0	0	0	0	0	0	0	0	0	0	0	0	0	0	510	0	0	0	0	0	161	0	0	0	0	0	0	195	0	0	0	0	0	0	0	0
392c3011897404642868aa72dee6485a	Corynebacterium_casei;	Corynebacterium;	0	0	0	0	0	0	0	0	0	0	0	0	0	0	0	0	0	0	0	0	0	0	0	0	0	0	0	0	0	0	0	0	0	0	0	0	0	0	0	0	0	1213	0	0	0	0	0
fcc0a62a351f1cca64531f464160631e	NO_BLAST;	NO_BLAST;	0	0	0	0	0	0	0	0	0	0	0	0	0	0	0	0	0	0	0	0	1090	0	0	0	0	0	0	0	0	0	0	0	0	0	0	0	0	0	0	0	0	0	0	0	0	0	0
4d0c1d3d3a533aa1f6a3ca5333b6df98	NO_BLAST;	NO_BLAST;	0	0	0	0	0	0	0	0	0	0	0	0	0	0	0	0	0	0	0	0	0	0	0	0	0	0	0	0	0	0	0	0	0	0	0	0	0	0	0	0	0	0	0	0	0	0	0
d2de0b44847a029056db7972971f1bfa	NO_BLAST;	NO_BLAST;	0	0	0	0	0	0	0	0	0	0	0	0	0	0	0	0	0	0	0	0	0	0	0	0	0	0	0	0	0	0	0	0	0	0	0	0	0	0	0	0	0	0	0	0	0	0	0
e8587859508ec3fdf6aca33da60793f4	Agrobacterium_rubi;Neorhizobium_alkalisoli;Rhizobium_mongolense;Neorhizobium_huautlense;Rhizobium_skierniewicense;	Agrobacterium;Neorhizobium;Rhizobium;	0	0	0	0	0	0	0	0	0	0	0	0	0	0	0	0	0	0	0	0	0	0	0	0	0	0	0	0	0	0	0	0	0	1094	0	0	0	0	0	0	0	0	0	0	0	0	0
b6845fc28bf2470464630814ff8b04fa	NO_BLAST;	NO_BLAST;	0	0	0	0	0	0	0	247	0	0	178	0	0	0	0	0	620	0	0	0	0	0	0	0	0	0	0	0	0	0	0	0	0	0	0	0	0	0	0	0	0	0	0	0	0	31	0
d188366f9f5495f18de419acc1728f2e	NO_BLAST;	NO_BLAST;	0	0	79	0	0	0	0	0	0	15	0	0	0	0	0	0	0	0	0	0	48	0	0	0	158	0	0	0	0	0	0	26	0	0	5	0	0	0	0	0	0	0	0	24	0	0	0
96fa45bfe316b693656ae464b31a37ed	NO_BLAST;	NO_BLAST;	0	0	0	0	0	0	0	0	0	0	0	0	0	0	0	0	0	0	0	0	0	0	0	0	0	0	0	0	0	0	0	0	0	0	0	0	0	0	0	0	0	0	0	0	0	0	0
44cad3ca5e68a54811a91aac2b362841	NO_BLAST;	NO_BLAST;	0	0	0	0	1204	0	0	0	0	0	0	0	0	0	0	0	0	0	0	0	0	0	0	0	0	0	0	0	0	0	0	0	0	0	0	0	0	0	0	0	0	0	0	0	0	0	0
b4f74c1b15b70d37b5d8e146fc087322	NO_BLAST;	NO_BLAST;	0	0	0	0	0	0	0	0	0	0	0	0	0	0	0	0	0	0	0	0	0	0	0	0	0	0	0	0	0	0	0	0	0	0	0	0	0	0	0	0	0	0	0	0	0	0	0
2742ddf06709603e06ec8b7e6b858869	NO_BLAST;	NO_BLAST;	0	0	0	0	0	0	0	0	0	0	0	0	0	0	0	0	0	0	0	0	0	0	0	0	0	161	0	0	0	0	0	0	0	0	0	0	0	0	0	0	0	0	0	0	0	0	0
3bb88b3ebb593fb9110d9d25e6c19017	NO_BLAST;	NO_BLAST;	0	0	0	0	0	0	0	0	0	0	0	0	0	0	0	0	0	0	0	0	0	0	0	0	0	0	0	0	0	0	0	0	0	0	0	0	0	0	0	0	0	0	0	0	0	0	0
75cc6a218b63d705c70b2f674a94b722	NO_BLAST;	NO_BLAST;	0	0	1202	0	0	0	0	0	0	0	0	0	0	0	0	0	0	0	0	0	0	0	0	0	0	0	0	0	0	0	0	0	0	0	0	0	0	0	0	0	0	0	0	0	0	0	0
815e700f4f8e04d3931dde12e6acecad	NO_BLAST;	NO_BLAST;	0	0	0	0	0	0	0	0	0	0	0	0	0	0	0	0	0	0	0	1202	0	0	0	0	0	0	0	0	0	0	0	0	0	0	0	0	0	0	0	0	0	0	0	0	0	0	0
a5b0c6d8394b9c9b644e2fee528a5d3b	NO_BLAST;	NO_BLAST;	0	0	0	0	0	0	0	0	0	0	0	0	0	0	0	0	0	0	0	0	0	0	0	0	0	0	0	0	0	0	0	0	0	0	0	0	0	0	0	0	0	0	0	0	0	0	0
faf3c65992244d4452bb3f4aea3538d2	Nocardioides_solisilvae;	Nocardioides;	0	0	0	0	0	0	0	0	0	0	0	0	0	0	0	0	0	45	0	0	0	0	0	0	0	0	0	0	0	0	1155	0	0	0	0	0	0	0	0	0	0	0	0	0	0	0	0
44abb93b3639dd325f76f1566c8fcd67	NO_BLAST;	NO_BLAST;	0	0	1198	0	0	0	0	0	0	0	0	0	0	0	0	0	0	0	0	0	0	0	0	0	0	0	0	0	0	0	0	0	0	0	0	0	0	0	0	0	0	0	0	0	0	0	0
3e17cc809376eeb68a4d2ce49ad47a91	Moraxella_osloensis;	Moraxella;	0	0	0	0	0	0	0	0	0	390	198	0	0	0	0	0	0	0	0	0	0	0	0	0	0	0	0	0	0	0	610	0	0	0	0	0	0	0	0	0	0	0	0	0	0	0	0
2fdec201abb57d476063f42f317f9d3a	NO_BLAST;	NO_BLAST;	0	0	0	0	0	0	0	0	0	0	0	0	0	0	0	0	0	0	0	0	0	0	0	0	0	0	0	0	0	0	0	0	0	0	0	0	0	0	0	0	0	0	0	0	0	0	0
84d843adcd2611b694c28e6d60dfb797	NO_BLAST;	NO_BLAST;	0	0	0	0	0	0	0	0	0	0	0	0	1197	0	0	0	0	0	0	0	0	0	0	0	0	0	0	0	0	0	0	0	0	0	0	0	0	0	0	0	0	0	0	0	0	0	0
cf7e3b93508ef581786f70e9f709cfbe	NO_BLAST;	NO_BLAST;	0	0	0	0	0	0	0	0	0	0	0	0	0	0	0	0	0	0	0	0	0	0	0	0	0	0	0	0	0	0	0	0	0	0	0	0	0	0	0	0	0	0	0	0	0	0	0
4654f2c82bccdd8b622aec84aea1eef4	NO_BLAST;	NO_BLAST;	0	0	0	0	0	0	0	0	0	0	0	0	0	0	0	0	0	0	1191	0	0	0	0	0	0	0	0	0	0	0	0	0	0	0	0	0	0	0	0	0	0	0	0	0	0	0	0
1840b2122c409f6e17ec373c4201e41c	NO_BLAST;	NO_BLAST;	0	0	0	0	0	0	0	0	0	0	0	0	0	0	60	0	0	0	0	47	0	0	0	0	0	127	0	0	0	0	0	0	0	0	0	0	0	0	0	0	0	0	0	0	0	0	0
ed045fa8d007ef7cdfa53a1fea7cf8dc	[Curtobacterium]_plantarum;	[Curtobacterium];	0	0	0	0	0	0	0	0	0	0	0	0	0	74	0	0	0	66	0	0	0	0	0	0	0	0	0	0	0	0	0	0	0	0	0	0	0	0	0	0	0	0	0	0	0	0	0
600d7dab112dcfb69e8f4ec0a524e4c5	NO_SPECIES_TRANS_0.0;	NO_SPECIES_TRANS;	0	0	0	0	0	0	0	0	0	0	0	0	0	0	0	0	0	0	0	0	0	0	0	0	0	0	0	0	0	0	0	0	0	0	0	0	0	0	0	0	0	0	0	0	0	0	1189
cbd15ef1cfa584e1ef083431e36b197f	NO_BLAST;	NO_BLAST;	0	0	0	0	0	0	0	0	0	0	0	0	0	0	0	0	0	0	0	0	0	0	0	0	0	0	0	0	0	0	0	0	0	0	0	0	0	0	0	0	0	0	0	0	0	0	0
d775c6fc9186f3f11e3990bdaeed328e	NO_BLAST;	NO_BLAST;	0	0	0	0	1186	0	0	0	0	0	0	0	0	0	0	0	0	0	0	0	0	0	0	0	0	0	0	0	0	0	0	0	0	0	0	0	0	0	0	0	0	0	0	0	0	0	0
8f908a7130ef85d432d53199e1e66ff7	NO_BLAST;	NO_BLAST;	0	0	0	0	0	0	0	0	1185	0	0	0	0	0	0	0	0	0	0	0	0	0	0	0	0	0	0	0	0	0	0	0	0	0	0	0	0	0	0	0	0	0	0	0	0	0	0
61f16962d8ab697778245824950c58bb	Faecalibacterium_duncaniae;	Faecalibacterium;	0	0	0	0	0	0	0	0	0	0	0	0	0	0	0	0	0	0	0	0	0	0	0	0	0	0	0	0	0	1184	0	0	0	0	0	0	0	0	0	0	0	0	0	0	0	0	0
aa9d7f4d00e5b8819f3e6e3210fcfc99	Acidovorax_radicis;Acidovorax_carolinensis;Acidovorax_temperans;	Acidovorax;	0	0	0	0	0	0	47	0	0	0	0	0	0	145	0	0	0	0	0	0	0	68	0	0	0	0	0	0	25	0	0	0	0	0	0	0	0	0	0	0	0	0	0	0	0	0	0
9d6c1f9b1478f1df708494fd68ea3ec2	Comamonas_aquatica;	Comamonas;	0	0	0	0	0	0	0	0	0	0	0	0	0	0	395	0	0	0	0	0	297	0	0	336	0	0	0	0	0	0	0	0	0	0	0	0	0	0	0	0	0	0	0	0	0	0	0
e5e5164753f6288f96da5ee4b97084a9	Corynebacterium_casei;	Corynebacterium;	0	0	0	0	0	0	0	0	0	0	0	0	0	317	0	0	0	0	0	0	0	0	0	0	0	0	0	0	0	0	0	0	0	0	0	0	0	0	0	0	0	0	0	0	0	0	0
1f4a47d1f5fd43e2fa73bfd64038f65c	NO_BLAST;	NO_BLAST;	0	0	0	0	0	0	0	0	0	0	0	0	0	0	0	0	0	0	0	0	0	0	0	0	0	0	0	0	0	0	0	0	0	0	0	0	0	0	0	0	0	0	0	0	0	0	0
cd5ec2d9fcca35fbd8af15f27b53d416	NO_BLAST;	NO_BLAST;	0	0	0	0	0	0	0	0	0	0	0	0	0	0	0	0	0	0	0	0	0	0	0	0	0	0	0	0	0	0	0	0	0	0	0	0	0	0	0	0	0	0	0	0	0	0	0
5cbac49024b0da6f88bee106e2573563	Vescimonas_coprocola;	Vescimonas;	0	0	0	0	0	0	0	0	0	0	0	0	0	0	0	0	0	0	0	0	0	0	1177	0	0	0	0	0	0	0	0	0	0	0	0	0	0	0	0	0	0	0	0	0	0	0	0
418dc3f54a90d3282b87e3b39823c8f1	NO_BLAST;	NO_BLAST;	0	0	0	0	0	0	0	0	0	0	0	0	0	0	0	0	0	0	0	0	0	0	0	0	0	0	0	0	0	0	0	0	0	0	0	0	0	0	0	0	0	0	0	0	0	0	0
88b0ca715b10cd1eb2e90925f5cfb03b	NO_BLAST;	NO_BLAST;	0	0	0	0	0	0	0	0	0	0	0	0	0	0	0	0	0	0	770	0	0	0	0	0	0	0	0	0	0	0	0	0	0	0	0	0	0	0	0	0	0	0	0	0	0	0	0
8642d92ef84b7bf4d19d0b885a99dcdd	NO_BLAST;	NO_BLAST;	0	0	0	0	0	0	0	0	0	0	0	0	0	0	0	0	0	0	0	0	0	0	1176	0	0	0	0	0	0	0	0	0	0	0	0	0	0	0	0	0	0	0	0	0	0	0	0
1d1b5b7c86d761772328f5c14ee09a9a	NO_BLAST;	NO_BLAST;	0	0	0	0	0	0	0	0	0	0	0	0	0	66	0	0	0	0	0	0	0	0	0	0	0	0	0	0	0	0	0	0	0	0	0	0	0	0	0	0	0	0	0	0	0	0	0
62166e889ba54b4efe96c24130826391	NO_BLAST;	NO_BLAST;	0	0	0	0	0	0	0	0	0	0	0	0	0	0	0	0	0	0	0	0	0	0	0	0	0	0	0	0	0	0	0	0	0	0	0	0	0	0	0	1175	0	0	0	0	0	0	0
4b290ff5a6f6597e0ebaec8a4b84ced1	Symbiopectobacterium_purcellii;	Symbiopectobacterium;	0	0	0	0	0	0	0	0	0	0	0	0	0	0	0	0	0	1174	0	0	0	0	0	0	0	0	0	0	0	0	0	0	0	0	0	0	0	0	0	0	0	0	0	0	0	0	0
4c663ecd7ddcac94a2281ba418ec26ca	NO_BLAST;	NO_BLAST;	0	0	0	0	0	0	0	0	0	0	0	0	0	0	0	0	0	0	0	0	0	0	0	0	0	0	0	0	0	0	0	0	0	0	0	0	18	0	0	0	0	0	0	0	0	0	0
af35a69192b52ad7b55a2c4ffc937e28	NO_BLAST;	NO_BLAST;	0	0	0	0	0	0	0	0	0	0	0	0	0	0	0	0	0	0	0	0	0	0	0	0	0	0	0	0	0	0	0	0	0	0	0	0	0	0	0	0	0	0	0	0	0	0	0
4cbddc0030cd627222bc8c8a4d076b63	NO_BLAST;	NO_BLAST;	0	0	1169	0	0	0	0	0	0	0	0	0	0	0	0	0	0	0	0	0	0	0	0	0	0	0	0	0	0	0	0	0	0	0	0	0	0	0	0	0	0	0	0	0	0	0	0
6551321a1fa51000d4a9d3d5753e9be3	NO_BLAST;	NO_BLAST;	0	0	0	0	0	0	0	0	1169	0	0	0	0	0	0	0	0	0	0	0	0	0	0	0	0	0	0	0	0	0	0	0	0	0	0	0	0	0	0	0	0	0	0	0	0	0	0
8a51801aa00b2a6a7b8b90dc8a74e70e	Bacteroides_caccae;	Bacteroides;	0	0	0	0	0	0	0	0	0	0	0	0	0	0	39	0	0	0	0	0	0	0	0	0	0	0	0	0	0	0	0	0	0	0	0	0	0	0	0	0	0	0	0	0	0	0	0
2d45b56929522c86e48a0df4876de9f0	NO_BLAST;	NO_BLAST;	0	0	0	0	0	0	0	0	0	0	0	0	0	0	0	0	0	0	1168	0	0	0	0	0	0	0	0	0	0	0	0	0	0	0	0	0	0	0	0	0	0	0	0	0	0	0	0
8387fb963f9fc60d83ea1473e55febe8	NO_BLAST;	NO_BLAST;	0	0	0	0	0	0	0	0	0	0	0	0	0	0	0	0	0	0	0	0	0	0	0	0	0	0	0	0	0	0	0	0	0	0	0	0	0	0	0	0	0	0	0	0	0	0	0
d9cffa4a8ed815d953321f9caa0d6673	Fusicatenibacter_saccharivorans;	Fusicatenibacter;	0	0	0	0	0	0	0	0	0	0	0	0	0	0	0	0	0	0	0	0	0	0	0	0	0	0	0	0	0	1166	0	0	0	0	0	0	0	0	0	0	0	0	0	0	0	0	0
a2d37f40372c137dd471c23ffc971d1e	NO_BLAST;	NO_BLAST;	0	0	0	0	0	0	0	0	0	0	0	0	0	0	0	0	0	0	0	0	0	0	0	0	0	0	1163	0	0	0	0	0	0	0	0	0	0	0	0	0	0	0	0	0	0	0	0
fd34679be5fe9bdc508417d9a9c80611	NO_BLAST;	NO_BLAST;	0	0	0	0	0	0	0	0	0	0	0	0	0	0	0	0	0	0	0	0	0	0	0	0	0	0	0	0	0	0	0	0	0	0	0	0	0	0	0	0	0	0	0	0	0	0	0
cf015cae676d4ab8193d1b4be9f6a74b	Sphingobium_yanoikuyae;	Sphingobium;	0	0	0	0	0	0	0	0	0	0	0	0	0	214	0	0	0	0	0	0	0	102	0	0	0	0	0	0	0	0	0	0	0	0	0	0	0	0	0	0	0	0	0	0	0	0	0
9f4d77ffe1cebc7fe9a46f1a4422e5bd	Microterricola_viridarii;Microterricola_gilva;	Microterricola;	0	0	0	0	0	0	0	0	0	0	62	0	0	116	0	0	0	0	0	0	0	41	0	0	0	0	0	0	0	0	0	0	0	0	0	0	0	0	0	0	0	68	0	0	0	0	0
305c6729c6adafe761bc4d0d07929103	NO_BLAST;	NO_BLAST;	0	0	0	0	0	0	0	0	0	0	0	0	0	0	0	0	0	0	0	0	0	0	0	0	0	0	0	0	0	0	0	0	0	0	0	0	0	0	0	0	0	0	0	0	0	0	0
81d4c58d24b7716fbf5f8ee3bf60fd36	NO_BLAST;	NO_BLAST;	0	0	0	0	0	0	0	0	0	0	0	0	0	0	0	0	0	0	0	0	0	0	0	0	0	0	0	0	0	0	0	0	0	0	0	0	0	0	0	0	0	0	0	0	0	0	0
c7db9bac47b90c3e029a5b6a2499b210	NO_BLAST;	NO_BLAST;	0	0	0	0	0	0	0	0	1158	0	0	0	0	0	0	0	0	0	0	0	0	0	0	0	0	0	0	0	0	0	0	0	0	0	0	0	0	0	0	0	0	0	0	0	0	0	0
529cd70e2b752601f3b76c5d15a1bc78	NO_BLAST;	NO_BLAST;	269	0	0	0	0	0	0	0	0	0	0	0	0	0	0	0	0	0	0	0	0	0	0	0	0	0	0	0	0	0	0	0	0	0	0	0	0	0	0	0	0	0	0	0	0	0	0
0e1598cadb82808e9770cb682b9b742a	NO_BLAST;	NO_BLAST;	0	0	0	0	0	0	0	0	0	0	0	0	0	0	0	0	0	0	0	0	0	0	0	0	0	0	0	0	0	0	0	0	0	0	0	0	0	0	0	0	0	0	0	0	0	0	0
86fc51bc770341ea952534d8c3995ae0	NO_BLAST;	NO_BLAST;	0	0	0	0	0	0	0	0	1157	0	0	0	0	0	0	0	0	0	0	0	0	0	0	0	0	0	0	0	0	0	0	0	0	0	0	0	0	0	0	0	0	0	0	0	0	0	0
2eec67cbf6f772ed2352f8f4e538dfba	Leyella_stercorea;	Leyella;	0	0	0	0	0	0	0	0	0	0	0	0	0	0	0	0	0	0	0	0	0	0	0	0	0	0	0	0	0	0	0	0	0	0	0	0	0	0	0	0	1157	0	0	0	0	0	0
2b0d694dcae0ad8f1fb3f0f20e505c3a	NO_BLAST;	NO_BLAST;	0	0	0	0	0	0	0	0	0	0	0	0	0	0	0	0	0	0	0	0	0	0	0	0	0	0	0	0	0	0	0	0	0	0	0	0	0	1148	0	0	0	0	0	0	0	0	0
8947ed4d44874181784e414a322d6a68	NO_BLAST;	NO_BLAST;	0	0	0	0	0	0	0	0	0	0	0	0	0	0	0	0	0	0	0	0	0	0	0	0	0	0	0	0	0	0	0	0	0	0	0	0	0	0	0	0	0	0	0	0	0	0	0
be19951b0763515a3f081c4360e25fce	NO_BLAST;	NO_BLAST;	0	0	0	0	0	0	0	0	0	0	0	0	0	0	0	0	0	0	0	0	0	0	0	0	0	0	0	0	0	0	0	0	0	0	0	0	0	0	0	0	0	0	0	0	0	0	0
bb6d7d1dca5a4502e901edc828b5b028	NO_BLAST;	NO_BLAST;	0	0	0	0	0	1154	0	0	0	0	0	0	0	0	0	0	0	0	0	0	0	0	0	0	0	0	0	0	0	0	0	0	0	0	0	0	0	0	0	0	0	0	0	0	0	0	0
e970632e13b26e02cc8aed6db12ea987	Moraxella_bovoculi;	Moraxella;	0	0	0	0	0	0	0	0	0	0	0	0	0	0	0	0	0	0	0	0	0	0	0	0	0	0	0	0	0	0	0	0	0	0	0	0	0	0	0	0	0	0	0	0	0	0	0
dcf10b1094bc629b28589eb2de81d725	NO_BLAST;	NO_BLAST;	0	0	0	0	0	0	0	0	0	0	0	0	0	0	0	0	0	0	0	0	0	0	0	0	0	0	0	0	0	0	0	0	0	0	0	0	0	0	0	0	0	0	0	0	0	0	0
7eb36ea4377bc155d373ee8f70d9fff8	NO_BLAST;	NO_BLAST;	0	0	0	0	0	0	0	0	0	0	0	0	0	0	0	0	1065	0	0	0	0	0	0	0	0	0	0	0	0	0	0	0	0	0	0	0	0	0	0	0	0	0	0	0	0	0	0
39d25c7299ce99ea892e17581aa289b8	Veillonella_rogosae;Veillonella_tobetsuensis;	Veillonella;	0	0	0	166	0	0	0	0	0	0	0	0	0	0	0	0	0	0	0	0	0	0	0	0	0	0	0	0	0	0	0	0	42	0	0	0	0	0	218	0	0	0	0	0	0	0	0
e2c6efa8212552c833f38e1d801d28b6	Ruminococcoides_bili;	Ruminococcoides;	0	0	0	0	0	0	0	0	0	0	0	0	0	0	0	0	0	0	0	0	0	0	0	0	0	0	0	0	0	0	0	0	0	0	0	0	0	0	0	0	0	0	0	0	0	0	0
5331d8fca8ee706835cdb39ab35b7fa9	Neisseria_perflava;	Neisseria;	0	0	0	0	0	0	0	0	0	0	0	0	0	0	0	0	0	0	0	0	0	0	0	0	0	0	0	0	0	0	0	0	0	0	0	0	0	0	0	0	0	0	0	0	0	0	0
75e5446520d7c0dedc5561bb4d2d35e1	NO_BLAST;	NO_BLAST;	0	0	0	0	0	0	0	0	0	0	0	0	0	0	0	0	0	0	0	0	0	0	0	0	0	0	0	0	0	0	0	0	0	0	0	0	0	0	0	0	0	0	0	0	0	0	0
4b22a2d180acaa9eb22ffbbeb1d131bb	NO_BLAST;	NO_BLAST;	0	0	0	0	0	0	0	0	0	0	0	0	0	0	0	0	0	0	0	0	0	0	0	0	0	0	0	0	0	0	0	0	0	0	0	0	0	0	0	0	0	0	0	0	0	0	0
02996173794254871c3f08fa2dbe9cd2	Roseburia_intestinalis;	Roseburia;	0	0	0	0	0	0	0	0	0	0	0	0	0	0	0	0	0	0	0	0	0	0	0	0	0	0	0	0	0	0	0	0	0	0	0	0	0	0	0	0	0	0	0	0	0	0	0
def8afb2f23d8b0159d9b173d7942cd2	NO_BLAST;	NO_BLAST;	0	0	0	0	0	0	0	0	0	0	0	0	786	0	0	0	0	0	0	0	0	0	0	0	0	0	0	0	0	0	0	0	0	0	0	0	0	0	0	0	0	0	0	0	0	0	0
7f1e351852b5e356212299aae7f4e6b1	NO_BLAST;	NO_BLAST;	0	0	0	0	0	0	0	0	0	0	0	0	0	0	0	0	0	0	0	0	0	0	0	0	0	0	0	0	0	0	0	0	0	0	0	0	0	0	0	0	0	0	0	0	0	0	0
c723fdc3616412807d77ffb9e5b06be8	NO_BLAST;	NO_BLAST;	0	0	0	0	0	0	0	0	0	0	0	0	0	0	0	0	0	0	0	25	0	0	0	0	0	0	0	0	0	0	1	0	0	0	0	633	0	0	0	0	0	0	0	0	0	0	0
653bf8ea0b241c9a639d293933869bd6	NO_BLAST;	NO_BLAST;	0	0	0	0	0	0	0	0	0	0	0	0	0	0	0	0	0	0	0	1142	0	0	0	0	0	0	0	0	0	0	0	0	0	0	0	0	0	0	0	0	0	0	0	0	0	0	0
52aaf87c64c58a0e8c3d334803514e60	NO_BLAST;	NO_BLAST;	0	0	0	0	0	0	0	0	0	0	0	0	0	0	0	0	0	0	0	0	0	0	0	0	0	0	0	0	0	0	0	0	0	0	0	0	0	0	0	0	1142	0	0	0	0	0	0
b49a0b756a5fe81b39e1daa6740dbe6c	NO_BLAST;	NO_BLAST;	0	0	0	0	0	0	0	0	0	0	1141	0	0	0	0	0	0	0	0	0	0	0	0	0	0	0	0	0	0	0	0	0	0	0	0	0	0	0	0	0	0	0	0	0	0	0	0
6c6839e2da8e45c361b19851083b2503	Agathobacter_rectalis;	Agathobacter;	0	0	0	0	0	0	0	0	0	0	0	0	0	0	0	0	0	0	0	0	0	0	0	0	0	0	0	0	0	0	0	0	0	0	0	0	0	0	0	0	0	0	0	0	0	0	0
4d1b921d19529b82cecbbe21bcf3dafd	NO_BLAST;	NO_BLAST;	1140	0	0	0	0	0	0	0	0	0	0	0	0	0	0	0	0	0	0	0	0	0	0	0	0	0	0	0	0	0	0	0	0	0	0	0	0	0	0	0	0	0	0	0	0	0	0
f58b9c76de36027e43e15d25f8f33ef9	NO_BLAST;	NO_BLAST;	0	0	0	0	0	0	0	0	0	0	0	0	0	0	0	0	0	0	0	0	0	0	0	0	0	0	0	1140	0	0	0	0	0	0	0	0	0	0	0	0	0	0	0	0	0	0	0
0e4ae1b0ca556552d8c1aca34674525c	NO_BLAST;	NO_BLAST;	0	0	0	0	0	0	0	0	0	0	0	0	0	0	0	0	0	0	0	0	0	0	0	0	0	0	0	0	0	0	0	0	0	0	0	0	191	0	0	86	0	0	0	7	0	0	0
3e0d891510757541c5e1c9146b275463	Mannheimia_bovis;	Mannheimia;	0	0	0	0	0	0	0	0	0	0	0	0	0	0	0	0	0	0	0	0	0	0	0	0	0	0	0	0	0	0	0	0	0	0	0	0	0	0	0	0	0	0	0	0	0	0	0
2b1611b396011709d9ee464983b830d5	Agathobacter_rectalis;	Agathobacter;	0	0	0	0	0	0	0	0	0	0	0	0	0	0	0	1135	0	0	0	0	0	0	0	0	0	0	0	0	0	0	0	0	0	0	0	0	0	0	0	0	0	0	0	0	0	0	0
d0e752e1102c30fdae5c0c4ea8179865	NO_BLAST;	NO_BLAST;	0	0	0	0	0	0	0	0	0	0	0	0	0	0	0	0	0	0	0	0	0	0	0	0	0	0	1134	0	0	0	0	0	0	0	0	0	0	0	0	0	0	0	0	0	0	0	0
dd865b28ff2c7e8ac991925a5d7d8bb5	NO_BLAST;	NO_BLAST;	0	0	0	0	0	0	0	0	0	0	0	0	0	0	0	0	0	0	0	0	0	0	0	0	0	0	6	0	0	0	0	0	0	0	0	0	115	0	0	0	0	0	0	0	0	0	0
e521a9691f931aee032e9ed227a2ba3c	NO_BLAST;	NO_BLAST;	0	0	0	0	0	0	0	0	0	0	0	0	0	0	0	0	0	0	0	0	1132	0	0	0	0	0	0	0	0	0	0	0	0	0	0	0	0	0	0	0	0	0	0	0	0	0	0
645bebd29a131f730fcfcdccad3683bc	NO_BLAST;	NO_BLAST;	0	0	0	0	0	0	0	0	0	0	0	0	0	0	0	0	0	0	0	0	0	0	0	0	0	0	0	0	0	0	0	0	0	0	0	0	0	0	0	0	0	0	0	0	0	0	0
1204c8880d08b37f6d140fdcf919cc9a	NO_BLAST;	NO_BLAST;	0	0	1129	0	0	0	0	0	0	0	0	0	0	0	0	0	0	0	0	0	0	0	0	0	0	0	0	0	0	0	0	0	0	0	0	0	0	0	0	0	0	0	0	0	0	0	0
edb8c356599e530d070bed10d088fb07	NO_BLAST;	NO_BLAST;	0	0	0	0	0	0	0	0	0	0	0	0	0	0	0	0	0	0	0	0	0	0	0	0	0	0	0	0	0	0	0	0	0	0	0	0	0	0	0	0	0	0	0	0	0	0	0
384d73e624e14779e6d1a6fb6cd8ad72	NO_BLAST;	NO_BLAST;	0	0	0	0	0	0	0	0	0	0	0	0	0	0	0	0	0	0	0	0	0	0	0	0	0	0	0	0	0	0	0	0	0	0	0	0	1127	0	0	0	0	0	0	0	0	0	0
61618f5664817f536605cb784ea30226	Massilia_rhizosphaerae;	Massilia;	0	0	0	0	0	0	0	0	0	0	0	0	0	0	0	0	0	0	0	0	0	0	0	0	0	0	0	0	0	0	0	0	0	0	0	0	0	0	0	0	0	0	0	0	0	0	0
ec1b1e0b2ebb08c015e52aede2f388c4	Acidovorax_soli;	Acidovorax;	0	0	0	0	0	0	0	0	0	0	0	0	0	0	0	0	0	0	0	0	0	0	0	0	0	0	0	0	0	0	0	0	0	0	0	0	0	0	0	0	0	0	0	0	0	0	0
4359ced569552937c596f9f1d2d0fb17	NO_BLAST;	NO_BLAST;	0	0	0	0	0	0	0	0	0	0	0	0	0	0	0	0	0	0	0	0	0	0	0	0	0	0	0	0	0	0	0	0	0	0	0	0	0	0	0	0	0	0	0	0	0	0	0
4d464a097df9a015d9a3fc2324cb5189	NO_BLAST;	NO_BLAST;	0	0	0	0	0	0	0	0	0	0	0	0	0	0	0	0	0	0	0	0	0	0	0	0	0	0	1122	0	0	0	0	0	0	0	0	0	0	0	0	0	0	0	0	0	0	0	0
2cb09437dbffd29bd010ff3c425f982e	Streptococcus_uberis;Streptococcus_porcinus;	Streptococcus;	0	0	0	0	0	0	0	0	0	0	0	0	0	0	0	0	0	0	0	0	0	0	0	0	0	0	0	0	0	0	0	0	0	0	0	0	0	0	0	0	0	0	0	0	0	0	0
f2b107cb51120a8cbb7bd1ee855461ea	NO_BLAST;	NO_BLAST;	0	0	0	0	0	0	0	0	0	0	0	0	0	0	0	0	0	0	0	0	0	0	0	0	0	0	0	0	0	0	0	0	0	0	0	0	0	0	0	0	0	0	0	0	0	0	0
8c4787fa338c7177292bf1d37d80d5cc	NO_BLAST;	NO_BLAST;	0	0	0	0	0	0	0	0	0	0	0	0	0	0	0	0	0	0	0	0	0	0	0	0	0	0	0	0	0	0	0	0	0	0	0	0	0	1120	0	0	0	0	0	0	0	0	0
34fc20d81f191d2bd00e1aabd19f5909	Corynebacterium_pollutisoli;	Corynebacterium;	0	0	0	0	0	76	0	0	0	0	0	0	0	413	0	0	0	0	0	0	0	75	0	0	0	0	0	0	0	0	0	0	0	0	0	0	0	0	0	0	0	187	0	0	0	0	0
dc8fb988e9eb8ecaef5d753cec42880a	NO_BLAST;	NO_BLAST;	0	0	0	0	0	0	0	0	0	0	0	0	0	0	0	0	0	0	1119	0	0	0	0	0	0	0	0	0	0	0	0	0	0	0	0	0	0	0	0	0	0	0	0	0	0	0	0
58515b84c0389c65c2b7cc5d77348aa9	NO_BLAST;	NO_BLAST;	0	0	0	0	0	0	0	0	0	0	0	0	0	0	0	0	0	0	0	0	0	0	0	0	0	0	0	0	0	0	0	0	0	0	0	0	0	0	0	0	0	0	0	0	0	0	0
c572c72a73f4fc6636cc212cfe409f75	NO_BLAST;	NO_BLAST;	0	0	0	0	0	0	0	0	0	0	0	0	0	0	0	0	0	0	0	0	0	0	0	0	0	0	1118	0	0	0	0	0	0	0	0	0	0	0	0	0	0	0	0	0	0	0	0
04fc998d912281b9e9866260d9526c2c	Streptococcus_equinus;Streptococcus_lutetiensis;Streptococcus_vicugnae;	Streptococcus;	0	0	0	0	0	0	47	0	0	0	541	0	0	0	0	0	0	32	0	0	0	0	0	0	0	133	0	0	0	0	0	0	0	0	0	0	0	0	0	0	0	0	0	0	0	0	0
00c1ff9d03fc633effd0282a6fb15f81	NO_BLAST;	NO_BLAST;	0	0	0	0	0	0	0	0	0	0	0	0	521	0	0	0	0	0	0	0	0	0	0	0	0	0	0	0	0	0	0	0	0	0	0	0	0	0	0	0	0	0	0	0	0	0	0
4366f88c2acbc2311a5e7703a98566e6	Staphylococcus_equorum;	Staphylococcus;	0	0	0	0	0	0	0	0	0	0	0	0	0	140	0	0	0	0	0	0	0	0	0	0	0	0	0	0	0	0	0	0	0	0	0	435	0	0	0	0	0	0	0	0	0	0	0
d6661fdda677da5c8491887ce5ad5bc5	NO_BLAST;	NO_BLAST;	0	1112	0	0	0	0	0	0	0	0	0	0	0	0	0	0	0	0	0	0	0	0	0	0	0	0	0	0	0	0	0	0	0	0	0	0	0	0	0	0	0	0	0	0	0	0	0
59dace3207f3c300aa3d3e67f366552c	NO_BLAST;	NO_BLAST;	0	0	0	0	0	0	0	0	0	0	0	0	0	0	0	0	0	0	0	0	1111	0	0	0	0	0	0	0	0	0	0	0	0	0	0	0	0	0	0	0	0	0	0	0	0	0	0
be9b13ec07516c882d1d979160ef71b4	Brachybacterium_conglomeratum;Brachybacterium_paraconglomeratum;Brachybacterium_faecium;	Brachybacterium;	0	0	0	0	0	0	207	0	0	0	73	0	0	70	0	0	0	0	0	0	0	0	0	0	0	0	0	0	0	0	0	0	0	0	0	0	0	0	0	0	0	59	0	0	0	0	0
b3a00096a6268c2c6d4054b9f43b1d4b	Aeromonas_aquatilis;	Aeromonas;	0	0	0	0	0	0	0	0	0	0	0	0	0	0	0	0	0	0	0	0	0	0	0	0	0	0	0	0	0	0	0	0	9	0	0	0	0	0	0	0	0	0	0	0	0	0	0
0d420d40a7a004829c845c1a85f60f9b	Roseburia_inulinivorans;	Roseburia;	0	0	0	0	0	0	0	0	0	0	0	0	0	0	0	0	0	0	0	0	0	0	0	0	0	0	0	0	0	0	500	0	0	0	0	0	0	0	0	183	0	0	0	0	0	0	0
2ed5f3fb4b4a5ee2c7ccd800b6f72739	NO_BLAST;	NO_BLAST;	0	0	0	0	0	0	0	0	0	0	0	0	0	0	1108	0	0	0	0	0	0	0	0	0	0	0	0	0	0	0	0	0	0	0	0	0	0	0	0	0	0	0	0	0	0	0	0
1979fb9f5cae3b00da942e82cd3e735a	NO_BLAST;	NO_BLAST;	0	0	0	0	0	0	0	0	0	0	0	0	0	0	0	0	0	0	0	0	0	0	0	0	0	0	0	0	0	1108	0	0	0	0	0	0	0	0	0	0	0	0	0	0	0	0	0
0b138b6ab05d5c3939399aaba1e81717	NO_BLAST;	NO_BLAST;	0	0	0	0	0	0	0	0	0	0	0	0	0	0	0	0	0	0	0	0	0	0	0	0	0	0	0	0	0	0	0	0	0	0	0	0	0	0	0	0	0	0	0	0	0	0	0
9754bbafb8b1a32aa045652e57b47d9e	NO_BLAST;	NO_BLAST;	0	0	0	0	0	0	0	0	0	0	0	0	0	0	0	0	0	0	0	0	0	0	0	0	0	0	0	0	0	0	0	0	0	0	0	0	0	0	0	0	0	0	0	0	0	0	0
c463d851c65fc316a0b5ea9d5b074ebe	Acinetobacter_proteolyticus;	Acinetobacter;	0	0	0	0	0	824	0	0	0	0	0	0	0	0	0	0	0	0	0	0	0	0	0	0	0	0	0	0	0	0	0	0	0	0	0	0	0	0	0	0	0	0	0	0	0	0	0
5a139395146e3efac1865ac70a9f9ad2	NO_BLAST;	NO_BLAST;	0	0	0	0	0	0	0	0	0	0	0	0	0	0	0	0	0	0	0	0	0	0	0	0	0	0	0	0	0	0	0	0	0	0	0	0	0	0	0	0	0	0	0	0	0	1104	0
0ce9b2d6204f7ceeb4fec5e20b95f4b5	NO_BLAST;	NO_BLAST;	0	0	0	0	0	0	0	0	0	0	0	0	0	0	0	0	0	0	0	0	0	0	0	0	0	0	0	0	0	0	0	0	0	0	0	0	0	0	0	0	0	0	0	0	0	1104	0
4d74009472c819ad6e7c1def25500e00	NO_BLAST;	NO_BLAST;	0	0	0	0	0	0	0	0	0	0	0	0	0	0	0	0	0	0	0	0	0	0	0	0	0	0	0	0	0	0	0	0	0	0	0	0	0	0	0	0	0	0	0	0	0	0	0
f6263241834acf6c5da3f6157b720f56	NO_BLAST;	NO_BLAST;	0	0	0	0	0	0	0	0	0	0	0	0	0	0	0	0	0	0	0	0	0	0	0	0	0	0	0	0	0	0	0	0	0	0	0	0	0	0	0	0	0	0	0	0	0	0	0
256a67c24eaeec73fc663776ce63ef9e	NO_BLAST;	NO_BLAST;	0	0	0	0	0	0	0	0	0	0	0	0	0	0	0	0	0	0	0	0	0	0	0	0	0	0	0	0	0	0	0	0	0	0	0	0	0	0	0	0	0	0	0	0	0	0	0
05131768844ca04a9bcc9b982a5bba2b	NO_BLAST;	NO_BLAST;	0	0	0	0	0	0	0	0	0	0	0	0	0	0	0	1102	0	0	0	0	0	0	0	0	0	0	0	0	0	0	0	0	0	0	0	0	0	0	0	0	0	0	0	0	0	0	0
2cadf2a596a03a7adcbc753909af44da	NO_BLAST;	NO_BLAST;	0	0	0	0	0	0	0	0	0	0	0	0	0	0	0	0	0	0	0	0	0	232	0	0	0	0	0	0	0	0	0	0	0	0	0	0	0	0	0	0	0	0	0	0	0	0	0
52319affedb4f51f4e4607209bc733e0	Mannheimia_pernigra;	Mannheimia;	0	0	0	0	0	0	0	0	0	0	0	0	0	0	0	0	0	0	0	0	0	0	0	0	0	0	0	0	0	0	0	0	0	0	0	0	0	0	0	0	0	0	0	0	0	0	0
379befe668fca536e03d770fde792c4a	NO_BLAST;	NO_BLAST;	0	0	0	0	0	0	0	0	0	0	0	0	0	0	0	0	0	0	0	0	0	0	0	0	0	0	0	0	0	0	0	0	0	0	0	0	0	0	0	0	0	0	0	0	0	0	0
19f4cb406aff4e965c7dbc9fe3df7140	Ligilactobacillus_ruminis;	Ligilactobacillus;	0	0	1099	0	0	0	0	0	0	0	0	0	0	0	0	0	0	0	0	0	0	0	0	0	0	0	0	0	0	0	0	0	0	0	0	0	0	0	0	0	0	0	0	0	0	0	0
d0d33c0f592827c8afc124aea0468f9f	NO_BLAST;	NO_BLAST;	0	0	0	0	0	0	0	0	0	0	0	0	0	0	0	0	0	0	0	0	0	0	0	0	0	0	0	0	0	0	0	0	0	0	0	0	0	0	0	0	0	0	0	0	0	0	0
bf942ab6062129ae0a4612cec09dbe6f	Fusobacterium_mortiferum;	Fusobacterium;	0	0	0	0	0	0	0	0	0	0	0	0	0	0	0	0	0	0	0	0	0	0	0	0	0	0	0	0	0	0	0	0	0	0	0	0	0	0	0	0	0	0	0	0	0	0	0
7da5f72db8357138a2114ad742e369ba	NO_BLAST;	NO_BLAST;	0	0	0	0	0	0	0	0	0	0	0	0	0	0	0	0	0	0	0	0	0	0	0	0	0	0	0	0	0	0	0	0	0	0	0	0	0	0	0	0	0	0	0	0	0	0	0
9874d4b43ad8fd65892de3e760635d14	NO_BLAST;	NO_BLAST;	0	0	0	0	1092	0	0	0	0	0	0	0	0	0	0	0	0	0	0	0	0	0	0	0	0	0	0	0	0	0	0	0	0	0	0	0	0	0	0	0	0	0	0	0	0	0	0
15c5533cc32c432e4f63639fea95743a	NO_BLAST;	NO_BLAST;	0	0	0	0	0	0	0	0	0	0	0	0	0	0	0	0	0	0	0	0	0	0	0	0	0	0	0	0	0	0	0	0	0	0	0	0	0	0	0	0	0	0	0	0	0	1090	0
20dcb5c8344def22de63f68258f41491	NO_BLAST;	NO_BLAST;	0	0	0	0	0	0	0	0	0	0	0	0	0	0	0	0	0	0	0	0	0	0	0	0	0	0	0	0	0	1088	0	0	0	0	0	0	0	0	0	0	0	0	0	0	0	0	0
3053573daea555206c972d4d4afdba57	NO_BLAST;	NO_BLAST;	0	0	0	0	0	0	0	0	0	0	0	0	0	0	0	0	0	0	0	0	0	0	0	0	0	0	0	0	0	0	0	0	0	0	0	0	0	0	0	0	0	0	0	0	0	0	0
8c9567753b01de7fc25a4d723bc1e50a	NO_BLAST;	NO_BLAST;	0	0	0	0	0	0	0	0	0	0	0	0	0	0	0	0	0	0	0	0	0	0	0	0	0	0	0	0	0	0	0	0	0	0	0	0	1086	0	0	0	0	0	0	0	0	0	0
09cdc0a83570e5a917ba1c8f8d6c40cb	Faecalibacterium_hattorii;	Faecalibacterium;	0	0	0	0	0	0	0	0	0	0	0	0	0	0	0	0	0	0	0	0	0	0	0	0	0	0	0	0	0	0	0	0	0	0	0	0	0	0	0	0	0	0	0	1086	0	0	0
7f10a38587c9024ea787e4912b92145a	NO_BLAST;	NO_BLAST;	0	0	0	0	0	0	0	0	0	0	0	0	0	0	0	0	0	0	0	0	0	0	0	0	0	0	0	0	0	0	0	0	0	0	0	0	0	0	0	0	0	0	0	0	0	0	0
925e33d36f97db854f3070d32e2cc671	Oscillibacter_massiliensis;Dysosmobacter_welbionis;	Oscillibacter;Dysosmobacter;	0	0	0	0	0	0	0	0	0	1085	0	0	0	0	0	0	0	0	0	0	0	0	0	0	0	0	0	0	0	0	0	0	0	0	0	0	0	0	0	0	0	0	0	0	0	0	0
c2f0889df771c23879aaab8e18afe1b2	Sulfuricurvum_kujiense;	Sulfuricurvum;	0	0	0	0	0	0	0	0	0	0	0	0	0	0	0	0	0	0	0	0	0	0	0	0	0	0	0	0	0	0	0	0	0	0	0	0	0	0	0	0	0	0	0	0	0	0	0
2379657b7901f231a384d7debbc4fbe1	NO_BLAST;	NO_BLAST;	0	0	0	0	0	0	0	0	0	0	0	0	0	0	0	0	0	0	0	0	0	0	0	0	0	0	0	0	0	0	0	0	0	0	0	0	0	0	0	0	0	0	0	0	0	0	0
81bdb7e894d4596067bc797119aad318	Gemmiger_formicilis;	Gemmiger;	0	0	0	0	81	0	0	0	0	0	171	0	112	0	51	0	0	0	0	0	0	0	0	0	0	0	0	0	0	0	0	0	0	0	0	0	0	0	0	0	0	0	0	0	0	0	0
6fc6d9235bba6f3a59ee6da0827ae629	NO_BLAST;	NO_BLAST;	0	0	0	0	0	0	0	0	0	0	0	0	0	0	0	0	0	0	0	0	0	0	0	0	0	0	0	0	0	0	0	0	0	0	0	0	0	0	0	1081	0	0	0	0	0	0	0
bacc90579caa6f6d155039a7e20ab4e9	[Curtobacterium]_plantarum;	[Curtobacterium];	0	0	0	0	0	0	0	0	0	0	0	0	0	30	0	0	0	79	0	0	0	0	0	0	0	0	0	0	0	0	0	0	0	0	0	0	0	0	0	0	0	0	0	0	0	0	0
ac2b1a7dec861af561fdaa37e0690dad	NO_BLAST;	NO_BLAST;	0	0	0	0	0	0	0	0	0	0	0	0	0	0	0	1080	0	0	0	0	0	0	0	0	0	0	0	0	0	0	0	0	0	0	0	0	0	0	0	0	0	0	0	0	0	0	0
cf9a696e2c6691cd84a86d5bb4014e78	NO_BLAST;	NO_BLAST;	0	0	0	0	0	0	0	0	0	0	0	0	0	0	0	0	0	0	0	0	0	0	0	0	0	0	0	0	0	0	0	0	0	0	0	0	0	0	0	0	0	0	0	0	0	0	0
509758124a5d0107ab8bf0818bc9c3ed	Bacteroides_cellulosilyticus;	Bacteroides;	0	0	0	0	0	0	0	0	0	0	0	0	0	0	0	0	0	0	0	0	0	0	0	0	0	0	0	0	0	0	0	0	0	0	0	0	0	0	0	0	0	0	0	0	0	0	0
182e7ecab370dd7e0c9cbc059a955845	NO_BLAST;	NO_BLAST;	0	0	0	0	0	0	0	0	0	0	0	0	0	0	0	0	0	0	0	0	1078	0	0	0	0	0	0	0	0	0	0	0	0	0	0	0	0	0	0	0	0	0	0	0	0	0	0
ff150efe2e3dfdfca58b6a3a6694921f	NO_BLAST;	NO_BLAST;	0	0	0	0	0	0	0	0	0	0	0	0	0	0	0	0	0	0	0	0	1077	0	0	0	0	0	0	0	0	0	0	0	0	0	0	0	0	0	0	0	0	0	0	0	0	0	0
fb19077be44bd6d8391f1f23d39156c2	NO_BLAST;	NO_BLAST;	0	0	0	0	0	0	0	0	0	0	0	0	0	0	0	0	0	0	0	0	0	0	0	0	0	0	0	0	0	0	0	0	0	0	0	0	0	0	0	0	0	0	0	0	0	0	0
9f7d25df20f22a672bab73b26ba850ea	NO_BLAST;	NO_BLAST;	0	0	0	48	0	0	87	0	59	0	0	0	0	0	0	85	0	0	0	0	0	177	0	0	0	39	0	29	0	0	0	0	0	0	0	16	0	0	63	0	0	0	0	0	0	0	0
a12cd707a838edf2ea7341f08f940a7b	NO_BLAST;	NO_BLAST;	0	0	0	0	0	0	0	0	0	0	0	0	0	0	0	0	0	0	0	0	0	0	0	0	0	0	0	0	0	0	0	0	0	0	0	0	0	0	0	0	0	0	0	0	0	0	0
f2f4bcfc6080f1e184a588a9dc739a8a	Bifidobacterium_bifidum;	Bifidobacterium;	0	0	0	0	0	0	0	0	0	0	0	0	0	0	0	0	0	0	0	0	0	0	0	0	0	0	0	0	0	86	0	0	0	0	0	0	0	0	0	0	0	0	0	0	0	0	0
5dfefa5cae0a6575067e677e4dc28d57	NO_BLAST;	NO_BLAST;	0	0	0	0	0	0	0	0	1071	0	0	0	0	0	0	0	0	0	0	0	0	0	0	0	0	0	0	0	0	0	0	0	0	0	0	0	0	0	0	0	0	0	0	0	0	0	0
eed24b7cc081bbe98fab368891adc451	NO_BLAST;	NO_BLAST;	0	0	0	0	0	0	0	0	0	0	0	0	0	0	0	0	0	0	0	0	0	0	1071	0	0	0	0	0	0	0	0	0	0	0	0	0	0	0	0	0	0	0	0	0	0	0	0
8cadfef59a150479d81a40647fa78b31	NO_BLAST;	NO_BLAST;	0	0	0	0	0	0	0	0	0	0	0	0	0	0	0	0	0	0	0	0	0	0	0	0	0	0	0	0	0	0	0	0	0	0	0	0	0	0	0	0	0	0	0	0	0	0	0
3ab203372a15602a0cf0170132e4d9d7	Blautia_obeum;	Blautia;	0	0	0	0	0	0	0	677	0	0	0	0	0	0	0	0	0	0	0	0	0	0	0	0	0	0	0	0	158	0	0	0	0	0	0	0	0	0	0	0	0	0	0	0	0	0	0
4762134a5801168712658dcdd95a4b85	Faecalibacterium_duncaniae;	Faecalibacterium;	0	0	0	0	0	0	0	0	0	0	0	0	0	0	0	0	0	0	0	0	0	0	0	0	0	0	0	0	0	0	0	0	0	0	0	0	0	0	0	0	0	0	0	0	0	0	0
69741ae62ca3253f3324839636920eda	NO_BLAST;	NO_BLAST;	0	0	0	0	0	0	0	0	0	0	0	0	0	0	0	0	0	0	0	0	0	0	0	0	0	0	0	0	0	0	0	0	0	0	0	0	0	0	0	0	0	0	0	0	0	0	0
469b0362f8d427de619e5a06a7e2ada0	Clostridium_isatidis;	Clostridium;	0	0	0	0	0	0	0	0	0	0	0	0	0	0	0	0	0	0	0	0	1068	0	0	0	0	0	0	0	0	0	0	0	0	0	0	0	0	0	0	0	0	0	0	0	0	0	0
5882eb222882b077feb4351db0466b09	NO_BLAST;	NO_BLAST;	0	0	0	0	0	0	0	0	0	0	0	0	0	0	0	0	0	0	0	0	0	0	0	0	0	0	0	0	0	0	0	0	0	0	0	0	0	0	0	0	0	0	0	0	0	0	0
c4d95c6a4f9ec63511455b21e0a737b1	NO_BLAST;	NO_BLAST;	0	0	0	0	0	0	0	0	0	0	0	0	0	0	0	0	0	0	0	0	0	0	0	0	0	0	0	0	0	0	0	0	0	1067	0	0	0	0	0	0	0	0	0	0	0	0	0
0290e3761f1b576756c96da9494bd0b5	NO_BLAST;	NO_BLAST;	0	0	0	0	0	0	0	0	0	0	0	0	0	0	0	0	0	0	0	0	0	0	0	0	0	0	0	0	0	0	0	0	0	0	0	0	0	0	0	1067	0	0	0	0	0	0	0
b50b4c03cd4e11ddc31110c849a00da6	NO_BLAST;	NO_BLAST;	0	0	0	0	0	0	0	0	0	0	0	0	0	0	0	0	0	0	0	0	0	0	0	0	0	0	0	0	0	0	0	0	0	0	0	0	0	0	0	0	0	0	0	0	0	0	0
b408106ddd2436568f52f1a8fdfb1375	Schaalia_odontolytica;	Schaalia;	0	0	0	0	0	0	0	0	0	0	0	0	0	0	0	0	0	0	0	0	0	0	0	0	210	0	0	0	0	0	0	0	0	0	0	0	0	0	0	0	0	0	0	0	0	0	0
2764630b4106b48440f4caaebef012a8	Faecalibacterium_longum;	Faecalibacterium;	0	0	0	0	0	0	0	0	0	0	0	0	0	0	0	0	0	0	0	0	0	0	0	0	0	0	0	0	0	0	0	0	0	0	0	0	0	0	0	0	0	0	0	0	0	0	0
4df1194bb1517380a6a97b10bfb0ffae	Bifidobacterium_longum;	Bifidobacterium;	0	0	0	0	0	0	0	0	0	0	0	0	0	0	0	0	0	0	0	0	0	0	0	0	0	0	0	0	147	0	0	0	0	90	0	0	0	0	106	0	0	93	0	0	0	0	0
d00bef7ef6ee6bfc30e57f96eb843856	Neisseria_perflava;	Neisseria;	0	0	0	0	0	0	0	0	0	0	0	0	0	0	0	0	0	0	0	0	0	1063	0	0	0	0	0	0	0	0	0	0	0	0	0	0	0	0	0	0	0	0	0	0	0	0	0
ed1fdc4aa5b364de0291b7dfd181e966	NO_BLAST;	NO_BLAST;	0	0	0	0	0	0	0	0	0	0	0	0	0	0	0	0	0	0	0	0	0	0	0	0	0	0	0	0	0	0	0	0	0	0	0	0	0	0	0	0	0	0	0	0	0	0	0
13b9d41db039a15453dabfb5cdf7e939	NO_BLAST;	NO_BLAST;	0	0	0	0	0	0	0	0	0	1062	0	0	0	0	0	0	0	0	0	0	0	0	0	0	0	0	0	0	0	0	0	0	0	0	0	0	0	0	0	0	0	0	0	0	0	0	0
6992891d3dec815efa7e76cdee9084e5	Pseudoxanthomonas_japonensis;	Pseudoxanthomonas;	0	0	0	0	0	0	0	0	0	0	0	0	0	0	0	0	0	0	0	0	0	0	0	0	0	0	0	0	0	0	0	0	0	0	0	0	0	0	0	0	0	0	0	0	0	0	0
4a18e2bd4d79a8f8ea264d4e910a4af9	Acidovorax_facilis;Acidovorax_defluvii;	Acidovorax;	0	0	0	0	0	0	0	0	0	0	0	0	0	0	0	0	0	0	0	0	0	0	0	0	0	0	0	0	0	0	0	0	0	0	0	0	0	0	0	0	0	0	0	0	0	0	0
581a6c6f2ec097f61a3fd39762f9eb2e	NO_BLAST;	NO_BLAST;	0	0	0	0	0	0	0	0	0	0	0	0	0	0	0	0	0	0	0	0	0	0	0	0	0	0	0	0	0	0	0	0	0	0	0	0	0	0	0	0	0	0	0	0	0	0	0
f349d22157f49fc5a04c916e6fb5d724	NO_BLAST;	NO_BLAST;	0	0	1058	0	0	0	0	0	0	0	0	0	0	0	0	0	0	0	0	0	0	0	0	0	0	0	0	0	0	0	0	0	0	0	0	0	0	0	0	0	0	0	0	0	0	0	0
031f159cdfab31e17cee36c846739703	NO_BLAST;	NO_BLAST;	0	0	0	0	0	0	0	0	0	0	0	0	0	0	0	0	0	0	1057	0	0	0	0	0	0	0	0	0	0	0	0	0	0	0	0	0	0	0	0	0	0	0	0	0	0	0	0
536ab8e278e13b4d9ab4387201b959c3	NO_BLAST;	NO_BLAST;	0	0	0	0	0	0	0	0	0	0	0	0	0	0	0	0	0	0	0	0	0	0	0	0	0	0	0	0	0	0	0	0	0	0	0	0	0	0	0	0	0	0	0	0	0	0	0
99073546d35df10271f78303e1fdb6e5	NO_BLAST;	NO_BLAST;	0	0	0	0	0	0	0	0	0	0	0	0	0	0	0	0	0	0	0	0	0	0	0	0	0	0	0	0	0	0	0	0	0	0	0	0	0	0	0	0	0	0	0	0	0	0	0
9c92e6e88abcf06cacadb3f65cefa19b	NO_BLAST;	NO_BLAST;	0	0	0	0	0	0	42	0	0	0	215	0	0	152	0	0	0	0	0	0	0	0	645	0	0	0	0	0	0	0	0	0	0	0	0	0	0	0	0	0	0	0	0	0	0	0	0
9250d9c4daf6afedb3fe0d953aaf4a99	Bifidobacterium_faecale;Bifidobacterium_adolescentis;	Bifidobacterium;	1050	0	0	0	0	0	0	0	0	0	0	0	0	0	0	0	0	0	0	0	0	0	0	0	0	0	0	0	0	0	0	0	0	0	0	0	0	0	0	0	0	0	0	0	0	0	0
6aba40fa8f5bcd6745bfc9ee89775703	Blautia_wexlerae;	Blautia;	701	0	0	0	0	0	0	0	0	0	0	0	0	0	0	0	0	0	166	0	0	0	0	0	0	0	0	0	0	0	0	0	0	0	0	0	0	0	0	0	0	0	0	0	0	0	0
04ec4ebe3b0d00d0b765f6a4adb21796	NO_BLAST;	NO_BLAST;	0	0	0	0	0	0	0	0	0	0	0	0	0	0	0	0	0	0	0	0	0	0	0	0	0	0	0	0	0	0	0	0	0	1048	0	0	0	0	0	0	0	0	0	0	0	0	0
6f426a49a66aba8a13e0d9844b0bef71	NO_BLAST;	NO_BLAST;	0	0	0	0	0	0	0	0	0	0	0	0	0	0	0	0	0	0	0	0	0	0	0	0	0	0	0	0	0	0	0	0	0	0	0	0	0	0	0	0	1047	0	0	0	0	0	0
182e5e5e6623be27de315ddf546aab9a	Acinetobacter_guillouiae;	Acinetobacter;	0	0	0	0	0	0	0	0	0	0	0	0	0	0	0	0	0	0	0	0	0	0	0	0	0	453	0	0	0	0	0	0	0	0	0	0	0	0	0	0	0	0	0	0	0	0	0
76a16a90fe7955bc975a00deefa83a93	NO_BLAST;	NO_BLAST;	0	0	0	0	0	0	0	0	0	0	0	0	0	0	0	1044	0	0	0	0	0	0	0	0	0	0	0	0	0	0	0	0	0	0	0	0	0	0	0	0	0	0	0	0	0	0	0
e5ccb42bd3bfeec25b76c354f37047d2	Veillonella_dispar;Veillonella_tobetsuensis;Veillonella_nakazawae;	Veillonella;	0	0	0	0	0	0	0	0	0	0	0	0	0	0	0	0	0	0	0	0	0	0	0	0	0	0	0	0	0	0	0	0	0	1044	0	0	0	0	0	0	0	0	0	0	0	0	0
2b513ad77461f9decb1d3b58fbd0a735	NO_BLAST;	NO_BLAST;	0	0	0	0	0	0	0	0	0	0	0	0	0	0	0	0	0	0	0	0	0	0	0	0	0	0	1043	0	0	0	0	0	0	0	0	0	0	0	0	0	0	0	0	0	0	0	0
3fcef30a4007c98db0d7c2f279ce64cc	NO_BLAST;	NO_BLAST;	0	0	0	0	0	0	0	0	0	0	0	0	0	0	0	0	0	0	0	0	0	0	0	0	0	0	0	0	0	0	0	0	0	0	0	0	0	0	0	0	0	0	0	0	0	0	1043
03ade95a09d18c07d175402093361a32	Corynebacterium_glutamicum;	Corynebacterium;	0	0	0	0	0	0	0	0	0	0	0	0	0	75	0	0	0	0	0	0	0	0	0	0	0	0	0	0	0	0	0	0	0	0	0	0	0	0	0	0	0	263	0	0	0	0	0
e65ba23ea9ae325993a31503032c9f8e	Pseudomonas_mosselii;Pseudomonas_sichuanensis;Pseudomonas_wayambapalatensis;Pseudomonas_entomophila;Pseudomonas_guariconensis;	Pseudomonas;	0	0	0	0	0	0	0	0	0	0	0	0	102	0	0	0	0	0	0	0	0	0	0	0	0	0	0	0	0	0	497	0	0	0	0	0	0	299	0	0	0	0	0	0	0	0	0
b9090258ee2e60904a225e0e98c0bd65	NO_BLAST;	NO_BLAST;	0	0	0	0	0	0	0	0	0	0	0	0	0	0	0	0	0	0	0	0	0	0	0	0	0	0	0	1039	0	0	0	0	0	0	0	0	0	0	0	0	0	0	0	0	0	0	0
3ebab33bd389551c0c4fd8d9ec9a5798	NO_BLAST;	NO_BLAST;	0	0	0	0	0	0	0	0	0	0	0	0	0	0	0	0	0	0	0	0	0	0	0	0	0	0	0	0	0	0	0	0	0	0	504	0	40	0	0	0	0	0	0	0	0	0	0
c93a8ee6c1a94cbde68019395c340851	Nocardia_coeliaca;Rhodococcus_erythropolis;Rhodococcus_qingshengii;	Nocardia;Rhodococcus;	0	0	0	0	0	0	0	0	0	0	0	0	0	0	0	0	0	0	0	0	0	98	0	0	0	0	0	0	0	0	0	0	0	0	0	0	0	0	0	0	0	74	0	0	126	0	0
d2d84a8fca3e91b8f004b3a72eb4d21f	NO_BLAST;	NO_BLAST;	0	0	0	0	0	0	0	0	0	0	0	0	0	0	0	0	0	0	0	0	0	0	0	0	0	0	0	0	0	0	0	0	0	0	0	0	0	0	0	0	0	0	0	0	0	0	0
20b94896cd6ebc9b54d8a24256018426	NO_BLAST;	NO_BLAST;	0	0	0	0	0	0	0	0	0	0	0	0	0	0	0	0	0	0	1036	0	0	0	0	0	0	0	0	0	0	0	0	0	0	0	0	0	0	0	0	0	0	0	0	0	0	0	0
43701fe523fc8bb93d4e4edb41cea40e	NO_BLAST;	NO_BLAST;	0	0	0	0	1034	0	0	0	0	0	0	0	0	0	0	0	0	0	0	0	0	0	0	0	0	0	0	0	0	0	0	0	0	0	0	0	0	0	0	0	0	0	0	0	0	0	0
be66b4a4f723bee5bd15ede1aa8fb1b3	NO_BLAST;	NO_BLAST;	0	0	0	0	0	0	0	0	1034	0	0	0	0	0	0	0	0	0	0	0	0	0	0	0	0	0	0	0	0	0	0	0	0	0	0	0	0	0	0	0	0	0	0	0	0	0	0
695d4d0541d77981994c0bf3931ab5b3	NO_BLAST;	NO_BLAST;	0	0	0	0	0	0	0	0	0	1034	0	0	0	0	0	0	0	0	0	0	0	0	0	0	0	0	0	0	0	0	0	0	0	0	0	0	0	0	0	0	0	0	0	0	0	0	0
2abc94ec607e02d739a1633eceee90ef	NO_BLAST;	NO_BLAST;	0	0	0	0	0	0	0	0	0	0	0	0	0	0	0	1034	0	0	0	0	0	0	0	0	0	0	0	0	0	0	0	0	0	0	0	0	0	0	0	0	0	0	0	0	0	0	0
a86391a03fc58ab09119ee505d69e280	Fusobacterium_necrophorum;	Fusobacterium;	0	0	0	0	0	0	0	0	0	0	0	0	0	0	0	0	0	0	0	0	0	0	0	0	0	0	0	0	0	0	0	0	0	0	0	0	0	0	0	0	0	0	0	0	0	0	0
435a393798f672c1224652eb4c977db1	Agathobacter_rectalis;	Agathobacter;	0	0	0	0	0	0	0	0	0	0	0	0	0	0	0	0	0	0	0	0	1033	0	0	0	0	0	0	0	0	0	0	0	0	0	0	0	0	0	0	0	0	0	0	0	0	0	0
224a118b72e60ac9098d38849b09d6eb	Dermacoccus_nishinomiyaensis;	Dermacoccus;	0	0	0	0	0	0	0	0	0	0	0	0	0	0	0	0	0	0	0	0	0	0	0	0	0	258	0	0	0	0	0	0	0	0	0	0	0	0	0	0	0	0	0	0	0	0	0
9fded89826ba5f557afac64b7694b668	NO_BLAST;	NO_BLAST;	0	0	0	0	0	0	0	0	0	0	0	0	0	0	0	0	0	0	0	0	0	0	0	0	0	0	0	0	0	0	0	0	0	0	0	0	0	0	0	0	0	0	0	0	0	0	0
d6a3345cf4143e63aadd5deab24bb3da	NO_BLAST;	NO_BLAST;	0	0	0	0	0	0	0	0	0	0	0	0	0	0	0	0	0	0	0	0	0	0	0	0	0	0	0	0	0	0	0	0	0	0	0	0	0	0	0	0	0	0	0	0	0	0	0
7a259824a82d327645186bcb5fe4f336	NO_BLAST;	NO_BLAST;	0	0	0	0	0	768	0	0	0	0	67	0	0	0	0	0	0	0	0	0	0	0	0	0	0	0	0	0	0	0	0	0	0	0	0	0	0	0	0	0	0	78	0	0	0	0	0
786c19f15c8b418b101c10fb955d1a57	Granulicatella_adiacens;	Granulicatella;	0	0	0	0	75	0	0	0	0	0	0	0	0	0	0	0	0	0	0	0	0	0	0	0	0	0	0	0	0	0	0	0	0	0	0	0	80	0	0	0	0	0	0	0	0	0	0
e9cecb367de794fb23c8d131d8d9d03c	NO_BLAST;	NO_BLAST;	0	0	0	0	0	0	0	1030	0	0	0	0	0	0	0	0	0	0	0	0	0	0	0	0	0	0	0	0	0	0	0	0	0	0	0	0	0	0	0	0	0	0	0	0	0	0	0
cc34eea196f2dae0765fd0e7c0ddbd6b	NO_BLAST;	NO_BLAST;	0	0	0	0	0	0	0	0	0	0	0	0	0	0	0	0	0	0	0	0	0	0	0	0	0	0	0	0	0	0	0	0	0	0	0	0	0	0	0	0	0	0	0	0	0	0	0
f7f4a0a576977a999e504f4604c7b9e8	NO_BLAST;	NO_BLAST;	0	0	0	0	1028	0	0	0	0	0	0	0	0	0	0	0	0	0	0	0	0	0	0	0	0	0	0	0	0	0	0	0	0	0	0	0	0	0	0	0	0	0	0	0	0	0	0
5d455fcc0a4f5ee5fa68d41956007b35	NO_BLAST;	NO_BLAST;	0	0	0	0	0	0	0	0	0	0	0	0	0	0	0	0	0	0	0	0	1028	0	0	0	0	0	0	0	0	0	0	0	0	0	0	0	0	0	0	0	0	0	0	0	0	0	0
4fa4e209eaacda5bbbd2e4a5d6d498ac	NO_BLAST;	NO_BLAST;	0	0	0	0	0	0	0	0	0	0	0	0	0	0	0	0	0	0	0	0	1028	0	0	0	0	0	0	0	0	0	0	0	0	0	0	0	0	0	0	0	0	0	0	0	0	0	0
c50613a88bae99f2c84f08b6def3b069	NO_BLAST;	NO_BLAST;	0	0	0	0	0	0	0	0	0	0	0	0	0	0	0	0	0	0	0	0	0	0	0	0	0	0	0	0	0	0	0	0	0	0	0	0	0	0	0	0	0	0	0	0	0	0	0
052b14cf1ff962f86570217de66a11cd	Curtobacterium_allii;Curtobacterium_flaccumfaciens;	Curtobacterium;	0	0	0	0	0	0	0	0	0	0	0	0	0	64	0	0	0	0	0	0	0	0	0	0	0	0	0	0	169	0	0	0	0	0	0	0	0	0	0	0	0	33	0	0	0	0	0
73fa13b22b5687a87c9e84b3195b12da	NO_BLAST;	NO_BLAST;	0	0	0	0	0	0	0	0	0	0	0	0	0	0	0	0	0	0	0	0	0	0	886	0	0	0	0	0	0	0	0	0	0	0	0	0	0	0	0	0	0	0	0	0	0	0	0
142d3136c4ab21ec67bf1a97861672e6	NO_BLAST;	NO_BLAST;	0	0	0	0	0	0	0	0	0	0	0	1026	0	0	0	0	0	0	0	0	0	0	0	0	0	0	0	0	0	0	0	0	0	0	0	0	0	0	0	0	0	0	0	0	0	0	0
b3452e32e19a0790b5f0fce221eb1f34	NO_BLAST;	NO_BLAST;	0	0	0	0	0	0	0	0	0	0	0	0	0	0	0	0	0	0	0	0	0	0	0	0	0	0	0	0	0	0	0	0	0	0	0	0	0	0	0	0	0	0	0	0	0	0	0
884fea85f00e096a152cc96a47e1b17a	NO_BLAST;	NO_BLAST;	0	0	0	0	0	0	0	0	0	0	0	0	0	0	0	0	0	0	0	0	0	0	0	0	0	0	0	0	0	0	0	0	0	0	0	0	0	0	0	0	0	0	0	0	0	0	0
6dbcd1a2b7b656111ce5ac67c1eadb4c	NO_BLAST;	NO_BLAST;	98	0	0	0	0	0	0	0	0	0	0	0	0	0	0	0	0	0	12	0	0	0	57	194	0	0	355	0	0	0	0	25	0	60	0	0	21	0	0	203	0	0	0	0	0	0	0
26f8bf07082fa3426dcaad9cefbb2de7	NO_BLAST;	NO_BLAST;	0	0	0	0	0	0	0	0	0	0	0	0	0	0	0	0	0	0	0	0	0	0	0	0	0	0	0	0	0	1025	0	0	0	0	0	0	0	0	0	0	0	0	0	0	0	0	0
d521396475abb81915dd6f65ec0b6945	Phocaeicola_massiliensis;	Phocaeicola;	0	0	0	0	0	0	0	0	0	0	0	0	0	0	0	0	0	0	0	0	0	0	0	0	0	0	0	0	0	0	0	0	0	0	0	0	0	0	0	0	0	0	0	0	0	0	0
48558069d9e25bcec4d8e5cbc1827ae9	NO_BLAST;	NO_BLAST;	0	0	0	0	0	0	0	0	0	0	0	0	0	0	0	0	0	0	0	0	0	0	0	0	0	0	0	0	0	0	0	0	0	0	0	0	0	0	0	0	0	0	0	0	0	0	1023
3fef17c1e8cb0c0cf535eb9323612053	Hydrobacter_penzbergensis;	Hydrobacter;	708	0	0	0	0	0	0	0	0	0	0	0	0	0	0	0	0	0	0	0	0	0	0	0	0	0	0	0	0	0	0	0	0	0	0	0	0	0	0	0	0	0	0	313	0	0	0
5f8192510decdb6a1905f1471f844fef	NO_BLAST;	NO_BLAST;	0	0	0	0	0	0	0	0	0	0	0	0	0	0	0	0	0	0	0	0	0	0	0	0	0	0	0	0	0	0	0	0	0	0	0	0	0	0	0	0	0	0	0	0	0	0	0
120eb5ed5d652d6ea2493297eea9b756	NO_BLAST;	NO_BLAST;	0	0	0	0	0	0	0	0	0	0	0	0	0	0	0	0	0	0	0	0	0	0	0	0	0	0	0	0	0	0	0	0	0	0	0	0	0	0	0	0	0	0	0	0	0	0	0
8b1f4f7200ca2304dec643cf50f24121	NO_BLAST;	NO_BLAST;	0	0	0	0	0	0	0	0	0	0	0	0	0	0	0	0	0	0	0	0	0	0	0	0	0	0	0	0	0	0	0	0	0	0	0	0	0	0	0	0	0	0	0	0	0	0	0
ac1479ca4414e50e6cacb75eeea74601	Clostridium_thermopalmarium;	Clostridium;	0	0	0	0	0	0	0	0	0	0	0	0	0	0	0	0	0	0	0	0	0	0	0	0	0	0	0	0	0	0	0	0	0	0	0	0	0	0	0	0	0	0	0	0	0	0	0
de215f9d087417f6fa0c9c8227c6574d	NO_BLAST;	NO_BLAST;	0	0	0	0	0	0	0	0	0	0	0	1020	0	0	0	0	0	0	0	0	0	0	0	0	0	0	0	0	0	0	0	0	0	0	0	0	0	0	0	0	0	0	0	0	0	0	0
48a437e3c7822f8f92b2954f961f8bc9	Butyricimonas_faecihominis;	Butyricimonas;	0	0	0	0	0	0	0	0	0	0	0	0	0	0	0	0	0	0	0	0	0	0	0	0	0	0	0	0	0	0	0	0	0	0	0	0	0	0	0	1018	0	0	0	0	0	0	0
a385c2da6e5455d57fe5b271eccda074	Flavobacterium_lutivivi;	Flavobacterium;	0	0	0	0	0	0	0	0	0	0	0	0	0	0	0	0	0	0	0	0	0	0	0	0	0	0	0	0	0	0	0	0	0	0	0	0	0	0	0	0	0	0	0	0	0	0	0
a52a541f1b608568408cfe31747700cc	Sangeribacter_muris;	Sangeribacter;	0	0	0	0	0	0	0	0	0	0	0	0	0	0	0	0	0	0	0	0	0	0	0	0	0	0	0	0	0	0	0	0	0	0	0	0	0	0	0	0	0	0	0	0	0	0	0
83fed5972b50d8da4aba37a0851a0d8e	NO_BLAST;	NO_BLAST;	0	0	0	0	0	0	0	0	0	0	0	0	0	0	0	0	1016	0	0	0	0	0	0	0	0	0	0	0	0	0	0	0	0	0	0	0	0	0	0	0	0	0	0	0	0	0	0
d684733686b54b66c9efe208d678b868	Caenibacillus_caldisaponilyticus;	Caenibacillus;	0	0	0	0	0	0	0	0	0	0	0	0	0	0	0	0	0	0	0	0	0	0	0	518	0	0	0	0	0	0	0	0	138	268	0	0	0	0	0	0	0	0	0	0	0	0	0
5e9c8f12f475a02e4bc87021ce992ef4	Acinetobacter_oryzae;	Acinetobacter;	0	0	0	0	0	0	178	0	0	0	43	0	0	0	0	0	0	0	0	0	0	0	0	0	0	0	0	0	0	0	0	0	0	0	0	0	0	0	0	0	0	0	0	0	0	0	0
fc41f7c278e62d671bb1d72e11968157	NO_BLAST;	NO_BLAST;	0	0	1012	0	0	0	0	0	0	0	0	0	0	0	0	0	0	0	0	0	0	0	0	0	0	0	0	0	0	0	0	0	0	0	0	0	0	0	0	0	0	0	0	0	0	0	0
7f4ab62a739eff5ac704b00b6dddfcd8	NO_BLAST;	NO_BLAST;	0	0	0	0	0	0	0	0	0	0	0	0	0	0	0	0	0	0	0	0	0	0	0	0	0	0	0	0	0	0	0	0	0	0	0	0	0	0	0	0	0	0	0	0	0	0	0
08c60c6977b327560d37957d88ac801f	NO_BLAST;	NO_BLAST;	0	0	0	0	0	0	0	0	0	0	0	0	0	0	0	0	0	0	0	0	0	0	0	0	94	118	0	0	0	0	0	0	0	0	0	0	0	0	0	0	0	0	0	0	0	0	0
c22ca85f01520e6d166197c4c1d2c77b	NO_BLAST;	NO_BLAST;	0	0	0	0	0	0	0	0	1011	0	0	0	0	0	0	0	0	0	0	0	0	0	0	0	0	0	0	0	0	0	0	0	0	0	0	0	0	0	0	0	0	0	0	0	0	0	0
6607aec9ca2a347d92f7dbd02a82de1a	NO_BLAST;	NO_BLAST;	0	0	0	0	0	0	0	0	0	0	0	0	0	0	0	0	0	0	0	0	0	0	0	0	0	0	0	0	0	0	0	0	0	0	1011	0	0	0	0	0	0	0	0	0	0	0	0
1de92f59e22bdaadc29eb9a9ec279142	NO_BLAST;	NO_BLAST;	0	0	0	0	0	0	0	0	0	0	0	0	0	0	0	0	0	0	0	0	0	0	0	0	0	0	0	0	0	0	0	0	0	0	0	0	0	0	0	0	0	0	0	0	0	0	0
347744f4fae24097b1464b215c9ccf3a	NO_BLAST;	NO_BLAST;	0	0	0	0	0	0	0	0	0	0	0	0	0	0	0	0	0	0	0	0	0	0	0	0	0	0	1010	0	0	0	0	0	0	0	0	0	0	0	0	0	0	0	0	0	0	0	0
2fab01ea4acb754a38f6f8c6ca4be5ab	NO_BLAST;	NO_BLAST;	0	0	0	0	0	0	0	0	838	0	0	0	0	0	0	0	0	0	0	0	0	0	0	0	0	0	0	0	0	0	0	0	0	0	0	0	0	0	0	0	0	0	0	0	0	0	0
3ef33ba0202fe6e0ebb4046bf009b669	Phocaeicola_plebeius;	Phocaeicola;	0	0	0	0	0	0	0	0	0	0	0	0	0	0	0	1009	0	0	0	0	0	0	0	0	0	0	0	0	0	0	0	0	0	0	0	0	0	0	0	0	0	0	0	0	0	0	0
2008b972845fcc219f648490c54e8a54	NO_BLAST;	NO_BLAST;	0	1008	0	0	0	0	0	0	0	0	0	0	0	0	0	0	0	0	0	0	0	0	0	0	0	0	0	0	0	0	0	0	0	0	0	0	0	0	0	0	0	0	0	0	0	0	0
c38889013f8bea69129d0de2c57c66db	NO_BLAST;	NO_BLAST;	0	0	0	0	0	0	0	0	0	0	0	0	0	0	0	0	389	0	0	0	0	0	0	0	0	0	0	0	0	0	0	0	0	0	0	0	0	0	0	0	0	0	0	0	0	0	0
9bf799b4df66a98d9d1dc49bc90eb160	NO_BLAST;	NO_BLAST;	0	1006	0	0	0	0	0	0	0	0	0	0	0	0	0	0	0	0	0	0	0	0	0	0	0	0	0	0	0	0	0	0	0	0	0	0	0	0	0	0	0	0	0	0	0	0	0
3370809af01ecc6728128f07c79ece92	NO_BLAST;	NO_BLAST;	0	0	0	0	0	0	0	0	0	0	0	0	0	0	295	0	0	0	0	0	0	0	0	0	0	0	0	0	0	0	0	0	0	0	0	0	0	250	0	0	0	0	0	0	0	0	0
085c308c842755475211e848530c0fb3	NO_BLAST;	NO_BLAST;	0	0	0	0	0	0	0	0	0	0	0	0	0	0	0	0	0	0	0	0	0	0	1006	0	0	0	0	0	0	0	0	0	0	0	0	0	0	0	0	0	0	0	0	0	0	0	0
e10915c7182713d8f97e02d7a4e0cfc3	Haemophilus_parainfluenzae;	Haemophilus;	0	0	0	0	0	0	0	0	0	0	0	0	0	0	0	0	0	0	0	0	0	0	0	0	0	0	0	0	0	0	0	0	0	0	336	0	0	0	0	0	0	0	0	0	0	0	0
a60b877b7528266dfe577a4c47ea04e8	NO_BLAST;	NO_BLAST;	0	0	0	0	0	0	0	0	0	0	0	0	0	0	0	0	0	0	0	0	0	0	0	0	0	0	0	0	0	0	0	0	0	0	0	0	0	0	0	0	0	0	0	0	0	0	0
ab40bdeb638c7cc18480a254599b6dca	NO_BLAST;	NO_BLAST;	0	0	0	0	0	0	0	0	0	0	0	0	0	0	0	0	0	0	0	0	0	0	0	0	0	0	0	0	0	0	0	0	0	0	0	0	0	0	0	0	0	0	0	0	0	0	0
af931dd47255fcb2fbc1bc02017191ed	Staphylococcus_coagulans;	Staphylococcus;	0	0	0	668	0	28	0	0	0	0	0	0	0	0	0	0	0	0	0	0	0	0	0	0	0	0	0	0	0	0	0	0	0	0	0	0	0	0	0	0	0	0	0	0	214	0	0
922154eb2391a5152df30809e20a1e7a	Veillonella_atypica;	Veillonella;	0	0	0	0	0	0	0	0	0	0	0	0	0	0	0	0	0	0	0	1005	0	0	0	0	0	0	0	0	0	0	0	0	0	0	0	0	0	0	0	0	0	0	0	0	0	0	0
44b0bb664a162d1fb948dac6375bf212	Barnesiella_intestinihominis;	Barnesiella;	0	0	0	0	0	0	0	0	0	0	0	0	0	0	0	0	0	0	0	0	0	0	0	1005	0	0	0	0	0	0	0	0	0	0	0	0	0	0	0	0	0	0	0	0	0	0	0
af96a4e9b00965cb57b0ca1fa44f768b	NO_BLAST;	NO_BLAST;	0	0	0	0	0	0	0	0	0	0	0	0	0	0	0	0	0	0	0	0	0	0	0	0	0	0	0	0	0	1004	0	0	0	0	0	0	0	0	0	0	0	0	0	0	0	0	0
914495e4c923832c24379dd442113f25	NO_BLAST;	NO_BLAST;	1003	0	0	0	0	0	0	0	0	0	0	0	0	0	0	0	0	0	0	0	0	0	0	0	0	0	0	0	0	0	0	0	0	0	0	0	0	0	0	0	0	0	0	0	0	0	0
35d34b34173370c402256a023d9abb68	Phocaeicola_plebeius;	Phocaeicola;	0	0	0	0	0	0	0	0	0	0	0	0	0	0	0	0	0	0	0	0	0	0	1002	0	0	0	0	0	0	0	0	0	0	0	0	0	0	0	0	0	0	0	0	0	0	0	0
f29717a086b24d7e6f81e8b436e2dbef	NO_BLAST;	NO_BLAST;	0	0	0	0	0	0	0	0	0	0	0	0	0	0	0	0	0	0	0	0	0	0	0	0	0	0	1002	0	0	0	0	0	0	0	0	0	0	0	0	0	0	0	0	0	0	0	0
b1c51af86637f828e692b482930a6eaf	Leyella_stercorea;	Leyella;	0	0	0	0	0	0	0	0	0	0	0	0	0	0	0	0	0	0	0	0	0	0	0	0	0	0	0	0	0	1002	0	0	0	0	0	0	0	0	0	0	0	0	0	0	0	0	0
fbd8bc7b31501da8777c6d59b1c5e24f	Faecalibacterium_duncaniae;	Faecalibacterium;	0	0	0	0	0	0	0	0	0	0	0	0	0	0	0	0	0	0	0	0	0	0	0	0	0	0	0	0	0	0	0	0	0	0	0	0	0	0	0	0	0	0	0	1002	0	0	0
fff8423842373a105834757cb7ab82cc	Arthrobacter_tecti;Arthrobacter_subterraneus;Arthrobacter_parietis;	Arthrobacter;	0	0	0	0	0	0	0	0	0	0	0	0	0	0	0	0	0	0	0	0	0	0	0	0	0	0	0	0	0	0	0	0	0	0	0	0	0	0	0	0	0	0	0	0	0	1002	0
db9051e512047aec776e2ad203860af0	NO_BLAST;	NO_BLAST;	0	0	0	0	0	0	0	0	169	0	832	0	0	0	0	0	0	0	0	0	0	0	0	0	0	0	0	0	0	0	0	0	0	0	0	0	0	0	0	0	0	0	0	0	0	0	0
811f6ba98cebdc9af2c237ef03e68426	NO_BLAST;	NO_BLAST;	0	0	0	0	0	0	0	0	0	0	0	0	0	0	0	0	0	0	0	0	0	0	1000	0	0	0	0	0	0	0	0	0	0	0	0	0	0	0	0	0	0	0	0	0	0	0	0
ae2f72e178fc65d8a5143540b492c1dd	NO_BLAST;	NO_BLAST;	0	0	0	0	0	0	0	0	0	0	0	0	0	0	0	0	0	0	0	0	0	0	0	0	0	0	0	0	0	0	0	0	0	0	0	0	0	0	0	0	0	0	0	0	0	0	0
341bda5c13999c9e7cbd2bfd694d0a69	Blautia_luti;	Blautia;	0	0	0	0	0	0	0	0	0	0	0	0	0	0	0	0	0	429	0	0	0	0	0	0	0	0	0	0	0	0	0	0	0	0	0	0	0	0	0	0	0	0	0	0	0	0	0
8d5de11cbe6bad328511ac761ce47a73	Megamonas_funiformis;	Megamonas;	0	0	0	0	0	0	0	0	0	0	0	0	0	0	0	0	0	0	995	0	0	0	0	0	0	0	0	0	0	0	0	0	0	0	0	0	0	0	0	0	0	0	0	0	0	0	0
8b3b58020f22e5a339f0558302015d63	NO_BLAST;	NO_BLAST;	11	0	0	56	0	41	0	0	0	0	0	0	0	0	36	0	0	0	0	0	0	0	0	0	0	0	0	0	0	0	0	0	0	0	94	0	0	0	0	0	0	0	0	0	48	0	0
9b78cd3e5946d0ed86c7f774de9e630c	NO_BLAST;	NO_BLAST;	0	0	0	0	0	0	0	0	0	0	0	0	0	0	0	0	0	0	0	994	0	0	0	0	0	0	0	0	0	0	0	0	0	0	0	0	0	0	0	0	0	0	0	0	0	0	0
378d625adf22f92df5b064137df726f1	NO_BLAST;	NO_BLAST;	0	0	0	0	0	0	0	0	0	0	0	0	0	0	0	0	0	0	0	0	0	0	0	0	0	0	0	0	0	0	0	0	0	0	0	0	0	0	0	0	0	0	0	0	0	0	0
9272611a17a23db63c4c67260a9d8a43	NO_BLAST;	NO_BLAST;	0	0	0	0	993	0	0	0	0	0	0	0	0	0	0	0	0	0	0	0	0	0	0	0	0	0	0	0	0	0	0	0	0	0	0	0	0	0	0	0	0	0	0	0	0	0	0
212214b5c1227f3aeae802533728b7af	NO_BLAST;	NO_BLAST;	0	0	0	0	0	0	0	0	0	0	0	0	0	0	0	0	0	0	0	0	0	0	0	0	0	0	0	0	0	0	0	0	0	993	0	0	0	0	0	0	0	0	0	0	0	0	0
f0168dd18982d4073be115638e229336	NO_BLAST;	NO_BLAST;	0	0	0	0	0	0	0	0	0	0	0	0	0	0	0	0	0	0	0	0	0	0	0	0	0	0	0	0	58	0	0	0	0	0	0	0	0	0	149	0	0	0	0	0	0	541	0
c46a14f8280966dc9f91d501d3a11e77	NO_BLAST;	NO_BLAST;	0	0	0	0	0	0	0	0	0	0	0	0	0	0	0	0	0	0	0	0	63	0	0	0	0	0	0	0	0	0	0	0	0	0	0	0	27	364	0	0	0	23	0	0	0	0	0
c34f3ea91bb1188fb1353cac5b8af87d	NO_BLAST;	NO_BLAST;	0	0	0	0	0	0	0	0	0	0	0	0	0	0	0	0	0	0	0	0	0	0	0	0	0	0	0	0	0	0	0	0	0	0	0	0	0	0	0	0	0	0	0	0	0	0	0
b4edb869d45caf56bb3f7d02e3f427fe	Segatella_copri;	Segatella;	0	0	0	0	0	0	0	0	0	0	0	0	0	0	0	0	0	0	0	0	0	0	0	0	0	0	0	0	0	0	0	0	0	0	0	0	0	0	0	0	0	0	0	0	0	0	0
9dde6fc80c9a09698c45ccfde3cb2bc3	Hoylesella_nanceiensis;	Hoylesella;	0	0	0	0	0	0	0	0	0	0	0	0	0	0	0	990	0	0	0	0	0	0	0	0	0	0	0	0	0	0	0	0	0	0	0	0	0	0	0	0	0	0	0	0	0	0	0
84bab5c72674e5b5e0df205fe9c77f23	NO_BLAST;	NO_BLAST;	0	0	0	0	0	0	0	0	0	0	0	0	0	0	0	0	0	0	0	0	0	0	0	0	0	0	0	0	0	0	0	0	0	0	0	0	0	0	0	0	0	0	0	0	0	0	0
31108bff6a3973aa1d25ccbe56d7268b	NO_BLAST;	NO_BLAST;	0	0	0	0	0	0	0	0	0	0	0	0	0	0	0	0	0	0	0	0	0	0	0	0	0	0	0	0	0	0	0	0	0	0	0	0	0	0	0	0	0	0	0	0	0	0	0
ffbdaa38dff0075f6fa4107b6c791a03	Veillonella_dispar;Veillonella_nakazawae;	Veillonella;	0	0	0	0	0	0	0	0	0	0	0	0	0	0	0	0	0	0	0	988	0	0	0	0	0	0	0	0	0	0	0	0	0	0	0	0	0	0	0	0	0	0	0	0	0	0	0
875bbc93bce8e0a61a95a80d822ab628	NO_BLAST;	NO_BLAST;	0	0	0	0	0	0	0	0	0	0	0	0	0	0	0	0	0	0	0	988	0	0	0	0	0	0	0	0	0	0	0	0	0	0	0	0	0	0	0	0	0	0	0	0	0	0	0
6a41d4c0e8f08b6b749eab063035af7d	NO_BLAST;	NO_BLAST;	0	0	0	0	0	0	0	0	0	0	0	0	0	0	0	0	0	0	0	0	0	0	0	0	0	0	0	0	0	0	0	0	0	0	0	0	0	0	0	0	0	0	0	0	0	0	0
4cf55401f1ab1067db94e49d14744534	NO_BLAST;	NO_BLAST;	0	0	0	0	0	0	0	985	0	0	0	0	0	0	0	0	0	0	0	0	0	0	0	0	0	0	0	0	0	0	0	0	0	0	0	0	0	0	0	0	0	0	0	0	0	0	0
21d41df9c973f8139b710a60ae967619	NO_BLAST;	NO_BLAST;	0	0	0	0	0	0	0	0	0	0	0	0	0	0	0	985	0	0	0	0	0	0	0	0	0	0	0	0	0	0	0	0	0	0	0	0	0	0	0	0	0	0	0	0	0	0	0
11184898594468def57a1b1d00af2cdf	NO_BLAST;	NO_BLAST;	0	0	0	0	0	0	0	0	0	0	0	0	0	0	0	0	0	0	0	985	0	0	0	0	0	0	0	0	0	0	0	0	0	0	0	0	0	0	0	0	0	0	0	0	0	0	0
2943b78264547258a79a5bf90e155082	NO_BLAST;	NO_BLAST;	0	0	0	0	0	0	0	0	0	0	0	0	0	0	0	0	0	0	0	0	0	0	0	0	0	0	0	0	0	0	0	0	0	0	0	0	0	0	0	0	0	0	0	0	0	0	0
23edb86957f2ac401ae0dd22a82a9226	NO_BLAST;	NO_BLAST;	0	0	0	0	0	0	0	0	0	0	0	0	0	0	0	0	0	0	0	984	0	0	0	0	0	0	0	0	0	0	0	0	0	0	0	0	0	0	0	0	0	0	0	0	0	0	0
c02a6e546c7ddc49a4daee4b7b224138	NO_BLAST;	NO_BLAST;	0	0	0	0	0	0	0	0	0	0	0	0	0	0	0	0	0	0	0	982	0	0	0	0	0	0	0	0	0	0	0	0	0	0	0	0	0	0	0	0	0	0	0	0	0	0	0
9f9097efdf74e5e0feb73f72b2a8ff03	NO_BLAST;	NO_BLAST;	0	0	0	0	0	0	0	0	0	0	0	0	0	0	0	0	0	0	0	0	0	0	0	0	0	0	0	0	0	0	0	0	0	0	0	0	0	0	0	0	0	0	0	0	0	0	0
e691507a4cb8efcb76df1fadf6be1115	NO_BLAST;	NO_BLAST;	0	0	0	0	0	0	0	0	0	0	0	0	0	0	0	0	0	0	0	0	0	0	0	0	0	0	0	0	0	0	0	0	0	0	0	0	0	0	0	0	0	0	0	0	0	0	0
3c089465c5c616c1be8b6de02fb324c6	NO_BLAST;	NO_BLAST;	0	0	0	0	0	0	0	0	0	0	0	0	0	0	0	0	0	0	0	0	0	0	0	981	0	0	0	0	0	0	0	0	0	0	0	0	0	0	0	0	0	0	0	0	0	0	0
96ed9d1abb79f308eb91b29aaaf405d3	NO_BLAST;	NO_BLAST;	0	0	0	0	0	0	0	0	0	0	0	0	0	0	0	0	0	0	0	0	0	0	0	0	0	0	0	0	0	981	0	0	0	0	0	0	0	0	0	0	0	0	0	0	0	0	0
89385b4eb1b15052ac646a9f3a5c9aef	NO_BLAST;	NO_BLAST;	0	0	0	0	0	0	0	0	0	0	0	0	0	0	0	0	0	0	0	0	0	0	0	0	0	0	0	0	0	0	0	0	0	0	0	0	0	0	0	0	0	0	0	0	0	0	0
a071bfa4919db7f6feb775935cb046d3	NO_BLAST;	NO_BLAST;	0	0	0	0	0	0	0	0	0	0	0	0	0	0	0	545	0	0	0	0	0	66	0	0	0	0	0	0	0	0	0	0	0	0	0	0	0	0	0	0	0	0	0	0	0	0	0
342cc61af7c7852b11586a3ded597da4	NO_BLAST;	NO_BLAST;	0	0	0	0	0	0	0	0	0	0	0	0	0	0	0	0	0	0	0	0	0	0	0	0	0	0	0	0	0	0	0	0	0	0	0	0	0	0	0	0	0	0	0	0	0	0	0
466f174dc4360dfb61796dc8568810e3	NO_BLAST;	NO_BLAST;	0	0	0	0	0	0	0	0	0	0	0	0	0	0	0	0	0	0	0	0	0	0	0	0	0	0	0	0	0	0	0	0	0	0	0	0	0	0	0	0	0	0	0	0	0	0	0
0525a0e4d834f6a01f0a75da9c016cd5	Roseburia_intestinalis;	Roseburia;	0	0	977	0	0	0	0	0	0	0	0	0	0	0	0	0	0	0	0	0	0	0	0	0	0	0	0	0	0	0	0	0	0	0	0	0	0	0	0	0	0	0	0	0	0	0	0
9feb6163588055b1443b076e907332d3	NO_BLAST;	NO_BLAST;	0	0	0	0	0	0	0	0	0	0	0	0	0	0	0	0	0	0	0	0	0	0	0	0	0	0	0	0	0	0	0	0	0	0	0	0	0	0	0	0	0	0	0	0	0	0	977
525b3ce642c34e684dd4c023f2249e0a	NO_BLAST;	NO_BLAST;	976	0	0	0	0	0	0	0	0	0	0	0	0	0	0	0	0	0	0	0	0	0	0	0	0	0	0	0	0	0	0	0	0	0	0	0	0	0	0	0	0	0	0	0	0	0	0
f27d7d8cfe16a6d5d18a43a571d7b0a2	NO_BLAST;	NO_BLAST;	0	0	0	0	0	0	0	0	0	0	0	0	0	0	0	0	0	0	0	0	0	0	0	0	0	0	0	0	0	0	0	0	0	0	0	0	0	0	0	0	0	0	897	0	0	0	0
9bef0a775bed1eb7b77f354deb957283	Faecalibacterium_longum;	Faecalibacterium;	0	0	0	0	976	0	0	0	0	0	0	0	0	0	0	0	0	0	0	0	0	0	0	0	0	0	0	0	0	0	0	0	0	0	0	0	0	0	0	0	0	0	0	0	0	0	0
852b16c3d1735f523e6ab10f92dc5aa9	NO_BLAST;	NO_BLAST;	0	0	0	0	0	0	0	0	0	0	0	0	0	0	0	0	0	0	0	0	976	0	0	0	0	0	0	0	0	0	0	0	0	0	0	0	0	0	0	0	0	0	0	0	0	0	0
0d531f782551b9ef909ef666b868462c	NO_BLAST;	NO_BLAST;	0	0	0	0	0	0	0	0	0	0	0	0	0	0	0	0	0	0	0	0	0	0	0	0	0	0	0	0	0	0	0	0	0	0	0	0	0	0	0	0	0	0	0	0	0	0	0
ff570d12a77bdcf6e0599e75b519d1d1	NO_BLAST;	NO_BLAST;	0	0	0	0	0	0	0	0	0	975	0	0	0	0	0	0	0	0	0	0	0	0	0	0	0	0	0	0	0	0	0	0	0	0	0	0	0	0	0	0	0	0	0	0	0	0	0
2129ed5692796283bb1ab2496fea6d32	NO_BLAST;	NO_BLAST;	0	0	0	0	0	0	0	0	0	0	0	0	0	0	0	0	0	0	0	0	0	0	0	0	0	0	0	0	0	0	0	0	0	0	0	0	0	0	0	0	0	0	0	0	0	0	0
b1b6320e5fc88cfa033a0efda329072f	NO_BLAST;	NO_BLAST;	0	0	0	0	0	0	0	0	0	0	0	0	0	0	0	0	0	0	0	0	0	0	0	0	0	0	0	0	0	0	0	0	0	0	0	0	0	0	0	0	0	0	0	0	0	0	0
31e60ecb3fffc79cce39c1514752bf67	NO_BLAST;	NO_BLAST;	0	0	0	0	0	0	0	0	0	0	0	0	0	0	0	0	0	0	0	0	0	0	0	0	0	0	0	0	0	0	0	0	0	0	0	0	0	974	0	0	0	0	0	0	0	0	0
56db7344bf28da32b5f60cb7586e6cc5	NO_BLAST;	NO_BLAST;	0	0	0	0	0	0	0	0	0	0	0	0	0	0	0	0	0	0	0	0	0	0	0	0	0	0	0	0	0	0	0	0	0	0	0	0	0	0	0	0	0	0	0	0	0	0	0
70730cc22d32395db3ec78747a3c6616	NO_BLAST;	NO_BLAST;	0	0	0	0	972	0	0	0	0	0	0	0	0	0	0	0	0	0	0	0	0	0	0	0	0	0	0	0	0	0	0	0	0	0	0	0	0	0	0	0	0	0	0	0	0	0	0
f75987d8cb6ed0f8d38306cbef70ee82	NO_BLAST;	NO_BLAST;	0	0	0	0	0	0	0	0	0	0	0	0	0	0	0	0	0	0	0	0	972	0	0	0	0	0	0	0	0	0	0	0	0	0	0	0	0	0	0	0	0	0	0	0	0	0	0
6e9607d3eb29431ffdeb4527226d456b	NO_BLAST;	NO_BLAST;	0	0	0	0	0	0	0	0	0	0	0	0	0	0	0	0	0	0	0	0	972	0	0	0	0	0	0	0	0	0	0	0	0	0	0	0	0	0	0	0	0	0	0	0	0	0	0
3a3d86f0a0a196389f3e76690b2b87fb	NO_BLAST;	NO_BLAST;	0	0	0	0	0	0	0	0	0	0	0	0	0	0	0	0	0	0	0	0	0	0	0	0	0	0	0	0	0	0	0	0	0	0	0	0	0	0	0	0	0	0	0	0	0	0	0
4acf7df3fc79e1096bc9febf991d39c3	Capnocytophaga_gingivalis;	Capnocytophaga;	0	0	0	0	0	0	0	0	0	0	0	0	0	0	0	0	0	0	0	0	0	0	0	0	0	0	0	0	0	0	0	0	0	0	0	0	0	0	0	0	0	0	0	0	0	0	0
b546362c7024b2a5bf5d1c8804cc60f7	Rothia_mucilaginosa;	Rothia;	0	0	0	0	0	0	0	0	0	0	0	0	0	0	0	0	0	0	0	0	0	0	0	0	0	0	0	0	161	0	0	0	120	0	0	0	0	0	0	0	0	0	0	0	0	0	0
f4460734232650c9e8e9660310ba71c6	NO_BLAST;	NO_BLAST;	0	0	0	0	0	0	0	0	0	0	0	0	0	0	0	0	0	0	0	0	0	0	971	0	0	0	0	0	0	0	0	0	0	0	0	0	0	0	0	0	0	0	0	0	0	0	0
ca19f6e555f3fbe95a17af114ba68672	NO_BLAST;	NO_BLAST;	0	0	0	0	0	0	0	0	0	0	0	0	0	0	0	0	0	0	0	0	0	0	0	0	0	0	0	0	0	0	0	0	0	0	0	0	0	0	0	0	0	0	0	0	0	0	0
d63b20759aa2aebeb17876ff651d961c	Methylobacterium_goesingense;	Methylobacterium;	0	0	0	0	0	0	0	0	0	0	0	0	0	0	0	0	0	0	0	0	0	59	0	0	0	0	0	0	0	0	0	0	0	0	0	0	0	0	152	0	0	32	0	0	0	0	0
06e8aa9e4c95f97197dfb6f775cf6fd6	Veillonella_rogosae;	Veillonella;	0	0	0	0	0	0	0	0	0	0	0	0	0	0	0	0	0	0	0	0	0	0	0	0	0	0	0	0	0	0	0	0	0	0	0	0	0	0	0	0	0	0	0	0	0	0	0
c0ec286673ad63d29bab2a5477a159e7	NO_BLAST;	NO_BLAST;	0	0	0	0	0	0	0	0	0	0	0	0	0	0	0	0	0	0	0	0	0	0	0	0	0	0	0	0	0	0	0	0	0	0	0	0	0	0	0	0	0	0	0	0	0	0	0
e877640d53368aa0e5aae90647080b3c	Dorea_longicatena;	Dorea;	0	0	0	0	0	0	0	0	0	0	0	0	0	0	0	0	0	0	0	0	0	0	0	0	0	0	0	0	0	970	0	0	0	0	0	0	0	0	0	0	0	0	0	0	0	0	0
4b60299165cff88f60498f7bbb39a747	NO_BLAST;	NO_BLAST;	0	0	0	0	0	0	0	0	0	0	0	0	0	0	0	0	0	0	0	0	0	0	0	0	0	0	0	0	0	0	0	0	0	0	0	0	0	0	0	0	0	0	0	0	0	0	0
546cc20d5d6a6be0e6194f6f1c735dba	NO_BLAST;	NO_BLAST;	0	0	0	0	0	0	0	0	0	0	0	0	0	0	0	0	0	0	0	0	0	0	969	0	0	0	0	0	0	0	0	0	0	0	0	0	0	0	0	0	0	0	0	0	0	0	0
3150f683fcd9e2d98a00d33aaad2b106	NO_BLAST;	NO_BLAST;	0	0	0	0	968	0	0	0	0	0	0	0	0	0	0	0	0	0	0	0	0	0	0	0	0	0	0	0	0	0	0	0	0	0	0	0	0	0	0	0	0	0	0	0	0	0	0
d42d83d65cff502d1ff494d9a517b295	NO_BLAST;	NO_BLAST;	0	0	0	0	0	0	0	0	0	0	0	0	0	0	0	0	0	0	0	0	0	0	0	0	0	0	0	0	0	0	0	0	0	0	0	0	0	0	0	0	0	0	0	0	0	0	968
830913aa14b3bb73477e919cc71f075e	NO_BLAST;	NO_BLAST;	0	0	0	0	0	0	0	0	0	0	0	0	0	0	0	0	0	0	0	0	0	0	0	0	0	0	0	0	0	0	0	0	0	0	0	0	0	0	0	0	0	0	0	0	0	0	0
cc93f4dbe34aa413f536eac0b187c899	NO_BLAST;	NO_BLAST;	0	0	0	0	0	0	0	0	0	0	0	0	0	0	0	0	0	0	0	967	0	0	0	0	0	0	0	0	0	0	0	0	0	0	0	0	0	0	0	0	0	0	0	0	0	0	0
057283dc7efd56658363228385eba3af	NO_BLAST;	NO_BLAST;	0	0	966	0	0	0	0	0	0	0	0	0	0	0	0	0	0	0	0	0	0	0	0	0	0	0	0	0	0	0	0	0	0	0	0	0	0	0	0	0	0	0	0	0	0	0	0
5d6aebd56331b2706bd78d765e84b17d	NO_BLAST;	NO_BLAST;	0	0	0	0	0	0	0	0	0	0	0	0	0	0	0	0	0	0	0	0	965	0	0	0	0	0	0	0	0	0	0	0	0	0	0	0	0	0	0	0	0	0	0	0	0	0	0
7dc4a18fcdfe60f1c86c05a062df389d	Faecalibacterium_duncaniae;	Faecalibacterium;	0	0	0	0	0	0	0	0	0	0	0	0	0	0	0	0	0	0	0	0	0	0	0	0	0	0	0	0	0	0	0	0	0	0	0	0	0	0	0	0	0	0	0	0	0	0	0
96412fd843a85adcfcfb2417084b3c8a	NO_BLAST;	NO_BLAST;	0	0	0	0	0	0	0	0	0	0	0	0	0	0	0	0	0	0	0	0	0	0	0	0	0	0	0	0	0	0	0	0	0	0	0	0	0	0	0	0	0	0	0	0	0	0	0
c2e8f7b61413755809d265d7e83d5493	NO_BLAST;	NO_BLAST;	0	0	0	0	0	0	0	0	0	0	0	0	0	0	0	0	0	0	0	0	0	0	0	0	0	0	0	0	0	0	0	0	0	0	0	0	0	0	0	0	0	0	0	0	0	0	0
a8ae7f2768ecd9fb4f4a70a87097a0d4	Streptococcus_peroris;Streptococcus_lactarius;	Streptococcus;	0	0	0	0	0	0	0	0	0	0	0	0	0	0	0	0	0	0	0	0	0	0	0	0	0	0	0	0	0	0	0	0	0	0	963	0	0	0	0	0	0	0	0	0	0	0	0
43faf74b6163a9457dee54d1baa9663a	NO_BLAST;	NO_BLAST;	0	0	0	0	0	0	0	0	0	0	0	0	0	0	0	0	0	0	0	0	0	0	0	0	0	0	0	0	0	0	0	0	0	0	0	0	0	0	0	0	0	0	0	0	0	0	0
729b9e2b30801945c92d9d405bc6012b	Jeotgalicoccus_schoeneichii;	Jeotgalicoccus;	0	0	0	0	0	0	0	0	0	0	0	0	0	0	0	0	0	0	0	0	0	0	0	0	0	0	0	0	358	0	0	0	0	0	0	0	0	0	0	0	0	0	0	0	0	0	0
3a4d6d1fdb312ecfe2a8d6f1eb61bf4a	NO_BLAST;	NO_BLAST;	0	0	0	0	0	0	0	0	0	0	0	0	0	0	0	0	0	0	0	962	0	0	0	0	0	0	0	0	0	0	0	0	0	0	0	0	0	0	0	0	0	0	0	0	0	0	0
2b9b64732cbad79f9a74f81af84dd911	NO_BLAST;	NO_BLAST;	0	0	0	0	0	0	0	0	0	0	0	0	0	0	0	0	0	0	0	0	0	0	0	0	0	0	0	0	0	0	0	0	0	0	0	0	0	0	0	0	0	0	0	0	0	0	0
065424a0ae50d91c5a4986fc9dba4582	Pseudomonas_oleovorans;Pseudomonas_indoloxydans;	Pseudomonas;	0	244	0	0	0	0	0	0	0	0	0	0	0	0	0	0	0	0	0	0	0	0	0	0	0	0	0	0	0	0	253	0	0	0	0	0	0	0	0	0	0	0	0	0	0	0	0
89f1fe415e97b5d092c48cf04b896e12	NO_BLAST;	NO_BLAST;	0	0	0	0	0	0	0	0	0	0	0	0	0	0	0	0	0	0	0	0	0	0	0	0	0	0	0	0	0	0	0	0	0	0	0	0	652	0	0	0	0	0	0	0	0	0	0
5f3fccf24119733ccbff68895bb42696	NO_BLAST;	NO_BLAST;	0	0	0	0	0	0	0	0	0	0	0	0	0	0	0	0	0	0	0	0	0	0	0	0	0	0	0	0	0	0	0	0	0	0	0	0	0	0	0	0	0	0	0	0	0	0	0
89f8419d69805c70c6d22aa1b80c5596	NO_BLAST;	NO_BLAST;	0	0	0	0	0	0	0	0	0	0	0	0	0	0	0	0	0	0	0	0	0	0	0	0	0	0	0	0	0	0	0	0	0	0	0	0	0	0	0	0	0	0	0	0	0	0	0
cc5500115cc51be6fb8e3e8aba1ae893	NO_BLAST;	NO_BLAST;	0	0	0	0	0	0	0	0	0	0	0	0	0	0	0	0	0	0	0	0	0	0	0	0	0	0	0	0	0	0	0	0	0	0	0	0	0	0	0	0	0	0	0	0	0	0	0
defae93a081d5e35676e77165f45db2a	NO_BLAST;	NO_BLAST;	0	0	0	0	0	0	0	0	0	0	0	0	0	0	0	0	0	0	0	0	0	0	0	0	0	0	0	0	0	0	0	0	0	0	0	0	0	0	0	0	0	0	0	0	0	0	0
ec3583da67301d37ad398c1cca52d743	NO_BLAST;	NO_BLAST;	0	0	0	0	0	0	0	0	0	0	0	0	0	0	0	0	0	0	0	0	0	0	0	0	956	0	0	0	0	0	0	0	0	0	0	0	0	0	0	0	0	0	0	0	0	0	0
564b3dc252ac4e283c390181af10653e	Phocaeicola_vulgatus;	Phocaeicola;	0	0	0	0	0	0	0	0	0	0	0	0	0	0	0	0	0	0	0	0	0	0	0	0	0	0	955	0	0	0	0	0	0	0	0	0	0	0	0	0	0	0	0	0	0	0	0
5b19e89cd3d79e91d7bca5d9b781e2df	NO_BLAST;	NO_BLAST;	0	0	0	0	0	0	0	0	0	0	0	0	0	0	0	0	0	0	0	0	0	0	0	0	0	0	0	0	0	0	0	0	0	0	0	0	0	0	0	0	0	0	955	0	0	0	0
d6fb4f8d3b3e9cfd936abc0172376e3b	NO_BLAST;	NO_BLAST;	0	0	0	0	0	0	0	0	0	0	0	0	0	0	0	0	0	0	0	0	0	0	0	0	0	0	0	0	0	0	0	0	0	0	0	0	0	0	0	0	0	0	0	955	0	0	0
011df80645e6b0054060b67706f06950	NO_BLAST;	NO_BLAST;	0	0	0	0	0	0	0	0	0	0	0	0	0	0	0	0	0	0	954	0	0	0	0	0	0	0	0	0	0	0	0	0	0	0	0	0	0	0	0	0	0	0	0	0	0	0	0
bcb8de8964c19fc8e240da0657d777ba	Bacteroides_stercoris;	Bacteroides;	0	0	0	0	0	0	0	0	0	0	0	0	0	0	953	0	0	0	0	0	0	0	0	0	0	0	0	0	0	0	0	0	0	0	0	0	0	0	0	0	0	0	0	0	0	0	0
5382e04b1b44f1e3ac491ed8e3829062	NO_BLAST;	NO_BLAST;	0	0	0	0	0	0	0	0	0	0	0	0	0	0	0	0	0	0	0	0	0	0	0	0	0	0	0	0	0	0	0	0	0	0	0	0	0	0	0	0	0	0	0	0	0	0	0
6c99d983106745c8c39169d7df1a565b	NO_BLAST;	NO_BLAST;	0	0	0	0	0	0	0	0	0	0	0	0	0	0	0	0	0	0	0	0	0	0	0	0	0	0	0	0	0	0	0	0	0	0	0	0	0	0	0	0	0	0	0	952	0	0	0
68bdbfeb704a69d144dbaf4cc7b4caf4	NO_BLAST;	NO_BLAST;	0	0	0	0	0	0	0	0	0	0	0	0	0	0	0	0	0	0	0	0	0	0	0	0	0	0	0	0	0	0	0	0	0	0	0	0	0	0	0	0	0	0	0	0	0	0	0
997ff3387e53a20ee8696fd5eff3b5ca	Rheinheimera_tilapiae;	Rheinheimera;	0	0	0	0	0	0	73	0	0	0	0	0	0	0	0	0	0	0	0	0	0	59	0	0	0	332	0	0	0	0	0	0	0	0	0	0	0	0	0	0	0	0	0	0	83	0	0
1cabe3ae7045f273f19f006338a03828	NO_BLAST;	NO_BLAST;	0	0	0	0	950	0	0	0	0	0	0	0	0	0	0	0	0	0	0	0	0	0	0	0	0	0	0	0	0	0	0	0	0	0	0	0	0	0	0	0	0	0	0	0	0	0	0
446ae14c56c0e1143e4ed2fd043182ed	NO_BLAST;	NO_BLAST;	0	0	0	0	0	0	0	0	0	0	0	0	0	0	0	0	0	0	0	0	0	0	0	0	0	0	0	0	0	0	0	0	0	0	0	0	0	0	0	0	0	0	0	0	0	0	0
78df50583e8aabad0e9730f4492e9a53	NO_BLAST;	NO_BLAST;	0	0	0	0	0	0	0	0	0	0	0	0	0	0	0	0	0	0	0	0	0	0	0	0	0	0	0	0	0	949	0	0	0	0	0	0	0	0	0	0	0	0	0	0	0	0	0
000735e3c8b0538752f58af333c0e796	Phocaeicola_vulgatus;	Phocaeicola;	0	0	0	0	0	0	0	0	0	0	0	0	0	0	0	0	0	0	0	0	0	0	0	0	0	0	0	0	0	0	0	0	0	0	949	0	0	0	0	0	0	0	0	0	0	0	0
a825fc444ccafb95272367088a8c55bc	NO_BLAST;	NO_BLAST;	0	0	0	0	0	0	0	0	0	0	0	948	0	0	0	0	0	0	0	0	0	0	0	0	0	0	0	0	0	0	0	0	0	0	0	0	0	0	0	0	0	0	0	0	0	0	0
557262b0133d8cc9ffad24094443b6d2	Ruminococcoides_bili;	Ruminococcoides;	0	0	0	0	0	0	0	0	0	0	0	0	0	0	0	0	0	0	0	0	0	0	0	0	0	0	0	0	0	0	0	0	0	0	0	0	0	0	0	0	0	0	0	0	0	0	0
82df748bf61b2ae21c72e33310561a6a	NO_BLAST;	NO_BLAST;	0	0	0	0	0	0	0	0	0	0	0	0	0	0	0	0	0	0	0	0	0	0	0	0	0	0	0	0	0	0	0	0	0	0	0	0	0	0	0	0	0	0	0	0	0	0	0
64b75d9e6c32302b721a22c019474ec7	NO_BLAST;	NO_BLAST;	0	0	0	0	946	0	0	0	0	0	0	0	0	0	0	0	0	0	0	0	0	0	0	0	0	0	0	0	0	0	0	0	0	0	0	0	0	0	0	0	0	0	0	0	0	0	0
654d6a70d09c47822f5c7dcb968d741d	NO_BLAST;	NO_BLAST;	0	0	0	0	0	0	0	0	0	0	0	0	0	0	0	0	0	0	0	0	0	0	0	945	0	0	0	0	0	0	0	0	0	0	0	0	0	0	0	0	0	0	0	0	0	0	0
fd5c88f4396f660d5e5cf997c1ae631e	NO_BLAST;	NO_BLAST;	0	0	0	0	0	0	0	0	0	0	0	0	0	0	0	0	0	0	0	0	0	0	0	0	0	0	0	0	0	0	0	0	0	0	0	0	0	0	0	0	0	0	0	0	0	0	0
a959e65ec58639b717f525ca77ade263	NO_BLAST;	NO_BLAST;	0	0	0	0	0	0	0	0	0	0	0	0	0	0	0	0	0	0	0	944	0	0	0	0	0	0	0	0	0	0	0	0	0	0	0	0	0	0	0	0	0	0	0	0	0	0	0
1a538239b64cf219fe74e92beaf5d25d	NO_BLAST;	NO_BLAST;	0	0	0	0	0	0	0	0	0	0	0	0	0	0	0	0	0	0	0	0	0	0	0	0	0	0	0	0	0	0	0	0	0	0	0	0	944	0	0	0	0	0	0	0	0	0	0
2b22fe425a67ed778ec8eb8452080521	NO_BLAST;	NO_BLAST;	0	0	0	0	0	0	45	0	0	0	0	0	15	0	0	0	0	0	0	0	0	0	0	0	0	0	0	0	0	0	0	0	0	0	0	0	0	0	0	0	0	0	0	0	0	0	0
7f2fb5ffb2c5da0bb40f4a85a56583d1	NO_BLAST;	NO_BLAST;	0	0	0	0	0	0	0	0	0	0	0	0	0	0	0	0	0	0	0	0	0	0	943	0	0	0	0	0	0	0	0	0	0	0	0	0	0	0	0	0	0	0	0	0	0	0	0
9f1c381f5a88e2040070229c001517cc	Methylobacter_tundripaludum;	Methylobacter;	0	0	0	0	0	0	0	0	0	0	0	0	0	0	0	0	0	0	0	0	0	0	0	0	943	0	0	0	0	0	0	0	0	0	0	0	0	0	0	0	0	0	0	0	0	0	0
97e48d085066a517e4dcad49ce692795	NO_BLAST;	NO_BLAST;	0	0	0	0	0	0	0	0	0	0	0	0	0	0	0	0	0	0	0	0	0	0	0	0	0	0	0	0	0	0	0	0	0	0	0	0	0	0	0	0	0	0	0	0	0	0	0
9308f7de264f017b0c349d33add4f193	NO_BLAST;	NO_BLAST;	0	0	0	0	0	0	0	0	0	0	0	0	0	0	0	0	0	0	0	0	0	0	0	0	0	0	0	0	0	0	0	0	0	0	0	0	0	0	0	0	0	0	0	0	0	0	0
1e12bd95db3852296a7d96a09d2c9fdb	Bradyrhizobium_glycinis;Bradyrhizobium_yuanmingense;Bradyrhizobium_agreste;Bradyrhizobium_subterraneum;Bradyrhizobium_zhanjiangense;Bradyrhizobium_kavangense;Bradyrhizobium_arachidis;	Bradyrhizobium;	0	0	0	0	0	0	0	0	0	0	0	0	0	0	0	0	0	0	0	0	0	0	0	0	0	0	0	0	0	0	0	0	0	0	0	0	0	0	0	0	0	0	0	0	0	0	0
a2224dd5c2e6c834c699fe01b2e94b84	NO_BLAST;	NO_BLAST;	0	0	166	0	0	0	0	0	0	0	0	0	0	0	0	0	0	0	0	0	0	0	0	0	0	0	0	0	0	0	0	0	0	0	0	0	0	0	0	0	0	0	0	0	0	0	0
554bd42c7c4f6ba917aa9c10b546c4ef	Parabacteroides_distasonis;	Parabacteroides;	0	0	0	0	0	0	0	0	0	0	0	0	0	0	0	0	0	0	938	0	0	0	0	0	0	0	0	0	0	0	0	0	0	0	0	0	0	0	0	0	0	0	0	0	0	0	0
fdd725e531cc16aa196bd589195623da	NO_BLAST;	NO_BLAST;	0	0	0	0	0	0	0	0	0	0	0	0	0	0	0	0	0	0	0	0	0	0	0	0	0	0	0	0	0	0	0	347	0	0	0	0	0	0	0	0	0	0	0	0	0	0	0
1d990b8f6d413b49716461265cdda175	NO_BLAST;	NO_BLAST;	0	0	0	0	0	0	0	0	0	0	0	0	0	0	0	0	0	0	0	0	0	0	0	0	0	0	0	0	0	0	0	0	0	0	0	0	0	0	0	0	0	0	0	0	0	0	0
7d447e38d384136608beeb7bda7f3fac	NO_BLAST;	NO_BLAST;	0	0	0	0	0	0	0	937	0	0	0	0	0	0	0	0	0	0	0	0	0	0	0	0	0	0	0	0	0	0	0	0	0	0	0	0	0	0	0	0	0	0	0	0	0	0	0
1324b62c170bee001b0674e70c96e4ea	NO_BLAST;	NO_BLAST;	0	0	0	0	0	0	0	0	0	0	0	0	0	0	0	0	0	0	0	0	0	0	0	0	0	0	0	0	0	0	0	0	0	0	0	0	0	0	0	0	0	0	0	0	0	0	0
620d3de1206045e80bb532d00aa69799	NO_BLAST;	NO_BLAST;	0	0	0	0	0	0	0	0	0	0	0	0	0	0	0	0	0	0	0	0	0	0	0	0	0	0	0	0	0	0	0	0	0	0	0	0	0	0	0	0	0	0	0	0	0	0	0
dde0b2d5c0680093625b1c4511626500	NO_BLAST;	NO_BLAST;	0	0	0	0	0	0	0	0	0	0	0	0	0	0	0	0	0	0	0	0	0	0	0	0	0	0	0	0	0	0	0	0	0	0	936	0	0	0	0	0	0	0	0	0	0	0	0
5d5f167730563fac09d9e3d3489e1b7c	NO_BLAST;	NO_BLAST;	0	0	0	0	0	0	0	0	0	0	0	0	0	0	0	0	0	0	0	0	0	0	0	0	0	0	0	0	0	0	0	0	0	0	0	0	0	0	0	0	0	0	0	0	0	0	0
0f1c4d6c3a006ef7f1ac035bd0b73e8d	Faecalibacterium_prausnitzii;	Faecalibacterium;	0	0	0	0	0	0	0	0	0	0	0	0	0	0	0	0	0	0	0	0	0	0	0	0	0	0	0	0	0	0	0	0	0	0	0	0	0	0	0	0	0	0	0	0	0	0	0
d5c18fcc7f9416b7e17e0a60b0714c8a	NO_BLAST;	NO_BLAST;	0	0	0	0	0	0	0	0	0	935	0	0	0	0	0	0	0	0	0	0	0	0	0	0	0	0	0	0	0	0	0	0	0	0	0	0	0	0	0	0	0	0	0	0	0	0	0
d327f095387555316bd96b2ad32f887f	NO_BLAST;	NO_BLAST;	0	0	0	0	0	0	0	0	0	0	0	0	0	290	0	0	0	0	0	0	0	0	0	0	0	0	0	0	39	0	0	0	0	0	0	0	0	0	0	0	0	0	0	0	0	0	0
92165cf53fae99050f11c738ea739d5c	Hymenobacter_terrae;	Hymenobacter;	0	0	0	0	0	0	0	0	0	0	0	0	0	0	0	0	0	0	0	0	0	0	0	0	0	0	0	0	0	0	0	0	0	0	0	0	0	0	0	0	0	0	0	0	0	0	0
ca38fa63efe47c309b20e7c2aa1f0267	NO_BLAST;	NO_BLAST;	0	0	0	0	0	0	0	0	0	0	0	0	0	0	0	0	0	0	0	0	0	0	0	0	0	0	0	0	0	0	0	0	0	0	0	0	0	0	0	0	0	0	0	0	0	0	0
9d3e6f27b8546b7e471cde563778f813	NO_BLAST;	NO_BLAST;	0	0	0	0	0	0	0	0	0	0	0	0	0	0	0	0	0	0	0	0	0	0	0	0	0	0	0	0	0	0	0	0	0	0	0	0	0	0	0	0	0	0	0	0	0	0	0
6b3894bc5f741290462c4bfca4136939	NO_BLAST;	NO_BLAST;	0	0	0	0	0	0	0	0	0	0	0	0	0	0	0	0	0	0	0	0	0	0	0	0	0	0	0	0	0	0	0	0	0	932	0	0	0	0	0	0	0	0	0	0	0	0	0
514e2523b5bcee00d830f257d2727151	Bradyrhizobium_symbiodeficiens;Bradyrhizobium_guangxiense;Bradyrhizobium_glycinis;Bradyrhizobium_ingae;Bradyrhizobium_daqingense;Bradyrhizobium_diazoefficiens;Bradyrhizobium_cajani;Bradyrhizobium_centrosematis;Bradyrhizobium_agreste;Bradyrhizobium_nanningense;Bradyrhizobium_subterraneum;Bradyrhizobium_oligotrophicum;Bradyrhizobium_neotropicale;Bradyrhizobium_zhanjiangense;Bradyrhizobium_kavangens…	Bradyrhizobium;	0	0	0	0	0	0	0	0	0	0	0	0	0	0	0	0	0	0	0	0	0	0	0	0	0	0	0	0	0	0	0	0	0	0	0	0	0	0	0	0	0	0	0	0	0	0	0
7c3b7700043920f4d1f4a5cb2c84835d	NO_BLAST;	NO_BLAST;	0	0	0	0	0	0	0	0	0	0	0	0	0	0	0	0	0	0	0	0	0	0	0	931	0	0	0	0	0	0	0	0	0	0	0	0	0	0	0	0	0	0	0	0	0	0	0
2adcf5fb46f61e0859e4eae1609ff3aa	NO_BLAST;	NO_BLAST;	0	0	0	0	0	0	0	0	0	0	0	0	0	0	0	930	0	0	0	0	0	0	0	0	0	0	0	0	0	0	0	0	0	0	0	0	0	0	0	0	0	0	0	0	0	0	0
62b0b9d407248f5c6379569b4bf821ac	NO_BLAST;	NO_BLAST;	0	0	0	0	0	0	0	0	0	0	0	0	0	0	0	0	0	0	0	0	0	0	0	0	0	0	0	0	0	0	0	0	0	0	0	0	0	0	0	0	0	0	0	0	0	0	0
76ff01a41bd03793ec75e5bf5b408bc1	NO_BLAST;	NO_BLAST;	0	0	0	0	0	0	0	0	0	0	0	0	0	0	0	0	0	0	0	0	0	0	0	0	0	0	0	0	0	0	0	928	0	0	0	0	0	0	0	0	0	0	0	0	0	0	0
c678b89827f49aa7eeb1c0e2132c5647	Alistipes_shahii;	Alistipes;	0	0	0	0	0	0	0	0	0	0	0	0	0	0	0	0	0	0	0	0	0	0	0	0	0	0	0	0	0	0	0	0	0	0	0	0	0	0	0	0	0	0	0	0	0	0	0
88165d5058bcfcb9ab724834064c61b7	NO_BLAST;	NO_BLAST;	0	0	0	0	0	0	0	927	0	0	0	0	0	0	0	0	0	0	0	0	0	0	0	0	0	0	0	0	0	0	0	0	0	0	0	0	0	0	0	0	0	0	0	0	0	0	0
9542d6fbd8f48478e89afe780ca5011f	NO_BLAST;	NO_BLAST;	0	0	0	0	0	0	0	0	0	0	0	0	0	0	0	0	0	0	0	0	0	0	0	0	0	0	0	0	0	0	0	0	0	0	0	0	0	0	0	0	0	0	0	0	0	0	0
fbf3928b9aac8f6ef4d0241f02c20161	NO_BLAST;	NO_BLAST;	0	0	0	0	0	0	0	0	0	0	0	0	0	0	0	0	0	0	0	0	0	0	0	0	0	0	0	0	0	0	0	0	0	0	0	0	0	0	0	0	0	0	0	0	0	0	0
2658425664bab1b239cf401e8a76e179	NO_BLAST;	NO_BLAST;	0	0	0	0	0	0	0	0	0	0	0	0	0	0	0	0	0	0	0	926	0	0	0	0	0	0	0	0	0	0	0	0	0	0	0	0	0	0	0	0	0	0	0	0	0	0	0
e2f32fa959b447a59d80c24554ade330	NO_BLAST;	NO_BLAST;	0	0	0	0	0	0	0	0	0	0	0	0	0	0	0	0	0	0	0	0	0	0	0	0	0	0	0	0	0	0	0	0	0	0	0	0	0	925	0	0	0	0	0	0	0	0	0
10f6c485a50f1c2075740f12d0948d52	Methylobacterium_oryzae;Methylobacterium_tardum;Methylobacterium_phyllostachyos;Methylobacterium_brachiatum;Methylobacterium_longum;Methylobacterium_mesophilicum;Methylobacterium_radiotolerans;Methylobacterium_fujisawaense;	Methylobacterium;	0	0	0	0	0	0	42	0	0	0	0	0	0	0	0	0	0	234	0	0	0	0	0	0	0	43	0	0	0	0	0	113	0	0	0	0	0	0	0	0	0	0	0	0	40	0	0
19efaef7d0e9aa78f92f21f9cb998b49	NO_BLAST;	NO_BLAST;	0	0	0	0	0	0	0	0	0	0	0	0	0	0	0	0	0	0	0	0	0	0	0	0	0	0	0	0	0	0	0	0	0	0	0	0	0	0	0	923	0	0	0	0	0	0	0
90aef2223f335d9d25e3978e1cd5fdc3	NO_BLAST;	NO_BLAST;	0	0	0	0	0	0	0	0	0	0	0	0	0	0	0	0	0	0	0	0	0	0	0	0	0	0	0	0	0	0	0	0	0	0	0	0	0	0	0	0	0	0	0	0	0	0	0
a9389e413e7753fef22f591cd945e7aa	NO_BLAST;	NO_BLAST;	0	0	0	0	0	0	0	0	0	0	0	0	0	0	0	0	0	0	0	0	0	0	0	0	0	96	0	0	0	0	0	0	0	0	0	0	0	0	0	0	0	0	0	0	0	0	0
b75e1e640a93b6ba8a5f59f5888bb112	Gordonia_bronchialis;	Gordonia;	0	0	0	0	0	0	0	0	0	0	0	0	0	185	0	0	0	17	0	0	0	0	0	0	0	0	0	0	0	0	0	0	0	0	0	0	0	0	241	0	0	0	0	0	0	0	0
b9b2856a3f6e332384253c69a1a43f3e	NO_BLAST;	NO_BLAST;	0	0	0	0	0	0	0	0	922	0	0	0	0	0	0	0	0	0	0	0	0	0	0	0	0	0	0	0	0	0	0	0	0	0	0	0	0	0	0	0	0	0	0	0	0	0	0
b46988d6e9ac54eb2d466bbee6c508e1	NO_BLAST;	NO_BLAST;	0	0	0	0	0	0	0	0	0	0	0	0	0	0	0	0	0	0	0	0	0	0	0	0	0	0	0	0	0	0	0	0	0	0	0	0	0	0	0	0	0	0	0	0	0	0	0
dddeda84b2a2dd5b6bc98baeb4f97eeb	NO_BLAST;	NO_BLAST;	0	0	0	0	0	0	0	919	0	0	0	0	0	0	0	0	0	0	0	0	0	0	0	0	0	0	0	0	0	0	0	0	0	0	0	0	0	0	0	0	0	0	0	0	0	0	0
9553ef7e6846c7fc341a9dad53ccfa51	NO_BLAST;	NO_BLAST;	0	0	0	0	0	0	0	0	0	0	0	0	0	0	0	0	0	0	0	0	0	0	0	0	0	0	0	0	0	0	0	0	0	0	919	0	0	0	0	0	0	0	0	0	0	0	0
0d24ed67c2450934f7d1fb25f3252079	Segatella_copri;	Segatella;	0	0	0	0	0	0	0	0	0	0	0	0	0	0	0	0	0	0	0	0	0	0	0	0	0	0	0	0	0	0	0	0	0	0	0	0	0	0	0	0	0	0	0	0	0	919	0
afea0b18680bfde240c9a8943971d80f	Phocaeicola_massiliensis;	Phocaeicola;	0	0	0	0	0	0	0	0	0	0	0	0	0	0	0	0	0	0	0	0	0	0	0	0	0	0	918	0	0	0	0	0	0	0	0	0	0	0	0	0	0	0	0	0	0	0	0
483ab43c8d4abaa769ddb3ef5494fe5b	Kineococcus_radiotolerans;	Kineococcus;	0	0	0	0	0	0	0	0	0	0	0	0	0	0	0	0	0	0	0	0	0	0	0	0	0	0	0	0	0	0	0	0	0	0	0	0	0	0	0	0	0	0	0	0	0	0	0
8c9a52e278846ac53a49432b096d2e5b	NO_BLAST;	NO_BLAST;	0	0	0	0	0	0	0	0	0	0	0	0	0	0	0	0	0	0	0	917	0	0	0	0	0	0	0	0	0	0	0	0	0	0	0	0	0	0	0	0	0	0	0	0	0	0	0
7355ad6d7fe66ae795470d803d99ad39	NO_BLAST;	NO_BLAST;	0	0	0	0	0	0	0	0	0	0	0	0	0	0	0	0	0	0	0	0	0	0	0	0	0	0	0	0	0	0	0	0	0	0	0	0	0	0	0	0	917	0	0	0	0	0	0
ec6baa391606b053c61056a8b10fdf2b	NO_BLAST;	NO_BLAST;	0	0	0	0	0	0	0	0	0	0	0	0	0	0	0	0	0	0	0	0	0	0	0	0	0	0	0	0	0	0	0	0	0	0	0	0	0	0	0	0	0	0	0	0	0	0	0
f050e167bd08acdd18038c13bd82b230	NO_BLAST;	NO_BLAST;	0	0	0	0	916	0	0	0	0	0	0	0	0	0	0	0	0	0	0	0	0	0	0	0	0	0	0	0	0	0	0	0	0	0	0	0	0	0	0	0	0	0	0	0	0	0	0
56e3c534a3784446591135d2bd0be327	NO_BLAST;	NO_BLAST;	0	0	0	0	0	0	0	0	0	0	0	0	0	0	0	0	0	0	0	0	0	0	0	0	0	0	0	0	0	0	0	0	0	0	0	0	0	0	0	0	0	0	0	0	0	0	0
8abafa7b1be1cca7198674556ad38140	Odoribacter_splanchnicus;	Odoribacter;	0	0	0	0	0	0	0	0	0	0	0	0	0	0	0	0	0	0	0	0	0	0	0	0	0	0	0	0	0	0	914	0	0	0	0	0	0	0	0	0	0	0	0	0	0	0	0
fdf0bc4385ab9ee7b5bbd72d4df5487f	NO_BLAST;	NO_BLAST;	0	0	0	0	0	0	0	0	0	0	0	0	0	0	0	0	0	0	0	0	0	0	0	0	0	0	0	0	0	0	0	0	0	0	0	0	0	0	0	0	0	0	0	0	0	0	0
95679d4f72d4fb9936fb60664dc41d14	NO_BLAST;	NO_BLAST;	0	0	0	0	0	0	0	0	0	0	0	0	0	0	0	0	0	0	0	0	0	0	0	0	0	0	0	0	0	0	0	0	0	0	0	0	0	0	0	0	0	0	0	0	0	0	0
0fb7609decf7461be843a5cd8bc4df52	NO_BLAST;	NO_BLAST;	34	0	0	0	0	0	0	0	0	0	0	0	0	0	0	0	0	0	0	0	175	0	314	0	0	0	0	0	0	0	0	0	0	0	0	0	0	38	0	0	0	0	0	0	0	0	0
48fefdb7288479f1edfab91880a37d6e	NO_BLAST;	NO_BLAST;	0	0	0	0	0	0	0	0	0	0	0	0	0	0	0	0	0	0	0	0	0	0	0	0	0	0	0	0	0	0	0	0	0	0	0	0	0	0	0	0	0	0	0	0	0	0	0
734885e55fde15e1b0e2d8484e211848	Corynebacterium_urealyticum;	Corynebacterium;	0	0	0	0	0	0	0	0	0	0	0	0	0	86	0	0	0	0	0	0	0	0	0	0	0	50	0	0	0	0	0	0	0	0	0	0	0	0	32	0	0	0	0	0	0	0	0
26260a1b32d09e14f303619b64aa4b34	NO_BLAST;	NO_BLAST;	0	0	0	0	0	0	0	0	0	0	0	0	0	0	0	0	0	0	0	0	0	0	0	0	0	0	0	0	0	0	0	0	0	0	0	0	0	0	0	0	0	0	0	0	0	0	0
4d5b5f14af25fbfe56bfad8c536da44e	NO_BLAST;	NO_BLAST;	0	0	0	0	0	0	0	0	0	0	0	0	0	0	0	0	0	0	0	0	0	0	0	908	0	0	0	0	0	0	0	0	0	0	0	0	0	0	0	0	0	0	0	0	0	0	0
1b81ac2173690135652084a5f6d97874	NO_BLAST;	NO_BLAST;	0	0	907	0	0	0	0	0	0	0	0	0	0	0	0	0	0	0	0	0	0	0	0	0	0	0	0	0	0	0	0	0	0	0	0	0	0	0	0	0	0	0	0	0	0	0	0
4a77126129bdf8f1844421e0e07387d9	NO_BLAST;	NO_BLAST;	0	0	0	0	0	0	0	0	0	0	0	0	0	0	0	0	0	0	0	0	0	0	0	0	0	0	0	0	0	0	0	0	0	0	0	0	0	0	0	0	0	0	0	907	0	0	0
2ef683ef0b09637c33fcc90e0b3bd16f	NO_BLAST;	NO_BLAST;	0	0	0	0	0	0	0	0	0	0	0	0	0	0	0	0	0	0	0	0	0	0	0	0	0	0	0	0	0	0	0	0	0	0	0	0	0	0	0	0	0	0	0	0	0	0	0
597839bd850a1062bae7f0590fc424e8	Calidifontibacter_indicus;	Calidifontibacter;	0	0	0	0	0	0	0	0	0	906	0	0	0	0	0	0	0	0	0	0	0	0	0	0	0	0	0	0	0	0	0	0	0	0	0	0	0	0	0	0	0	0	0	0	0	0	0
50adfbaaedbcaf5cc8778ea8c82784f4	NO_BLAST;	NO_BLAST;	0	0	0	0	0	0	0	0	0	0	0	0	0	0	0	906	0	0	0	0	0	0	0	0	0	0	0	0	0	0	0	0	0	0	0	0	0	0	0	0	0	0	0	0	0	0	0
7f39baa61a30e3ff835b82a74d885c1d	NO_BLAST;	NO_BLAST;	0	0	0	0	0	0	0	0	0	0	0	0	0	0	0	0	0	0	0	0	0	0	0	0	0	0	0	0	0	0	0	0	0	0	0	0	906	0	0	0	0	0	0	0	0	0	0
22e4fb5d313e7cc0ef6ce34dbfaf7a71	NO_BLAST;	NO_BLAST;	0	0	0	0	0	0	0	0	0	0	0	0	0	0	0	0	0	0	0	0	0	0	0	0	0	0	0	0	0	0	0	0	0	0	0	0	0	0	0	0	0	0	0	0	0	0	0
854d27566ece863a7a5b29f553611135	NO_BLAST;	NO_BLAST;	0	0	0	0	0	0	0	0	0	0	0	0	0	0	0	0	0	0	0	0	0	0	0	0	0	0	0	0	0	0	0	0	0	0	0	0	0	0	0	0	0	0	0	0	0	0	0
c71bda24a75bb632ec8f54c73ae664c5	NO_BLAST;	NO_BLAST;	0	0	0	0	0	0	0	0	0	0	0	0	0	0	0	0	0	0	0	0	0	0	0	0	0	0	904	0	0	0	0	0	0	0	0	0	0	0	0	0	0	0	0	0	0	0	0
39e4f55dec5c4836776ec40735d922be	NO_BLAST;	NO_BLAST;	0	0	0	0	0	0	0	0	0	0	0	0	0	0	0	0	903	0	0	0	0	0	0	0	0	0	0	0	0	0	0	0	0	0	0	0	0	0	0	0	0	0	0	0	0	0	0
c332884a5e1fe67b3e7f9ffc9d2dff4d	NO_BLAST;	NO_BLAST;	0	0	0	0	524	0	0	0	0	0	0	0	0	0	0	0	0	0	0	0	0	0	0	0	0	0	0	0	0	0	0	0	0	0	0	0	0	0	0	0	0	0	0	0	0	0	0
b13e31f8b06a68585a5d899e32ccbe14	NO_BLAST;	NO_BLAST;	0	0	0	0	0	0	0	0	0	0	0	902	0	0	0	0	0	0	0	0	0	0	0	0	0	0	0	0	0	0	0	0	0	0	0	0	0	0	0	0	0	0	0	0	0	0	0
2e21b761a5feac6417118046d2327987	NO_BLAST;	NO_BLAST;	0	0	0	0	0	0	0	0	0	0	0	0	0	0	0	0	0	0	0	0	0	0	0	0	0	0	0	0	0	0	0	0	0	0	0	902	0	0	0	0	0	0	0	0	0	0	0
c6be18f2591e4d07925c5c88bb9e856d	NO_BLAST;	NO_BLAST;	0	0	0	0	0	0	0	0	0	0	0	0	0	0	0	0	0	0	0	0	0	0	0	0	0	0	0	0	0	0	0	0	0	0	0	0	0	0	0	0	0	0	0	0	0	902	0
a04526a2d5739284a1a5142602134742	NO_BLAST;	NO_BLAST;	0	0	0	0	0	0	0	0	0	0	0	0	0	34	0	0	0	0	0	0	0	0	0	0	0	0	0	0	0	0	0	0	0	0	0	0	0	0	0	0	0	0	0	0	0	0	0
a7a395f200990aff91c75e3abb5448f1	NO_BLAST;	NO_BLAST;	0	0	0	0	0	0	0	0	0	0	0	0	0	0	0	0	0	107	0	0	0	0	0	0	0	0	0	0	0	0	0	0	0	0	0	0	0	0	0	0	0	234	0	0	15	0	0
1a94831a144ca1b3a74ba9241682397f	NO_BLAST;	NO_BLAST;	0	0	0	0	0	0	0	0	0	0	0	0	0	0	0	0	0	0	0	0	0	0	0	0	0	0	0	0	0	0	0	0	0	0	0	0	0	0	0	0	0	0	0	0	0	0	0
883e1102fb86528a3574fe5fc4eda438	Staphylococcus_pasteuri;	Staphylococcus;	0	0	0	0	0	0	0	0	0	0	0	0	0	0	0	0	0	0	0	0	0	0	0	0	0	0	0	0	0	0	0	0	0	0	0	0	0	0	0	0	0	0	0	0	0	0	0
0cf0988b21edd48de1a3f0f7b6a7fc9b	Streptococcus_gordonii;	Streptococcus;	0	0	0	0	0	0	0	0	0	0	0	0	0	0	0	0	0	0	0	0	0	0	0	0	0	0	0	0	0	0	0	0	0	0	0	0	0	0	269	0	0	0	0	0	55	0	0
5f149f495cd09d9598e39884b4efc765	NO_BLAST;	NO_BLAST;	0	0	0	0	0	0	0	0	0	0	0	0	0	0	0	0	0	0	0	0	0	0	0	0	0	0	0	0	0	0	0	0	0	0	0	0	0	0	0	0	0	0	0	0	0	0	0
9416dbd6dfc3402bb40878fd050ac635	Faecalibacterium_prausnitzii;	Faecalibacterium;	0	0	0	0	0	0	0	0	0	0	0	0	0	0	0	0	0	0	0	0	0	0	0	0	0	0	0	0	0	0	0	0	0	0	0	0	0	0	0	0	0	0	0	0	0	0	0
9b7b1149af592b014a434abacc875e3b	Bacteroides_kribbi;Bacteroides_koreensis;	Bacteroides;	0	0	0	0	0	0	0	0	0	0	0	0	0	0	0	0	894	0	0	0	0	0	0	0	0	0	0	0	0	0	0	0	0	0	0	0	0	0	0	0	0	0	0	0	0	0	0
cfcc0caf55df2a2a5237fcfdd314b856	Anaerostipes_hadrus;	Anaerostipes;	0	0	0	0	0	0	0	0	0	0	0	0	0	0	0	0	0	0	0	894	0	0	0	0	0	0	0	0	0	0	0	0	0	0	0	0	0	0	0	0	0	0	0	0	0	0	0
23b2efc792fd35fd1466ece280cfd22a	NO_BLAST;	NO_BLAST;	0	0	0	0	0	0	0	0	0	0	0	0	0	0	0	0	0	0	0	0	0	0	0	894	0	0	0	0	0	0	0	0	0	0	0	0	0	0	0	0	0	0	0	0	0	0	0
0e2b16fa4f10759a2c1bbd4ea37fd756	NO_BLAST;	NO_BLAST;	0	0	0	0	0	0	0	0	0	0	0	0	0	0	0	0	0	0	0	0	0	0	0	0	0	0	0	0	0	0	0	0	0	894	0	0	0	0	0	0	0	0	0	0	0	0	0
9e932292f29a0814e43754349f9dc5be	NO_BLAST;	NO_BLAST;	0	0	0	0	0	0	0	0	0	0	0	0	0	0	0	0	0	0	0	0	0	0	0	0	0	0	0	0	0	0	0	0	0	0	0	0	0	0	0	0	0	0	0	0	0	0	0
6c22ac8cd51a4d00b0b624a835f66cfd	NO_BLAST;	NO_BLAST;	0	0	0	0	0	0	0	0	0	0	0	0	0	0	0	0	0	0	0	892	0	0	0	0	0	0	0	0	0	0	0	0	0	0	0	0	0	0	0	0	0	0	0	0	0	0	0
6de07be654f0adf67a023f5018489c28	NO_BLAST;	NO_BLAST;	0	0	0	0	0	0	0	0	0	0	0	0	0	0	0	0	0	0	0	892	0	0	0	0	0	0	0	0	0	0	0	0	0	0	0	0	0	0	0	0	0	0	0	0	0	0	0
1a4f60fd1ec84e9252741a3fb931c318	NO_BLAST;	NO_BLAST;	0	0	0	0	0	0	0	0	0	0	0	0	0	0	470	0	0	0	0	0	0	0	0	0	0	0	0	0	0	0	0	0	0	0	0	0	0	0	0	41	0	40	0	141	0	0	0
54fcd8a7ab43f488020aaab3079c9b18	Granulicatella_adiacens;	Granulicatella;	0	0	0	0	339	0	0	0	0	0	0	0	0	0	0	0	0	0	0	0	0	0	0	0	0	0	0	0	0	0	0	0	0	0	0	0	0	0	0	0	0	0	0	0	0	0	0
fae9c16ba08849f71a7da3c9577ff8d2	NO_BLAST;	NO_BLAST;	0	0	0	0	0	0	0	0	0	0	0	0	0	0	0	0	0	0	0	0	0	0	0	0	0	0	0	0	0	0	0	0	0	0	0	0	0	0	0	0	0	0	0	0	0	0	0
7432799777b9d62385e5c42f486895e1	Sphingomonas_oligophenolica;Sphingomonas_alpina;Sphingomonas_echinoides;	Sphingomonas;	0	0	0	0	0	0	0	0	0	0	0	0	0	0	0	0	0	0	0	0	0	0	0	0	0	51	0	0	109	0	0	0	0	477	0	0	0	0	152	0	0	0	0	0	73	0	0
2335dc88577ede2893b3286433749e77	NO_BLAST;	NO_BLAST;	0	0	0	0	0	0	0	0	0	0	0	0	0	0	0	0	0	0	0	0	0	0	0	0	0	0	0	0	0	0	0	0	0	0	0	0	0	0	0	0	0	0	0	0	0	0	0
60da51626145051679c3747bf160c57a	NO_BLAST;	NO_BLAST;	0	0	0	0	0	0	0	0	0	0	0	0	0	0	0	0	0	0	0	0	0	0	0	0	0	0	0	0	0	0	0	0	0	0	0	0	0	0	0	0	0	0	0	0	0	0	0
b47f2b264624f38e2957a063b2bbbcad	Sphingomonas_cynarae;	Sphingomonas;	0	0	0	0	0	0	0	0	0	0	156	0	0	0	0	0	0	40	0	0	0	0	0	0	0	0	0	0	0	0	0	0	0	0	0	0	0	0	0	0	0	258	0	0	0	0	0
b5714861f8f874eb331a3c0883696fdc	NO_BLAST;	NO_BLAST;	0	0	0	0	0	0	0	0	0	0	0	887	0	0	0	0	0	0	0	0	0	0	0	0	0	0	0	0	0	0	0	0	0	0	0	0	0	0	0	0	0	0	0	0	0	0	0
7da380762ceec74a77fa241820f5ec18	Bifidobacterium_faecale;Bifidobacterium_adolescentis;	Bifidobacterium;	0	0	0	0	0	0	0	0	0	0	0	0	0	0	0	0	0	0	0	0	0	0	0	0	251	0	0	0	0	0	0	0	0	0	0	0	0	0	0	0	0	0	0	0	0	0	0
c23f8060cc99c6600c1788ab956cc989	NO_BLAST;	NO_BLAST;	0	0	12	0	0	10	0	0	6	14	0	0	2	0	5	0	0	0	0	0	0	0	21	0	0	0	0	0	0	103	0	0	0	46	0	0	0	4	0	67	26	12	0	0	0	4	3
477ce404ec31d4073c74e6d6e918ad78	NO_BLAST;	NO_BLAST;	0	0	0	0	0	0	0	0	0	0	0	0	0	0	0	0	0	0	0	0	0	0	0	0	0	0	0	0	0	0	0	0	0	0	0	0	0	0	0	0	0	0	0	0	0	0	0
59bcc9557bdabca12ce18e8daad3ea0e	NO_BLAST;	NO_BLAST;	0	0	0	0	0	0	0	0	0	0	0	0	0	0	0	0	0	0	0	0	0	0	0	0	0	0	884	0	0	0	0	0	0	0	0	0	0	0	0	0	0	0	0	0	0	0	0
27cec702edacc0537eb6c24a120eabb3	NO_BLAST;	NO_BLAST;	0	0	0	0	0	0	0	0	0	0	0	0	0	0	0	0	0	0	0	0	0	0	0	0	0	0	0	0	0	0	0	0	0	0	0	0	0	0	0	0	0	0	0	0	0	0	0
1b967336e022761c7d4c17c9dbbc1669	Staphylococcus_warneri;	Staphylococcus;	0	0	0	0	0	572	0	0	0	0	0	0	0	0	0	0	0	87	0	0	0	0	0	0	0	0	0	0	0	0	0	0	0	0	0	0	0	0	0	0	0	0	0	0	0	0	0
200195801234bcbda5728d2262b98da5	NO_BLAST;	NO_BLAST;	0	0	0	0	0	0	0	0	0	0	0	0	0	0	0	0	0	0	0	0	0	0	0	0	0	0	0	0	0	0	0	0	0	0	0	0	0	0	0	0	0	0	0	0	0	0	0
022970f67d0f51042d6851859215e09d	NO_BLAST;	NO_BLAST;	0	0	0	0	0	0	0	0	0	0	0	0	0	0	0	0	0	0	0	0	882	0	0	0	0	0	0	0	0	0	0	0	0	0	0	0	0	0	0	0	0	0	0	0	0	0	0
4fb4552f5bf5f4b06b935c07bace3a5a	NO_BLAST;	NO_BLAST;	0	0	0	0	0	0	0	0	0	0	0	0	0	0	0	0	0	0	881	0	0	0	0	0	0	0	0	0	0	0	0	0	0	0	0	0	0	0	0	0	0	0	0	0	0	0	0
3587f265029c8dc24d30afbd99d38940	NO_BLAST;	NO_BLAST;	0	0	0	0	0	0	0	0	0	0	0	0	0	0	0	0	0	0	0	0	881	0	0	0	0	0	0	0	0	0	0	0	0	0	0	0	0	0	0	0	0	0	0	0	0	0	0
8fabae4cd964d8e68bd37b1fcd689f8b	NO_BLAST;	NO_BLAST;	0	0	0	0	0	0	0	0	0	0	0	0	0	0	0	0	0	0	0	0	0	0	0	0	0	0	881	0	0	0	0	0	0	0	0	0	0	0	0	0	0	0	0	0	0	0	0
0b2f620503274f30dcff1b36f09c080d	NO_BLAST;	NO_BLAST;	0	0	0	0	0	0	0	0	0	0	0	0	0	0	0	0	0	0	0	0	0	0	0	0	0	0	0	0	0	0	0	0	0	0	881	0	0	0	0	0	0	0	0	0	0	0	0
507e8aa0229ea9a789d5afe417370f09	NO_BLAST;	NO_BLAST;	0	0	0	0	0	0	0	0	0	0	0	0	0	0	0	0	0	0	0	0	0	0	0	0	0	0	0	0	0	0	0	0	0	0	0	0	0	0	0	0	0	0	0	0	0	0	0
e62162672d31aa9e20e8fa8d6098e855	NO_BLAST;	NO_BLAST;	0	0	0	0	0	0	0	0	0	0	0	0	0	0	0	0	0	0	0	0	0	0	0	0	0	0	0	0	0	0	0	0	0	0	0	0	434	0	0	0	0	0	0	0	0	0	0
9215f486d26120040e015fd95cafb529	NO_BLAST;	NO_BLAST;	0	0	0	0	0	0	0	0	0	0	0	0	0	0	0	0	0	0	0	0	0	0	0	0	0	0	0	0	0	0	0	0	0	0	0	0	0	0	0	0	0	0	0	0	0	0	0
a94989c74e92e8cf5bcbaa2ee1b73b36	Nocardioides_houyundeii;	Nocardioides;	0	0	0	0	0	115	0	0	0	0	0	0	0	0	0	0	0	0	0	0	0	0	0	0	0	0	0	0	0	0	714	0	0	0	0	0	0	0	0	0	0	0	0	0	0	0	0
97074a5e651cbb7d6a6bd1f823f2e1a4	NO_BLAST;	NO_BLAST;	0	0	0	0	0	0	0	0	0	0	0	0	0	0	0	0	0	0	0	0	0	0	0	0	0	0	0	0	0	0	0	0	0	0	0	0	0	0	0	0	0	0	0	0	0	0	0
e1509cf2ceb2eae2827452ee341acf15	NO_BLAST;	NO_BLAST;	0	0	0	0	0	0	0	0	0	0	0	0	0	0	0	0	0	0	0	0	0	0	0	0	0	0	0	0	0	0	0	0	0	0	0	0	0	0	0	0	0	0	0	0	0	0	0
00d7ae6a433e3fc7cb7c9004950c62ad	Sphingobium_fuliginis;Sphingobium_chungangianum;Sphingobium_quisquiliarum;	Sphingobium;	0	0	0	0	0	0	0	0	0	0	0	0	0	0	0	0	0	0	0	0	0	0	0	0	0	0	0	0	0	0	0	0	0	0	0	0	0	0	0	0	877	0	0	0	0	0	0
0c215afd7a99b2281351d04c2ae493ec	NO_BLAST;	NO_BLAST;	0	0	0	0	0	0	0	0	0	0	0	0	0	0	0	0	0	0	0	0	876	0	0	0	0	0	0	0	0	0	0	0	0	0	0	0	0	0	0	0	0	0	0	0	0	0	0
9b0b8b6789525f63a9cfca44bf7fa776	NO_BLAST;	NO_BLAST;	0	0	0	0	0	0	0	0	0	0	0	0	0	0	0	0	0	0	0	0	0	0	0	0	0	0	876	0	0	0	0	0	0	0	0	0	0	0	0	0	0	0	0	0	0	0	0
cc8c78ac24dca1689477d8da46748ec1	Haemophilus_parainfluenzae;	Haemophilus;	0	0	0	0	0	0	0	0	0	0	0	0	0	0	0	0	0	0	0	0	0	0	0	0	0	0	0	0	0	0	0	0	0	0	0	0	0	0	0	0	0	0	0	0	0	0	0
0a22868e4c9eb072ed4f0d944bdb105c	NO_BLAST;	NO_BLAST;	0	0	0	0	0	0	0	0	0	0	0	0	0	0	0	0	0	0	0	0	0	0	0	0	0	0	0	0	0	875	0	0	0	0	0	0	0	0	0	0	0	0	0	0	0	0	0
3f5d99e5c71e54088e922bcfc36548c0	NO_BLAST;	NO_BLAST;	0	0	0	0	0	0	0	0	0	0	0	0	0	0	0	0	0	127	0	0	0	0	0	0	0	0	0	0	0	0	0	0	0	0	0	0	0	0	0	0	0	0	0	0	0	0	0
be94a86a5b238fdc0019eb2fbb8a8d25	Bifidobacterium_bifidum;	Bifidobacterium;	0	0	0	0	0	0	0	0	0	0	0	0	0	0	0	0	0	0	0	0	0	0	0	0	0	0	0	0	0	0	0	0	0	0	0	0	0	0	0	0	0	0	0	0	0	0	0
7b997c7016c521d51b0672dacefb101e	NO_BLAST;	NO_BLAST;	0	0	0	0	0	0	0	0	0	0	0	0	0	0	0	0	0	0	0	0	0	0	0	0	0	0	0	0	0	0	0	0	0	0	0	0	0	0	0	0	0	0	0	0	0	0	0
1c98c1499e491a5ebb4ea9566c9bc0f8	NO_BLAST;	NO_BLAST;	0	0	0	0	0	0	0	0	0	0	0	0	0	0	0	0	0	0	0	871	0	0	0	0	0	0	0	0	0	0	0	0	0	0	0	0	0	0	0	0	0	0	0	0	0	0	0
65b3ff5ddd1df8cb52a3d829d177ebb6	Enterococcus_cecorum;	Enterococcus;	0	0	0	0	0	0	0	0	0	0	183	0	0	266	0	0	0	209	0	0	0	0	0	0	0	0	0	0	122	0	0	0	0	0	0	0	0	0	0	0	0	0	0	0	0	0	0
d009fbf2f16ef5415b905226031451a7	Megasphaera_elsdenii;	Megasphaera;	0	0	0	0	0	0	0	0	0	0	0	0	0	0	0	0	0	0	0	0	0	0	0	0	0	0	0	0	0	0	0	0	0	0	0	0	0	0	0	0	0	0	0	0	0	0	0
15f265a7f018159861823154aab0b9ac	NO_BLAST;	NO_BLAST;	0	0	0	0	0	0	0	0	0	0	0	0	0	0	0	0	0	0	0	0	0	0	0	0	0	0	0	0	0	0	0	0	0	0	0	0	0	0	0	0	0	0	0	0	0	0	0
2deb8f386bcc95471342d97d7a9ba34f	NO_BLAST;	NO_BLAST;	0	0	0	0	0	0	0	0	0	0	0	0	0	0	0	0	0	0	0	0	0	0	0	0	0	0	0	0	0	0	0	0	0	0	0	0	0	0	0	0	0	0	0	0	0	0	0
b9359a0ec7f798cac30a24c096cb1978	NO_BLAST;	NO_BLAST;	0	0	0	0	0	0	0	0	0	0	0	0	0	0	0	0	0	0	0	0	0	0	0	0	0	0	0	0	0	0	0	0	0	0	0	0	0	0	0	0	0	0	0	0	0	0	0
d9d75c2bd50404e76515ad3da8d90abe	NO_BLAST;	NO_BLAST;	0	0	869	0	0	0	0	0	0	0	0	0	0	0	0	0	0	0	0	0	0	0	0	0	0	0	0	0	0	0	0	0	0	0	0	0	0	0	0	0	0	0	0	0	0	0	0
1dfc8cd42a52388eb37a45129a921270	NO_BLAST;	NO_BLAST;	0	0	0	0	0	0	0	0	0	0	0	0	0	0	0	0	0	0	0	0	0	0	0	0	0	0	0	0	0	0	0	869	0	0	0	0	0	0	0	0	0	0	0	0	0	0	0
7eb78b3b20d493f4ba78888c5868d880	Acinetobacter_johnsonii;	Acinetobacter;	0	0	0	64	0	0	206	0	0	0	0	0	0	0	0	0	0	72	0	0	0	0	0	0	186	0	0	0	0	0	0	0	0	0	0	92	0	0	87	0	0	133	0	0	0	0	0
6d67a5559a50e28409c32d7f9829300f	NO_BLAST;	NO_BLAST;	0	0	0	0	0	0	0	0	0	0	0	0	0	0	0	0	0	0	0	0	0	0	0	0	0	0	868	0	0	0	0	0	0	0	0	0	0	0	0	0	0	0	0	0	0	0	0
2bb1173a0250e3a1649339b915af291e	NO_BLAST;	NO_BLAST;	0	0	0	0	0	0	0	0	0	0	0	0	0	0	0	0	0	0	0	0	0	0	0	0	0	0	0	0	0	0	0	0	0	0	0	0	0	0	0	0	0	0	0	0	0	0	0
ef48395fcbbdaccea124e6954db3b7d0	NO_BLAST;	NO_BLAST;	0	0	0	0	0	0	0	0	0	0	0	0	0	0	0	0	0	0	0	0	0	0	0	0	0	0	0	0	0	0	0	0	0	0	0	0	0	0	0	0	0	0	0	0	0	0	0
2da39504b7e93019b812780733f798f4	NO_BLAST;	NO_BLAST;	0	0	0	0	0	0	0	0	0	0	0	866	0	0	0	0	0	0	0	0	0	0	0	0	0	0	0	0	0	0	0	0	0	0	0	0	0	0	0	0	0	0	0	0	0	0	0
d46afb8541612cd3bca3f34cedc0a7a8	NO_BLAST;	NO_BLAST;	0	0	0	0	0	0	0	0	0	0	0	0	0	0	0	0	0	0	0	866	0	0	0	0	0	0	0	0	0	0	0	0	0	0	0	0	0	0	0	0	0	0	0	0	0	0	0
9ebc7013cb9f60e0d6575b8d654e3712	Collinsella_aerofaciens;	Collinsella;	0	0	0	0	0	0	0	0	0	0	0	0	0	0	219	0	0	0	0	0	0	0	0	50	0	0	0	0	0	0	0	0	0	0	0	0	0	0	175	0	0	165	0	0	0	0	0
e3d2028b55c3f6ae02a8bf14c3c34ab5	Bacteroides_stercoris;	Bacteroides;	0	0	0	0	0	0	0	0	0	0	0	0	0	0	0	0	0	0	0	0	0	0	0	0	0	0	0	0	0	0	0	0	0	0	0	0	0	0	0	0	0	0	0	0	0	0	0
c2ea23cba827c980a5a8d7abe7da7a25	NO_BLAST;	NO_BLAST;	0	0	0	87	0	0	0	0	0	0	0	0	0	0	0	0	0	0	0	103	0	0	0	0	0	0	0	0	0	0	0	0	0	0	0	0	0	0	0	0	0	0	0	0	105	0	0
08a10b24bcc600f0a9b97b9de3c98430	NO_BLAST;	NO_BLAST;	0	0	0	0	0	0	0	0	0	0	0	0	0	0	0	0	0	0	0	0	0	0	0	0	0	0	0	0	0	0	0	0	0	9	0	0	66	189	0	0	0	0	0	0	0	0	0
000587465ebcbd091a7c980d001f122c	NO_BLAST;	NO_BLAST;	0	0	0	0	0	0	0	0	0	0	0	0	0	0	0	0	0	0	0	0	0	0	0	0	0	0	0	0	0	0	0	0	0	0	0	0	0	0	0	0	0	0	0	0	0	0	0
b74b0b8418157ad867972bbc28a77080	NO_BLAST;	NO_BLAST;	0	0	0	0	0	0	0	0	0	0	0	0	0	0	0	0	0	0	0	0	0	0	0	0	0	0	0	0	0	0	0	0	0	0	0	0	0	862	0	0	0	0	0	0	0	0	0
5b04815aee236162804a5d5a33d99a8f	Bacteroides_stercoris;	Bacteroides;	0	0	0	0	0	0	0	0	0	0	0	0	0	0	0	0	0	0	0	0	0	0	0	0	0	0	0	0	0	0	0	0	0	0	0	0	0	0	0	0	0	0	0	0	0	0	0
4347bf6113af8291318b1271dc6eb0a4	NO_BLAST;	NO_BLAST;	0	0	0	0	0	0	0	0	0	0	0	0	0	0	0	0	0	0	0	0	0	0	0	0	0	0	0	0	0	0	0	0	0	0	0	0	0	0	0	0	0	0	0	0	0	0	0
543ebf7ab52ffbc956361bde43d1ea32	NO_BLAST;	NO_BLAST;	0	0	0	0	0	0	0	0	0	0	0	0	0	0	0	0	0	0	0	0	0	0	0	0	0	0	0	0	0	0	0	0	0	0	0	0	0	0	0	0	0	0	0	0	0	0	0
cc81e9d8124f92f6b433a047b2c7bf34	NO_BLAST;	NO_BLAST;	0	0	0	0	0	0	0	0	0	0	0	0	0	0	0	0	0	0	0	861	0	0	0	0	0	0	0	0	0	0	0	0	0	0	0	0	0	0	0	0	0	0	0	0	0	0	0
48dfda1a591ef691e45497eec43964e6	NO_BLAST;	NO_BLAST;	0	0	0	0	0	0	0	0	0	0	0	0	0	0	860	0	0	0	0	0	0	0	0	0	0	0	0	0	0	0	0	0	0	0	0	0	0	0	0	0	0	0	0	0	0	0	0
1da93eb07eba251c51823c12e30f83c9	NO_BLAST;	NO_BLAST;	0	0	0	0	0	0	0	0	0	0	0	0	0	0	0	0	0	0	0	0	0	0	0	860	0	0	0	0	0	0	0	0	0	0	0	0	0	0	0	0	0	0	0	0	0	0	0
15687c58b8bed1228b66172b6be5ac4e	NO_BLAST;	NO_BLAST;	0	0	0	0	0	0	0	0	0	0	0	0	0	0	0	0	0	0	0	0	0	0	0	0	0	0	860	0	0	0	0	0	0	0	0	0	0	0	0	0	0	0	0	0	0	0	0
d72dcc4b094c28f4e8af6677e2ebdfce	NO_BLAST;	NO_BLAST;	0	0	0	0	0	0	0	0	0	0	0	0	0	0	0	0	0	0	0	0	0	0	0	0	0	0	0	0	0	0	0	0	0	0	0	0	0	0	0	860	0	0	0	0	0	0	0
decc03e84d7730b08bf811745e150281	NO_BLAST;	NO_BLAST;	0	0	0	0	0	0	0	0	0	0	0	0	0	0	0	0	0	0	0	0	0	0	0	0	0	0	0	0	0	0	0	0	0	0	0	0	0	0	0	0	0	0	0	0	0	0	0
5a02b8b16e724e5ed2ea5645236a7b0f	NO_BLAST;	NO_BLAST;	0	0	0	0	0	0	0	0	0	0	0	0	0	0	0	0	858	0	0	0	0	0	0	0	0	0	0	0	0	0	0	0	0	0	0	0	0	0	0	0	0	0	0	0	0	0	0
9af695868a930e00457662244e7f6b75	NO_BLAST;	NO_BLAST;	0	0	0	0	0	0	0	0	0	0	0	0	0	0	0	0	0	0	0	0	0	0	0	0	0	0	0	0	0	0	0	0	0	858	0	0	0	0	0	0	0	0	0	0	0	0	0
bb7e84c37881357d96e39141793d18d5	Novosphingobium_lindaniclasticum;Novosphingobium_silvae;	Novosphingobium;	0	0	0	0	0	0	111	0	0	0	0	0	0	0	0	0	0	0	0	0	0	0	0	0	0	0	0	0	0	0	0	0	0	0	0	0	0	0	0	0	0	0	0	0	0	0	0
307178f1f5eb1d1635f93c2bc73b2138	Corynebacterium_casei;	Corynebacterium;	0	0	0	0	0	0	0	0	0	0	0	0	0	0	0	0	0	0	0	0	0	0	0	0	0	0	0	0	51	0	0	0	0	0	0	0	0	0	0	0	0	396	0	0	0	0	0
480ad4abcbe239b7ff9063a8dca7acad	NO_BLAST;	NO_BLAST;	0	0	0	0	0	0	0	0	0	0	0	0	0	0	0	0	0	0	0	0	0	0	0	0	0	0	0	0	0	0	0	0	0	0	0	0	0	0	0	0	0	0	0	0	0	0	856
8d29d7f92212272fa71586d204187825	Staphylococcus_pasteuri;Staphylococcus_warneri;	Staphylococcus;	0	0	0	0	0	0	72	0	0	0	0	0	0	0	0	0	0	0	0	0	0	0	0	0	0	228	0	0	156	0	0	0	0	0	0	0	0	0	71	0	0	135	0	0	0	0	0
9ca3fe3c5c4a4f170e19c2ba2dfbe6d4	NO_BLAST;	NO_BLAST;	0	0	0	0	0	0	0	0	0	0	0	0	0	0	0	0	0	0	0	0	0	0	0	0	0	0	0	0	0	0	0	0	0	0	0	0	0	0	0	0	0	0	0	0	0	0	0
567854c5d392530551e3698cb98961c8	NO_BLAST;	NO_BLAST;	0	0	0	0	0	0	0	0	0	0	0	0	0	0	0	0	0	0	0	0	0	0	0	0	0	0	0	0	0	0	0	0	0	0	0	0	0	0	0	0	0	0	0	0	0	0	0
f126d46178801d421fe0a388c13609b6	Ligilactobacillus_apodemi;Ligilactobacillus_murinus;Ligilactobacillus_animalis;	Ligilactobacillus;	0	0	0	0	0	0	0	0	0	0	0	0	0	0	0	0	0	0	0	0	0	0	0	0	0	0	0	0	0	0	0	0	0	0	0	0	0	0	0	0	0	0	0	0	0	0	0
afb973d0904a2d2831e9c284395a5f9e	NO_BLAST;	NO_BLAST;	0	0	0	0	0	0	0	0	0	0	0	0	0	0	372	0	0	0	0	0	0	0	0	0	0	0	0	0	0	0	0	0	0	0	0	0	0	0	0	0	0	0	0	0	0	0	0
c3f97d8d818afb3636f64d6c5a3d5979	Bacteroides_uniformis;	Bacteroides;	0	0	0	0	0	0	0	0	0	0	0	0	0	0	0	0	0	0	0	0	0	0	0	0	0	0	0	0	0	0	0	0	0	0	0	0	0	0	0	0	0	0	0	0	0	0	0
aa03f5b106bee8c70607821cf809c507	NO_BLAST;	NO_BLAST;	0	0	0	0	0	0	0	0	0	0	0	0	0	0	0	0	0	0	0	0	0	0	0	0	0	0	0	0	0	0	0	0	0	0	0	0	0	0	0	0	0	0	0	0	0	0	852
a4d146526f779c7c9c5583d2df84761c	Fusobacterium_mortiferum;	Fusobacterium;	0	0	0	0	0	0	0	0	0	0	0	0	0	0	0	0	0	0	0	0	0	0	0	0	0	0	0	0	0	0	0	0	0	0	0	0	0	0	0	0	0	0	0	0	0	0	852
9021ae2e006de82b3c7e58fa4b72cc7d	NO_BLAST;	NO_BLAST;	0	0	5	0	0	0	79	0	0	0	0	0	0	0	0	0	0	0	0	0	0	0	0	0	0	0	0	0	0	0	0	0	0	0	0	0	0	0	0	0	343	0	0	0	0	0	0
2b5c59f0da04e83ca984d1aa673cf8d8	Haemophilus_parainfluenzae;	Haemophilus;	0	0	0	0	0	0	0	0	0	0	0	0	0	0	0	0	0	0	0	0	0	0	0	0	0	0	0	0	0	0	0	0	0	0	0	0	0	0	0	0	0	0	0	0	0	0	0
557a18ff35cca1e834e3493ae57b5fd4	Corynebacterium_fournieri;	Corynebacterium;	0	0	0	0	0	0	86	0	0	0	0	0	0	0	0	0	0	0	0	0	0	0	0	0	0	0	0	0	0	0	0	0	0	0	0	0	0	0	108	0	0	0	0	0	0	0	0
02193ec7dc0643d38bea1c90317888cb	NO_BLAST;	NO_BLAST;	0	0	0	0	0	0	0	0	0	0	0	0	0	0	0	0	0	0	0	0	0	0	0	0	0	0	0	0	0	0	0	0	0	0	0	0	0	0	0	0	0	0	0	0	0	0	0
a4effe8e5e40cccda8264581e3b32699	NO_BLAST;	NO_BLAST;	0	0	0	0	0	0	0	0	0	0	0	0	0	0	0	0	0	0	0	0	0	0	0	0	0	0	0	0	0	0	0	0	0	0	0	0	0	0	0	0	0	0	0	0	0	0	0
af48ffeb837aef45feebe19081bd2a15	NO_BLAST;	NO_BLAST;	0	0	0	0	0	0	0	0	0	0	0	0	0	0	0	0	0	0	0	0	0	0	0	0	0	0	0	0	0	0	0	0	0	0	0	0	0	0	0	0	0	0	0	0	0	0	0
3690acb0553c6e7ef04a00e08db9eee7	NO_BLAST;	NO_BLAST;	0	0	0	0	848	0	0	0	0	0	0	0	0	0	0	0	0	0	0	0	0	0	0	0	0	0	0	0	0	0	0	0	0	0	0	0	0	0	0	0	0	0	0	0	0	0	0
38f9f264db779ee8fc68ba8ae34029b2	NO_BLAST;	NO_BLAST;	0	0	0	0	0	0	0	0	0	0	0	0	0	0	0	848	0	0	0	0	0	0	0	0	0	0	0	0	0	0	0	0	0	0	0	0	0	0	0	0	0	0	0	0	0	0	0
49494ce6cd86ad2905dbe1f8aee639b5	NO_BLAST;	NO_BLAST;	0	0	0	0	0	0	0	0	0	0	0	0	0	0	0	0	0	0	0	0	0	0	0	0	0	0	0	0	0	0	0	0	0	0	0	0	0	0	0	0	0	0	0	0	0	0	0
a1dc47a3bb31b1a4823c4eac43abe13b	NO_BLAST;	NO_BLAST;	0	0	0	0	0	0	0	0	0	0	0	0	0	0	0	0	0	0	0	0	0	0	0	0	0	0	0	0	0	0	0	0	0	0	0	0	0	0	0	0	0	0	0	0	0	0	0
a7226640a0455405258610927fb501f0	NO_BLAST;	NO_BLAST;	0	0	0	0	0	0	0	0	0	0	0	0	0	0	0	0	0	0	0	0	0	0	0	0	0	0	0	0	0	0	0	0	0	0	0	0	0	0	0	0	0	0	0	0	0	0	0
4329dea5e24b74501b8d0d0efdb2ef0f	NO_BLAST;	NO_BLAST;	0	0	0	0	0	0	0	847	0	0	0	0	0	0	0	0	0	0	0	0	0	0	0	0	0	0	0	0	0	0	0	0	0	0	0	0	0	0	0	0	0	0	0	0	0	0	0
ce34be71e554caa13deb5b7f1dab96cf	NO_BLAST;	NO_BLAST;	0	0	0	0	0	0	0	0	0	0	0	0	0	0	0	0	847	0	0	0	0	0	0	0	0	0	0	0	0	0	0	0	0	0	0	0	0	0	0	0	0	0	0	0	0	0	0
fabab68a4c5da6a9727136c93fa02677	NO_BLAST;	NO_BLAST;	0	0	0	0	0	0	0	0	0	0	0	0	0	0	0	0	0	0	0	0	0	0	0	0	0	0	0	0	0	0	0	0	0	0	0	0	0	0	0	0	0	0	0	0	0	0	0
b770eb81b375b92db9f72ab2c59c5086	NO_BLAST;	NO_BLAST;	0	0	0	0	0	0	0	0	0	0	0	0	0	0	0	0	0	0	0	0	0	0	0	0	0	0	0	0	0	0	0	0	0	0	0	0	0	0	0	0	0	0	0	0	0	0	0
a0f04c4aac5d10209ec60145bd9aa4c3	NO_BLAST;	NO_BLAST;	0	0	0	0	0	0	0	0	0	0	0	0	0	0	0	0	0	0	0	0	0	0	0	0	0	0	0	0	0	0	0	0	0	0	0	0	0	0	0	0	0	0	0	0	0	0	0
a62eb36d3135acc0d41a84027c37c37b	NO_BLAST;	NO_BLAST;	0	0	0	0	0	0	0	0	0	0	0	0	0	0	0	0	0	0	0	0	0	0	0	0	0	0	0	0	0	0	0	0	0	0	0	0	0	0	0	0	0	0	0	0	0	0	0
27271fef6211d3a7bf5e94503ea6c30f	Rhodococcus_cerastii;Rhodococcus_yunnanensis;Rhodococcus_sovatensis;Rhodococcus_cercidiphylli;Rhodococcus_fascians;	Rhodococcus;	0	0	0	0	0	0	0	0	0	0	0	0	0	35	0	0	0	0	0	0	0	0	0	0	0	0	0	0	57	0	0	0	0	0	0	0	0	0	14	0	0	80	0	0	0	0	0
bc269a990eceee1c4db5643946357ba2	NO_BLAST;	NO_BLAST;	0	0	0	0	0	0	0	0	0	0	0	0	0	0	0	0	0	0	0	0	0	0	0	0	0	0	0	0	0	0	0	0	0	0	0	0	0	0	0	0	0	0	0	0	0	0	0
65bdf802478eb90d8b98b29757b36c3e	Agathobacter_rectalis;	Agathobacter;	0	0	0	0	0	0	0	842	0	0	0	0	0	0	0	0	0	0	0	0	0	0	0	0	0	0	0	0	0	0	0	0	0	0	0	0	0	0	0	0	0	0	0	0	0	0	0
39302b567285f3697c46d6538ef9f2ec	Flavimobilis_marinus;	Flavimobilis;	0	0	0	0	0	0	0	0	0	0	0	0	0	0	0	0	0	0	0	0	0	0	0	0	0	0	0	0	0	0	842	0	0	0	0	0	0	0	0	0	0	0	0	0	0	0	0
c3e40708ae21f0652da4190120434290	NO_BLAST;	NO_BLAST;	0	0	0	0	0	0	0	0	0	0	0	0	0	0	0	0	0	0	0	0	0	0	0	0	0	0	0	0	0	0	0	0	0	0	0	0	0	0	0	0	0	0	0	0	0	0	842
00362bd836771997814a0c21130744db	NO_BLAST;	NO_BLAST;	0	0	0	0	0	0	0	0	0	0	0	0	0	0	0	0	0	0	0	0	0	0	0	0	0	0	0	0	0	0	0	0	0	0	0	0	0	0	0	0	0	0	0	0	0	0	0
c47f96b00db2aa5128cacb6a74ff0e8b	NO_BLAST;	NO_BLAST;	0	0	0	0	0	0	0	0	0	0	0	0	0	0	0	0	0	0	0	0	0	0	0	0	0	0	0	0	0	0	0	0	0	0	0	0	0	0	0	0	0	0	0	0	0	0	0
b205f9eac9ab71aed148b57a12e267f3	NO_BLAST;	NO_BLAST;	0	0	0	0	0	841	0	0	0	0	0	0	0	0	0	0	0	0	0	0	0	0	0	0	0	0	0	0	0	0	0	0	0	0	0	0	0	0	0	0	0	0	0	0	0	0	0
8f9c89ea7844cbaacc092965a3dd0d7c	NO_BLAST;	NO_BLAST;	0	0	0	0	0	0	0	0	0	0	0	0	0	0	0	0	0	0	0	0	0	0	0	0	0	0	0	0	0	0	0	0	0	0	0	0	0	0	0	0	0	0	0	0	0	0	0
1482980ceacf1de499b6035185466c65	Acinetobacter_ursingii;	Acinetobacter;	0	0	0	0	0	0	112	0	0	0	0	0	0	0	0	0	0	0	0	0	0	0	0	0	0	37	0	0	0	0	0	0	8	0	0	0	0	0	0	0	0	0	0	0	0	0	0
4aa24d5d341bfb0c890c3c8f338db176	NO_BLAST;	NO_BLAST;	0	0	0	0	0	0	0	0	0	0	0	0	0	0	0	0	0	0	0	0	0	0	0	0	0	0	0	0	0	0	0	0	0	0	0	0	0	0	0	0	0	0	0	0	0	0	0
766646bcf694ebe4a148be0c6f6ca59d	Bacteroides_fragilis;	Bacteroides;	0	0	0	0	0	0	0	0	0	0	0	0	0	0	0	0	0	0	0	839	0	0	0	0	0	0	0	0	0	0	0	0	0	0	0	0	0	0	0	0	0	0	0	0	0	0	0
31ac0bf46941eb67468235d24135406a	NO_BLAST;	NO_BLAST;	0	0	0	0	0	0	0	0	0	0	0	0	0	0	0	0	0	0	0	0	0	0	0	838	0	0	0	0	0	0	0	0	0	0	0	0	0	0	0	0	0	0	0	0	0	0	0
f6d589a5628829e436ea230331777848	NO_BLAST;	NO_BLAST;	0	0	0	0	0	0	0	0	0	0	0	0	0	0	0	0	0	0	0	0	0	0	0	0	0	0	0	0	0	0	838	0	0	0	0	0	0	0	0	0	0	0	0	0	0	0	0
bd8860b5b00ba04ec76aa76eb2f6f3f2	NO_BLAST;	NO_BLAST;	0	0	0	0	0	0	0	0	0	0	0	0	0	0	0	0	0	0	0	0	0	0	0	0	0	0	0	0	0	0	0	0	0	0	0	0	0	0	0	0	0	0	0	0	0	0	0
a514f85cfbb86d15e471b40c502a2564	Odoribacter_splanchnicus;	Odoribacter;	0	0	0	0	0	0	0	0	0	0	0	0	0	0	0	0	0	0	0	0	0	0	0	0	0	0	0	0	0	0	0	837	0	0	0	0	0	0	0	0	0	0	0	0	0	0	0
c9fd77c961840e974a328fbd996dc42a	NO_BLAST;	NO_BLAST;	0	0	0	0	0	0	0	0	0	0	0	0	0	0	0	0	0	0	0	0	0	0	0	0	0	0	0	0	0	0	0	0	0	0	0	0	0	0	0	0	0	0	0	0	0	0	0
e6379d39fe0f2d0c4a90499d24439de6	NO_BLAST;	NO_BLAST;	0	0	0	0	0	0	0	0	0	0	0	0	0	0	0	0	0	0	0	0	836	0	0	0	0	0	0	0	0	0	0	0	0	0	0	0	0	0	0	0	0	0	0	0	0	0	0
6733382576c3d2f83345d38352b77f64	NO_BLAST;	NO_BLAST;	0	0	0	0	0	0	0	0	0	0	0	0	0	0	0	0	0	0	0	0	0	0	0	0	0	0	0	0	0	0	0	0	0	0	0	0	0	0	0	0	0	0	0	0	0	0	836
cdf433d4077c5668dd0101a429299b73	NO_BLAST;	NO_BLAST;	0	0	0	0	0	0	0	0	0	0	0	0	0	0	0	0	0	0	0	0	0	0	0	0	0	0	0	0	0	0	0	0	0	0	0	0	0	0	0	0	0	0	0	0	0	0	0
e6800234c4606a4118713aa09dd7e0c3	Massilia_aurea;	Massilia;	0	0	0	0	0	0	0	0	0	0	0	0	0	0	0	0	0	283	0	0	0	0	0	0	0	0	0	0	204	0	0	0	0	0	0	0	0	0	195	0	0	0	0	0	0	0	0
6078694e349021739a58f951ad94712f	NO_BLAST;	NO_BLAST;	0	0	833	0	0	0	0	0	0	0	0	0	0	0	0	0	0	0	0	0	0	0	0	0	0	0	0	0	0	0	0	0	0	0	0	0	0	0	0	0	0	0	0	0	0	0	0
5fad8bca3d169ce38bec668424429ef8	Limnobacter_alexandrii;	Limnobacter;	0	0	0	0	0	0	48	0	0	0	0	0	0	0	0	0	0	0	0	0	0	0	0	0	0	0	0	0	0	0	0	0	0	0	0	0	0	749	0	0	0	0	0	0	0	0	0
022285324056928ca05e1324e9ca7ae3	NO_BLAST;	NO_BLAST;	0	0	0	0	0	0	0	0	0	0	0	0	0	0	0	0	0	0	0	0	0	0	0	0	0	0	832	0	0	0	0	0	0	0	0	0	0	0	0	0	0	0	0	0	0	0	0
300788b20fbf95693e9dfa87a647629b	NO_BLAST;	NO_BLAST;	0	0	0	0	0	831	0	0	0	0	0	0	0	0	0	0	0	0	0	0	0	0	0	0	0	0	0	0	0	0	0	0	0	0	0	0	0	0	0	0	0	0	0	0	0	0	0
5fab14e3148687ad4d7cc65c90a2313c	Lysobacter_brunescens;	Lysobacter;	0	0	0	0	0	0	0	0	0	0	0	0	0	0	0	0	0	0	0	0	0	0	0	0	0	0	0	0	0	0	0	6	0	0	0	0	0	0	0	0	0	0	0	0	0	0	0
c20c87591b32fff8f6a75f53e79ee5a0	NO_BLAST;	NO_BLAST;	0	0	0	0	0	0	0	0	0	0	0	0	0	0	0	0	0	0	0	0	0	0	0	0	0	0	0	0	0	0	0	0	0	0	0	0	0	0	0	0	0	0	0	0	0	0	0
e447c2eeb0471e3c2c4cdc41d80d1984	NO_BLAST;	NO_BLAST;	0	0	0	0	0	0	0	0	0	0	0	0	0	0	0	830	0	0	0	0	0	0	0	0	0	0	0	0	0	0	0	0	0	0	0	0	0	0	0	0	0	0	0	0	0	0	0
c64076066a7b326a87a634143ca3f5cd	NO_BLAST;	NO_BLAST;	0	0	0	0	0	0	0	0	0	0	0	0	0	0	0	0	0	0	0	0	0	0	0	0	0	0	0	0	0	0	0	0	0	0	0	0	0	0	0	0	0	0	0	0	0	0	0
1dd29024d81b727b7ff00c1d4dd7d917	Salmonella_enterica;	Salmonella;	0	0	0	0	0	0	0	0	0	0	0	0	0	0	0	0	0	0	0	0	0	0	0	0	0	0	0	0	0	0	0	0	0	0	0	0	0	0	0	0	0	0	0	0	0	0	0
121efeb42f03cccd45c51167766969a1	NO_BLAST;	NO_BLAST;	0	0	0	0	0	0	0	0	0	0	0	0	0	0	0	0	0	0	0	0	0	0	0	0	0	0	0	0	0	0	0	0	0	0	0	0	0	0	0	0	0	0	0	0	0	0	0
1151a576ebedba55423d7fbe80f72b08	NO_BLAST;	NO_BLAST;	0	0	0	0	0	0	0	0	0	0	0	0	0	0	0	0	0	0	0	0	0	0	0	0	0	0	0	0	0	0	0	0	0	0	0	0	0	0	0	0	0	0	0	0	0	827	0
0e41ee90e4e00b2e37e41b67d0bcde54	NO_BLAST;	NO_BLAST;	0	0	0	0	0	0	0	0	0	0	0	0	0	0	0	0	0	0	0	0	0	0	0	0	0	0	0	0	0	0	0	0	0	826	0	0	0	0	0	0	0	0	0	0	0	0	0
85b2d1c195cd7d6bcb79a1c60b9e6fde	NO_BLAST;	NO_BLAST;	0	0	0	0	0	0	0	0	0	0	0	0	0	0	0	0	0	0	0	0	0	0	0	0	0	0	0	0	0	0	0	0	0	0	0	0	0	0	0	0	0	0	0	0	0	0	0
b22dfed743b204bfe27836eb034a8570	NO_BLAST;	NO_BLAST;	0	0	0	0	0	0	0	0	0	0	0	0	0	0	0	0	0	0	0	0	0	0	0	0	0	0	0	0	0	0	0	0	0	0	0	0	0	0	0	0	0	0	0	0	0	0	0
bab86074433339b01e47d179ef2bff68	NO_BLAST;	NO_BLAST;	0	0	0	0	0	0	0	0	0	482	0	0	0	0	0	0	0	0	0	0	0	0	0	0	0	0	0	0	0	0	0	0	0	0	0	0	0	0	0	0	0	0	0	0	0	0	0
8028685ebba4a8e6e1b4174a5a6d627e	NO_BLAST;	NO_BLAST;	0	0	0	0	0	0	0	0	0	0	0	0	0	0	0	0	0	0	0	0	0	0	0	0	0	0	0	0	0	0	0	0	0	0	0	0	0	0	0	0	0	0	0	0	0	0	0
ca822683fd91724b2994c5a509a1da60	NO_BLAST;	NO_BLAST;	824	0	0	0	0	0	0	0	0	0	0	0	0	0	0	0	0	0	0	0	0	0	0	0	0	0	0	0	0	0	0	0	0	0	0	0	0	0	0	0	0	0	0	0	0	0	0
f04513ffc43f02b75b1657de7730e320	NO_BLAST;	NO_BLAST;	0	0	0	0	0	0	0	0	0	0	0	0	0	0	0	0	0	0	0	0	0	0	0	0	0	0	0	0	0	0	0	0	0	0	0	0	0	0	0	0	0	0	0	0	0	0	0
de5bc153f4c1771e354843f542e69116	NO_BLAST;	NO_BLAST;	0	0	0	0	0	0	0	0	0	0	0	0	0	0	824	0	0	0	0	0	0	0	0	0	0	0	0	0	0	0	0	0	0	0	0	0	0	0	0	0	0	0	0	0	0	0	0
4508844b1b2d9dd4343c432226f239fd	NO_BLAST;	NO_BLAST;	0	0	0	0	0	0	0	0	0	0	0	0	0	0	0	0	0	0	0	0	0	0	0	0	0	0	0	0	0	0	0	0	0	824	0	0	0	0	0	0	0	0	0	0	0	0	0
8ecfee918066223047748d7db683a0fc	NO_BLAST;	NO_BLAST;	0	0	0	0	0	0	0	0	0	0	0	0	0	0	0	0	0	0	0	0	0	0	0	0	0	0	0	0	0	0	0	0	0	0	824	0	0	0	0	0	0	0	0	0	0	0	0
9a44d2cf4500d430dadd514f26b3a7fc	NO_BLAST;	NO_BLAST;	0	0	0	0	0	0	0	0	0	0	0	0	0	0	0	0	0	0	0	0	0	0	0	0	0	0	0	0	0	0	0	0	0	0	0	0	0	0	0	0	0	0	0	0	0	0	0
563d05019cc063c8777b1e24ecb06baa	NO_BLAST;	NO_BLAST;	0	0	0	0	0	0	0	0	0	0	0	0	0	0	0	0	0	0	0	0	0	0	0	0	0	0	0	0	0	823	0	0	0	0	0	0	0	0	0	0	0	0	0	0	0	0	0
e3420860f001e61dc7d6d9126791ab7b	NO_BLAST;	NO_BLAST;	0	0	0	0	0	0	0	0	0	0	0	0	0	0	0	0	0	0	0	0	0	0	0	0	0	0	0	0	0	0	429	0	0	0	0	0	0	0	0	0	0	0	0	0	0	0	0
a8a26af8508dd5197982c3a9e103ebd5	NO_BLAST;	NO_BLAST;	0	0	0	0	0	0	0	0	0	0	0	0	0	0	0	0	0	0	0	0	0	0	0	0	0	0	0	0	0	0	0	0	0	0	0	0	0	0	0	0	0	0	0	822	0	0	0
2617453d1734bc810419f81fbb48e733	NO_BLAST;	NO_BLAST;	0	0	0	0	0	0	0	0	0	0	0	0	0	0	0	0	0	0	0	0	821	0	0	0	0	0	0	0	0	0	0	0	0	0	0	0	0	0	0	0	0	0	0	0	0	0	0
e7a1661e91543cfd153e2a99a3230937	Segatella_copri;	Segatella;	0	0	0	0	0	0	0	0	0	0	0	0	0	0	0	0	0	0	0	0	0	0	0	0	0	0	0	0	0	0	0	0	0	0	0	0	0	0	0	0	0	0	0	0	0	0	0
9bc600d0a9103819c792370ad5684c56	NO_BLAST;	NO_BLAST;	0	0	0	0	0	0	0	0	0	0	0	0	0	0	0	0	820	0	0	0	0	0	0	0	0	0	0	0	0	0	0	0	0	0	0	0	0	0	0	0	0	0	0	0	0	0	0
e3014e1bc10f0994dd949c39b6968735	NO_BLAST;	NO_BLAST;	0	0	0	0	0	0	0	0	0	0	0	0	0	0	0	0	0	0	0	0	0	0	0	0	0	0	820	0	0	0	0	0	0	0	0	0	0	0	0	0	0	0	0	0	0	0	0
793d0fb362c308a84f133c0068be9fca	NO_BLAST;	NO_BLAST;	0	0	0	0	0	0	0	0	0	0	0	0	0	0	0	0	0	0	0	0	0	0	0	0	0	0	0	0	0	0	0	0	0	0	0	0	820	0	0	0	0	0	0	0	0	0	0
b6e3e6b082181afcb5cf5b5cbe384407	NO_BLAST;	NO_BLAST;	0	0	0	0	0	0	0	0	0	0	0	0	0	0	0	0	0	0	0	0	0	0	0	0	0	0	0	0	0	0	0	0	0	0	0	0	0	0	0	0	0	0	0	0	0	0	820
c06f2d7222b0a844256747650aefa4d5	Bifidobacterium_bifidum;	Bifidobacterium;	0	0	0	0	0	0	0	0	0	819	0	0	0	0	0	0	0	0	0	0	0	0	0	0	0	0	0	0	0	0	0	0	0	0	0	0	0	0	0	0	0	0	0	0	0	0	0
41043335b2cb370d4a195e22efd3266c	NO_BLAST;	NO_BLAST;	0	0	0	0	0	0	0	0	0	0	0	0	0	0	0	0	0	0	0	0	0	0	0	0	0	0	0	0	0	819	0	0	0	0	0	0	0	0	0	0	0	0	0	0	0	0	0
a5941e5938ce9e306d6248bf35334804	NO_BLAST;	NO_BLAST;	0	0	0	0	0	0	0	0	0	0	0	0	0	0	0	0	0	153	0	0	0	0	0	0	0	54	0	0	0	0	0	0	0	0	0	0	0	0	0	0	0	0	0	0	0	0	0
bcefb0a76f6bdf2f5ccef57faf1618b8	Phocaeicola_massiliensis;	Phocaeicola;	0	0	0	0	0	0	0	0	0	0	0	0	0	0	0	749	0	0	0	0	0	0	0	0	0	0	0	0	0	0	0	0	0	0	0	0	0	0	0	0	0	0	0	0	0	0	0
097bdb846b3fca7aecc5e75fe8227384	NO_BLAST;	NO_BLAST;	0	0	0	0	0	0	0	0	0	0	0	0	0	0	0	0	0	0	0	818	0	0	0	0	0	0	0	0	0	0	0	0	0	0	0	0	0	0	0	0	0	0	0	0	0	0	0
c507a8bfa9b1eb6da7c70098ea72de54	NO_BLAST;	NO_BLAST;	0	0	0	0	0	0	18	0	0	0	414	0	0	116	0	0	0	0	0	0	0	0	0	0	0	114	0	0	0	0	0	0	0	0	0	0	0	0	0	0	0	0	0	0	0	0	0
de5e795b40e5a7d4a3b6bdd20af1095a	[Curtobacterium]_plantarum;	[Curtobacterium];	0	0	0	0	0	0	0	0	0	0	0	0	0	0	0	0	0	0	0	0	0	0	0	0	0	0	0	0	0	0	0	0	0	0	0	0	0	0	0	0	0	75	0	0	0	0	0
666f5d88ae95ea0f11c50a370fb3aa91	Schaalia_odontolytica;	Schaalia;	0	0	0	0	0	0	0	0	0	0	0	0	0	0	0	0	0	0	0	0	0	0	0	0	0	0	0	0	0	0	0	0	0	0	0	0	0	0	0	0	0	0	0	0	0	0	0
7bbdc625a099205d840810684feacd49	NO_BLAST;	NO_BLAST;	0	0	0	0	0	0	0	0	0	0	0	0	0	0	0	0	0	0	0	0	0	0	0	0	0	0	0	0	0	0	0	0	0	0	0	0	0	0	0	0	0	0	0	0	0	0	0
ebe2f636e7899a61d748877db24ac7b3	NO_BLAST;	NO_BLAST;	0	0	0	0	0	0	0	0	0	0	0	0	0	0	0	0	0	0	0	0	0	0	0	0	0	0	0	0	0	0	0	0	0	0	0	0	0	0	0	0	0	0	0	0	0	0	0
6517e16444ce63d68a12d3df544cbb66	Delftia_tsuruhatensis;Delftia_lacustris;	Delftia;	0	0	0	0	0	0	0	0	0	0	0	0	0	0	0	0	0	39	0	0	0	0	0	0	0	0	375	0	0	0	0	0	0	0	0	0	0	0	0	0	0	0	0	0	0	0	0
e79dd26afdf4e9fb2c11d4bec6bc71e8	NO_BLAST;	NO_BLAST;	0	0	0	0	0	0	0	0	0	0	0	0	0	0	0	0	0	0	0	0	0	0	0	0	0	0	0	0	0	815	0	0	0	0	0	0	0	0	0	0	0	0	0	0	0	0	0
6c43d856d5d57abb73b0612ba5c13bdb	NO_BLAST;	NO_BLAST;	0	0	0	0	0	0	0	0	0	0	0	0	0	0	0	0	0	0	0	0	0	0	0	0	0	0	0	0	0	0	0	0	0	0	0	0	0	0	0	815	0	0	0	0	0	0	0
4b42f19c811722cc974682711c9f7b17	Sphingomonas_leidyi;Sphingomonas_kyeonggiensis;	Sphingomonas;	0	0	0	0	0	0	0	0	0	0	0	0	0	0	0	0	0	0	0	0	0	0	0	0	0	0	0	0	0	0	0	0	0	0	0	0	0	0	0	0	0	0	0	0	0	0	0
831d70e0831fa97e65b25175e97d03a0	NO_BLAST;	NO_BLAST;	0	0	137	0	0	0	0	0	0	0	0	0	0	0	0	0	0	0	0	0	0	0	0	0	0	0	0	0	0	0	0	0	0	0	0	0	18	0	0	0	0	0	0	0	0	0	0
3b00deb0c75b2a492732863cef82164b	NO_BLAST;	NO_BLAST;	0	0	0	0	0	0	0	0	0	0	0	0	0	0	0	0	0	0	0	0	0	0	0	0	0	0	0	0	0	0	0	0	0	0	0	0	0	0	0	0	0	0	0	0	0	0	0
2da865ed1c08b3abe692efb0b17436bf	NO_BLAST;	NO_BLAST;	0	0	0	0	0	0	0	810	0	0	0	0	0	0	0	0	0	0	0	0	0	0	0	0	0	0	0	0	0	0	0	0	0	0	0	0	0	0	0	0	0	0	0	0	0	0	0
a68a1dfff86760ba720a98bf39487a9c	NO_BLAST;	NO_BLAST;	0	0	0	0	0	0	0	0	0	0	0	0	0	0	0	0	0	0	0	0	0	0	0	0	0	0	0	0	0	0	0	0	0	0	0	810	0	0	0	0	0	0	0	0	0	0	0
70d503bce3041dcd596838e8e3d61a2d	Streptococcus_pseudopneumoniae;Streptococcus_pneumoniae;	Streptococcus;	0	0	0	0	0	0	0	0	0	0	0	0	0	0	0	0	0	0	0	0	0	0	0	0	0	0	0	0	0	0	0	0	0	0	0	0	0	0	0	0	0	0	0	0	0	0	0
153c75e558abc25531b2f6a9ea912e37	NO_BLAST;	NO_BLAST;	0	0	0	0	0	0	0	0	0	0	0	0	0	0	809	0	0	0	0	0	0	0	0	0	0	0	0	0	0	0	0	0	0	0	0	0	0	0	0	0	0	0	0	0	0	0	0
82b7c2ab666abad08a16a19e4db110db	NO_BLAST;	NO_BLAST;	0	0	0	0	0	0	0	0	0	0	0	0	0	0	0	0	0	0	0	0	0	0	0	0	0	0	809	0	0	0	0	0	0	0	0	0	0	0	0	0	0	0	0	0	0	0	0
79854b0a012781f290a01c758894affa	Megasphaera_elsdenii;	Megasphaera;	0	0	0	0	0	0	0	0	0	0	0	0	0	0	0	0	0	0	0	0	0	0	0	0	0	0	0	0	0	0	0	0	0	0	0	0	0	0	0	0	0	0	0	0	0	0	0
c2e57253ca0b192434d2db95066c9482	NO_BLAST;	NO_BLAST;	0	0	0	0	0	0	0	0	0	0	0	0	0	0	0	0	0	0	0	0	0	0	0	0	0	0	0	0	0	0	0	0	0	0	0	0	0	0	0	0	0	0	0	0	0	0	0
e74ca55372e16c44b89319d584bf17d4	Segatella_copri;	Segatella;	0	0	0	0	0	0	0	0	0	0	0	0	0	0	0	0	0	0	0	0	0	0	0	0	0	0	807	0	0	0	0	0	0	0	0	0	0	0	0	0	0	0	0	0	0	0	0
2ff27ce0e60a53c4e7296ff6dbb4de4b	NO_BLAST;	NO_BLAST;	0	0	806	0	0	0	0	0	0	0	0	0	0	0	0	0	0	0	0	0	0	0	0	0	0	0	0	0	0	0	0	0	0	0	0	0	0	0	0	0	0	0	0	0	0	0	0
af6a67ec8a7865fd74a7a261f4e4aa75	NO_BLAST;	NO_BLAST;	0	0	0	0	0	0	0	0	0	0	0	0	0	0	0	0	0	0	0	0	0	0	0	0	0	0	0	0	0	0	0	0	0	0	0	0	0	0	0	0	0	0	0	0	0	0	0
56612a56957b88c3f66fa978f2d6c8c6	NO_BLAST;	NO_BLAST;	0	0	0	0	0	0	0	0	0	0	0	0	0	0	0	0	0	0	0	805	0	0	0	0	0	0	0	0	0	0	0	0	0	0	0	0	0	0	0	0	0	0	0	0	0	0	0
3cea7b3ad7ad5f314eb21bf0a3672b3b	NO_BLAST;	NO_BLAST;	0	0	0	0	0	0	0	0	0	0	0	0	0	0	0	0	0	0	0	805	0	0	0	0	0	0	0	0	0	0	0	0	0	0	0	0	0	0	0	0	0	0	0	0	0	0	0
736fdce948c654a3cbe2296c63ac3baa	Akkermansia_muciniphila;	Akkermansia;	0	0	0	0	0	0	0	0	0	0	0	0	0	0	0	0	0	0	0	0	0	0	0	0	0	0	0	0	0	0	0	0	0	0	0	0	0	0	0	0	0	0	0	805	0	0	0
6804b8633c3cf9c9ce1e0f45204a5759	NO_BLAST;	NO_BLAST;	0	0	0	0	0	0	0	0	0	0	0	0	0	0	0	0	0	0	0	0	0	0	0	0	0	0	0	0	0	0	0	0	0	0	0	0	0	0	0	0	0	0	0	0	0	0	0
300770035cff4c52ede5d983bd006af9	NO_BLAST;	NO_BLAST;	0	0	0	0	0	0	0	0	0	0	0	0	0	0	0	0	0	0	0	0	0	0	0	0	0	0	0	0	0	0	0	0	0	0	0	0	0	0	0	0	0	0	0	0	0	0	0
1b0a3e7397dc7df826cc6fe0c0683a25	NO_BLAST;	NO_BLAST;	0	0	0	0	0	0	0	0	0	0	0	0	0	0	0	0	0	0	0	0	0	0	0	0	0	0	0	0	0	0	802	0	0	0	0	0	0	0	0	0	0	0	0	0	0	0	0
da9d0e8546cdd43d3db2965ff504ce78	NO_BLAST;	NO_BLAST;	0	0	0	0	0	0	0	0	0	0	0	0	0	0	0	0	0	0	0	0	0	0	0	0	0	0	0	0	0	0	0	0	0	0	0	0	0	0	0	0	0	0	0	0	0	0	802
35cee3152c0079e4777e7af6a5a775df	NO_BLAST;	NO_BLAST;	0	0	0	0	0	0	0	0	0	0	0	0	0	0	0	0	0	0	0	0	0	0	0	0	0	0	0	0	0	0	0	0	0	0	0	0	0	0	0	0	0	0	0	91	54	0	0
0b4dc103549d2f5b87d62f31f26263f7	NO_BLAST;	NO_BLAST;	0	0	0	0	0	0	0	0	0	0	0	0	0	0	0	0	0	0	0	0	0	0	0	0	0	0	0	0	0	0	0	0	0	0	0	0	0	0	0	0	0	0	0	0	0	0	801
17856a51ac70524cae7e60cc41b1cce3	NO_BLAST;	NO_BLAST;	0	0	0	0	0	93	0	0	0	0	0	0	0	0	0	0	0	0	0	0	0	88	0	0	0	0	0	0	0	0	0	0	0	0	12	0	0	39	0	0	0	0	0	0	0	0	0
22befcb98c62cd215d24daac48bacd85	NO_BLAST;	NO_BLAST;	0	0	0	0	0	0	0	0	0	0	0	0	0	0	800	0	0	0	0	0	0	0	0	0	0	0	0	0	0	0	0	0	0	0	0	0	0	0	0	0	0	0	0	0	0	0	0
9ba06ffa678c3c923c207cd3a9c6f7bb	NO_BLAST;	NO_BLAST;	0	0	0	0	0	0	0	0	0	0	0	0	0	0	0	0	0	0	0	0	0	0	0	0	0	0	0	0	0	0	0	0	0	0	0	0	0	0	0	0	0	0	0	0	0	0	0
96fdc7dae45ece47473794443da950dc	Acinetobacter_oryzae;	Acinetobacter;	0	0	0	0	0	0	118	0	0	0	0	0	0	0	0	0	0	158	0	0	0	0	0	0	0	0	0	0	0	0	0	0	0	0	0	0	0	0	189	0	0	91	0	0	0	0	0
14f242219ab3734e8aaa85c077cff563	NO_BLAST;	NO_BLAST;	0	0	0	0	0	0	0	0	0	0	0	0	0	0	0	0	0	0	0	0	0	0	0	0	0	0	0	0	0	0	0	0	0	0	0	0	0	0	0	0	0	0	0	0	0	0	0
eb20eb1a4a7658810c0498dc40194018	Fusobacterium_hwasookii;	Fusobacterium;	0	0	0	0	0	0	0	0	0	0	0	0	0	0	0	0	250	0	0	0	0	0	0	0	0	0	0	0	0	0	0	0	0	0	0	0	0	0	0	0	0	0	0	0	0	0	0
7cf58744c8647d9ca8fc7f4b50b720df	NO_BLAST;	NO_BLAST;	0	0	0	0	0	0	0	0	0	0	0	0	0	0	0	0	0	0	0	0	0	0	0	0	0	0	0	0	0	0	0	0	0	0	0	0	0	0	0	0	799	0	0	0	0	0	0
ac6169f8cb86a5e0809dd58ccd678987	NO_BLAST;	NO_BLAST;	0	0	0	0	0	0	0	0	0	0	0	0	0	0	0	0	0	0	0	0	0	0	0	0	0	0	0	0	0	0	0	0	0	0	0	0	0	0	0	0	0	0	0	0	0	0	0
d4ff4b6e6f2f2fad24dc2b8887d768cd	NO_BLAST;	NO_BLAST;	0	0	0	0	0	0	0	0	0	0	0	797	0	0	0	0	0	0	0	0	0	0	0	0	0	0	0	0	0	0	0	0	0	0	0	0	0	0	0	0	0	0	0	0	0	0	0
c785cb76393b275cca4ec0a3f7c2dac1	NO_BLAST;	NO_BLAST;	0	0	0	0	0	0	0	0	0	0	0	0	0	0	0	0	0	0	0	0	0	0	0	0	0	0	0	0	0	0	0	0	0	0	0	0	0	0	0	0	0	0	0	0	0	0	0
27b1b97ae3fdc465d3a929cdbbfd1103	NO_BLAST;	NO_BLAST;	0	0	0	163	0	0	0	0	0	0	0	0	0	0	0	0	0	0	0	0	0	0	0	0	0	0	0	0	0	0	0	0	0	0	0	0	0	0	0	0	0	0	0	0	0	0	0
a6d81b09e467e94a59db92c87d360d29	NO_BLAST;	NO_BLAST;	0	0	0	0	0	0	0	0	0	0	0	0	0	0	796	0	0	0	0	0	0	0	0	0	0	0	0	0	0	0	0	0	0	0	0	0	0	0	0	0	0	0	0	0	0	0	0
5a19952bf515bc22b8de3c20b812b2c6	NO_BLAST;	NO_BLAST;	0	0	0	0	0	0	0	0	0	0	0	0	0	0	0	0	0	0	0	796	0	0	0	0	0	0	0	0	0	0	0	0	0	0	0	0	0	0	0	0	0	0	0	0	0	0	0
92bab335da903c28aad306d81f8a55ad	Kocuria_palustris;	Kocuria;	0	0	0	0	0	0	0	0	0	0	0	0	0	0	0	0	0	0	0	0	0	0	0	0	0	0	0	0	0	0	0	0	0	0	0	381	0	0	0	0	0	0	0	0	0	0	0
03845b517263066cb5446ae91b318208	NO_BLAST;	NO_BLAST;	0	0	0	0	0	0	0	0	0	0	0	0	0	0	0	0	0	0	0	0	0	0	0	0	0	0	0	0	0	0	0	0	0	0	0	0	0	0	0	0	0	0	0	0	0	0	0
dda937a474ae0684a730e4143e67c181	NO_BLAST;	NO_BLAST;	0	0	0	0	0	0	0	0	0	0	0	0	0	0	0	0	0	0	0	0	0	0	0	0	0	0	0	0	0	0	0	0	0	0	0	0	0	0	0	0	0	0	0	0	0	0	0
a711d59c9baa415d7bf0a41406aca847	Lactococcus_lactis;Lactococcus_cremoris;	Lactococcus;	0	0	0	0	0	0	0	0	0	0	0	0	0	0	0	0	0	0	0	0	0	0	0	0	0	0	0	0	194	0	0	0	0	0	0	0	0	0	0	0	0	0	0	0	0	0	0
870b2749ac6583fb2069196cd4b797fe	NO_BLAST;	NO_BLAST;	0	0	0	0	0	0	0	0	0	0	0	0	792	0	0	0	0	0	0	0	0	0	0	0	0	0	0	0	0	0	0	0	0	0	0	0	0	0	0	0	0	0	0	0	0	0	0
b03b1d4471d611d961f55b7b4faad28c	NO_BLAST;	NO_BLAST;	0	0	0	0	0	0	0	0	0	0	0	0	0	0	0	0	0	0	0	792	0	0	0	0	0	0	0	0	0	0	0	0	0	0	0	0	0	0	0	0	0	0	0	0	0	0	0
8179d329387be5925bdfde7661245729	NO_BLAST;	NO_BLAST;	0	0	0	0	0	0	0	0	791	0	0	0	0	0	0	0	0	0	0	0	0	0	0	0	0	0	0	0	0	0	0	0	0	0	0	0	0	0	0	0	0	0	0	0	0	0	0
b19130df59bcdd1f0df79201a2c769cd	NO_BLAST;	NO_BLAST;	0	0	0	0	0	0	0	0	0	0	0	0	0	0	0	0	0	0	0	0	0	0	0	0	0	0	0	0	0	0	0	0	0	0	0	0	0	0	0	0	0	0	0	0	0	0	791
f84d9a52a5d0896e40b71919e4b7d4d7	Faecalibacterium_longum;	Faecalibacterium;	0	0	0	0	0	0	0	0	0	0	0	0	0	0	0	0	0	0	0	790	0	0	0	0	0	0	0	0	0	0	0	0	0	0	0	0	0	0	0	0	0	0	0	0	0	0	0
7714e22d6818e660cc05d7aee2997289	NO_BLAST;	NO_BLAST;	0	0	0	0	0	0	0	0	0	0	0	0	0	0	0	0	0	0	0	0	0	0	0	0	0	0	0	0	0	0	0	0	0	0	0	0	0	0	0	0	0	0	0	0	0	0	0
2118f618af605e4d346811df5c308bf6	NO_BLAST;	NO_BLAST;	0	0	0	0	0	0	0	0	0	0	0	0	0	0	0	0	0	0	0	0	0	0	0	0	0	0	0	0	0	0	0	0	0	0	0	0	0	0	0	0	0	0	0	0	0	0	0
174fa052694feb126e80ffaf15828f87	Staphylococcus_pseudoxylosus;Staphylococcus_saprophyticus;Staphylococcus_caeli;	Staphylococcus;	0	0	0	0	0	0	0	0	0	0	84	0	0	316	0	0	0	0	0	0	0	0	0	0	0	0	0	0	0	0	0	0	0	0	0	0	0	0	0	0	0	0	0	0	0	0	0
ecc447c5ed911165591684604978c79c	NO_BLAST;	NO_BLAST;	0	0	0	0	0	0	0	0	0	0	0	0	0	0	0	0	0	0	0	0	0	0	0	0	0	0	0	0	0	0	0	0	0	0	789	0	0	0	0	0	0	0	0	0	0	0	0
b57e973d6677870fdf5186f616c1107a	NO_BLAST;	NO_BLAST;	0	0	0	0	0	0	0	0	0	0	0	0	0	0	0	0	0	0	0	0	0	0	0	0	0	0	0	0	0	0	0	0	0	0	0	0	0	0	0	0	0	0	0	0	0	0	0
501ef11331ed2aba8998460702926bb1	NO_BLAST;	NO_BLAST;	0	0	0	0	0	0	0	0	0	0	0	0	0	0	0	0	0	0	0	0	0	0	0	0	0	0	0	0	0	0	788	0	0	0	0	0	0	0	0	0	0	0	0	0	0	0	0
a424c173ccc3a424d62c7682916624cc	NO_BLAST;	NO_BLAST;	0	0	0	0	0	0	0	0	0	0	0	0	0	0	0	0	0	0	0	0	0	0	0	0	0	0	0	0	0	0	0	0	0	0	0	0	0	0	0	0	0	0	0	0	0	0	0
724a95d784486423ba52f76f87265713	NO_BLAST;	NO_BLAST;	0	0	0	0	0	0	0	0	0	140	0	0	0	0	56	0	0	0	0	0	0	0	0	0	0	0	71	0	0	0	0	0	0	0	0	0	0	0	0	0	0	0	64	0	0	64	0
5ca6ac2e1e7480265e2ce35a26efcbbd	NO_BLAST;	NO_BLAST;	0	0	0	0	0	0	0	0	0	0	0	0	0	0	0	0	0	0	0	787	0	0	0	0	0	0	0	0	0	0	0	0	0	0	0	0	0	0	0	0	0	0	0	0	0	0	0
40f6d99c6175ebd70f1d80b8f0a66f59	NO_BLAST;	NO_BLAST;	0	0	0	0	0	0	0	0	0	0	0	0	0	0	0	0	0	0	0	0	787	0	0	0	0	0	0	0	0	0	0	0	0	0	0	0	0	0	0	0	0	0	0	0	0	0	0
e7808182362645e45ef45ab9b12657ff	Acinetobacter_indicus;	Acinetobacter;	0	0	0	0	0	0	0	0	0	0	0	0	0	0	0	0	0	0	0	0	0	0	0	0	0	0	0	0	0	0	0	0	0	0	0	0	0	0	0	0	0	787	0	0	0	0	0
c26cd2ca37b16285666b05eb4a7b7e10	NO_BLAST;	NO_BLAST;	0	0	0	0	0	0	0	0	0	0	0	0	0	0	0	0	0	0	0	0	0	0	0	0	0	0	0	0	0	0	0	0	0	0	0	0	0	0	0	0	0	0	0	0	0	0	0
87964a55ea6a4a6c24effd2341796f61	NO_BLAST;	NO_BLAST;	0	0	0	0	0	0	0	0	0	0	0	0	0	0	0	0	0	0	0	0	0	0	0	0	0	0	0	0	0	0	0	0	0	0	0	0	0	0	0	0	0	0	0	0	0	0	0
5e02e194647a684822cea26472ca37dd	Metabacillus_schmidteae;	Metabacillus;	0	0	0	0	0	0	0	0	0	0	0	0	0	0	0	0	0	0	0	0	0	0	0	0	786	0	0	0	0	0	0	0	0	0	0	0	0	0	0	0	0	0	0	0	0	0	0
c8251c9f628c98e5bf5879dbb2063ee0	NO_BLAST;	NO_BLAST;	0	0	0	0	0	0	0	0	0	0	0	0	0	0	0	0	0	0	0	0	0	0	785	0	0	0	0	0	0	0	0	0	0	0	0	0	0	0	0	0	0	0	0	0	0	0	0
38eb911522270568dc66916dbae29bad	NO_BLAST;	NO_BLAST;	0	0	0	0	0	0	0	0	0	0	0	0	0	0	0	0	0	0	0	0	0	0	0	0	0	0	0	0	0	785	0	0	0	0	0	0	0	0	0	0	0	0	0	0	0	0	0
d25e9bdd1e05f7dd2059bd295a99f8a8	NO_BLAST;	NO_BLAST;	0	0	0	0	0	0	0	0	0	0	0	0	0	0	0	0	0	0	0	0	0	0	0	0	0	0	0	0	0	0	0	0	0	0	0	0	0	0	0	0	0	0	0	0	0	0	785
6fd978e564bb176be9279eb56217abf4	NO_BLAST;	NO_BLAST;	0	0	0	0	0	0	0	0	0	0	0	0	0	0	0	0	0	0	0	0	0	0	0	0	0	0	0	0	0	0	0	0	0	0	0	0	0	0	0	0	0	0	0	0	0	0	0
3fc12c36ad6b1696a34191cc5c68a4cf	NO_BLAST;	NO_BLAST;	0	0	0	0	0	0	0	0	0	0	0	0	0	0	0	0	0	0	0	0	0	0	0	0	0	0	0	0	0	0	0	0	0	0	0	0	0	0	0	0	0	0	784	0	0	0	0
19ae3f516358802bd7168f4299098bfc	NO_BLAST;	NO_BLAST;	0	0	0	0	0	0	0	0	0	0	0	0	0	0	0	0	0	0	0	0	0	0	0	0	0	0	0	0	0	0	0	0	0	0	0	0	0	0	0	0	0	0	0	0	0	0	0
cc4b38d3a091318ed2d87308f645a98d	NO_BLAST;	NO_BLAST;	0	0	0	0	0	0	0	0	0	0	0	0	0	0	0	0	0	0	0	0	0	0	0	0	0	0	0	0	0	0	0	0	0	0	0	0	0	0	0	0	0	0	0	0	0	0	0
2db18b25a42520883bc50ca48b89e5c6	NO_BLAST;	NO_BLAST;	0	0	0	0	0	0	0	0	0	0	0	0	0	0	0	0	0	0	0	0	0	0	0	0	0	0	0	0	0	0	0	0	0	0	0	0	0	0	0	0	0	0	0	0	0	0	0
2eed4c44ec8713aaa2f064bd826de3ab	Jeotgalicoccus_psychrophilus;	Jeotgalicoccus;	0	0	0	0	0	0	185	0	0	0	0	0	0	0	0	0	0	0	0	0	0	0	0	0	0	0	0	0	0	0	0	0	0	0	0	0	0	0	0	0	0	0	0	0	0	0	0
7a4ffae4c6ef517d31af2619c2d12c0c	Rathayibacter_tritici;Rathayibacter_festucae;Rathayibacter_iranicus;Rathayibacter_agropyri;	Rathayibacter;	0	0	0	113	0	0	0	0	0	0	0	0	0	0	0	0	0	218	0	0	0	0	0	0	0	0	0	0	0	0	0	0	0	0	0	0	0	0	0	0	0	0	0	0	0	0	0
28078073721483cf35171e72a0ca2352	NO_BLAST;	NO_BLAST;	0	0	0	0	0	0	0	781	0	0	0	0	0	0	0	0	0	0	0	0	0	0	0	0	0	0	0	0	0	0	0	0	0	0	0	0	0	0	0	0	0	0	0	0	0	0	0
97db881ed9f8b6e25f0533662db07898	NO_BLAST;	NO_BLAST;	0	0	0	0	0	0	0	0	0	0	0	0	0	0	0	0	0	0	0	0	0	0	0	0	0	0	0	0	0	0	0	0	0	0	0	0	0	0	0	0	0	0	0	0	0	0	0
1431aef1b03d99863123b16ae589c91d	NO_BLAST;	NO_BLAST;	0	0	0	0	0	0	0	0	0	0	0	0	0	0	0	0	0	0	0	0	0	0	0	0	0	0	0	0	0	0	0	0	0	0	0	0	0	0	0	0	0	0	0	0	0	0	0
38335be5a2b05d78c3510c6823e4dde0	Micromonospora_echinaurantiaca;Actinoplanes_nipponensis;Micromonospora_viridifaciens;Micromonospora_avicenniae;Couchioplanes_caeruleus;Actinoplanes_lichenis;	Micromonospora;Actinoplanes;Couchioplanes;	0	0	0	0	0	0	0	0	0	0	0	0	0	0	0	0	0	0	0	0	0	0	0	0	0	0	0	0	0	0	0	0	0	0	0	0	0	0	0	0	0	0	0	0	0	0	0
36483b06e88c83b30255a6af31b47dcd	NO_BLAST;	NO_BLAST;	0	0	0	0	0	0	0	0	0	0	0	0	0	0	0	0	0	0	0	0	0	0	0	0	0	0	0	0	0	0	0	0	0	0	0	0	0	0	0	0	0	0	0	0	0	0	0
a6e0c22678c43ab1fb587782d75e72dc	Staphylococcus_coagulans;	Staphylococcus;	0	0	0	604	0	0	0	0	0	0	0	0	0	0	0	0	0	0	0	0	0	0	0	0	0	0	0	0	0	0	0	0	0	0	0	0	0	0	0	0	0	0	0	0	173	0	0
67cbccc6165ca165bb1bbf08fd169d37	NO_BLAST;	NO_BLAST;	0	0	0	0	0	0	0	0	0	0	0	0	0	99	0	0	0	49	0	0	0	0	0	0	135	0	0	0	0	0	0	0	0	0	0	0	0	0	0	0	0	0	0	0	0	0	0
a4d76ed5adcee6e04e84dca80cfeb8b7	NO_BLAST;	NO_BLAST;	0	0	0	0	0	0	0	0	0	0	0	0	0	0	0	0	0	0	0	776	0	0	0	0	0	0	0	0	0	0	0	0	0	0	0	0	0	0	0	0	0	0	0	0	0	0	0
231bc787e7c712ad8496652b26a1555f	NO_BLAST;	NO_BLAST;	0	0	0	0	0	0	0	0	0	0	0	0	0	0	0	0	0	0	0	0	0	0	0	0	0	0	0	0	0	0	0	0	0	0	0	0	0	0	0	0	0	0	0	0	0	0	0
e9ecbd4ee19bd2c772f6a2c0e830b2e9	NO_BLAST;	NO_BLAST;	0	0	0	0	0	0	34	0	0	0	0	0	0	0	0	0	0	0	0	0	0	0	0	0	0	0	0	0	0	0	0	0	0	0	0	0	0	0	0	0	0	0	0	0	27	0	0
03e4f95c91d2770b8c1fca645be27b50	NO_BLAST;	NO_BLAST;	0	0	0	0	0	0	0	0	0	0	0	0	0	0	0	0	0	0	0	0	0	0	0	0	0	0	0	0	0	0	0	0	0	0	0	0	0	0	0	0	0	0	0	0	0	0	0
ae81bd09f83888c48fac33aeef1b2d72	Burkholderia_aenigmatica;Burkholderia_latens;	Burkholderia;	0	0	99	0	0	0	0	0	0	0	0	0	0	0	0	0	0	0	0	0	0	0	0	0	0	0	0	0	0	0	0	0	0	0	0	0	0	0	0	0	0	0	0	0	0	0	0
02e92bee6ee1d168a66373e3158d3d8b	NO_BLAST;	NO_BLAST;	0	0	0	0	0	0	0	0	0	0	0	0	0	0	0	0	0	0	0	0	0	0	0	0	0	0	0	0	0	0	0	0	0	0	0	0	0	0	0	0	0	0	0	0	0	0	0
d0c0b02e4eb79357e39bd24f07c5758a	NO_BLAST;	NO_BLAST;	0	0	0	0	0	0	0	0	0	0	0	0	0	0	0	0	0	0	0	0	0	0	0	0	0	0	0	0	0	0	0	0	0	0	0	0	0	0	0	0	774	0	0	0	0	0	0
f4bfe87882792256ecdd597adbbfa8ce	NO_BLAST;	NO_BLAST;	0	0	0	0	0	0	0	0	0	0	0	0	0	0	0	0	0	0	0	0	0	0	0	0	0	0	0	0	0	0	0	0	0	0	0	0	0	0	0	0	0	0	0	0	0	0	0
3ca2296c99e2b15c316b66b12f519e43	NO_BLAST;	NO_BLAST;	0	0	0	0	0	0	0	0	0	0	0	0	0	0	0	0	0	0	0	0	0	0	0	0	0	0	0	0	0	0	0	0	0	0	0	0	0	0	0	0	0	0	0	0	0	0	0
f7a4e25930bfb3a1ddc4b0de53c03f69	Bacteroides_stercoris;	Bacteroides;	0	0	0	337	0	0	0	0	0	0	0	0	0	0	0	0	0	0	0	0	0	0	0	0	0	0	0	0	0	0	0	0	0	0	0	0	0	0	0	0	0	0	0	0	0	0	0
79618b6e1a1287e1d122b1e5eb620b8f	NO_BLAST;	NO_BLAST;	0	0	0	0	0	0	0	0	0	0	0	0	0	0	0	0	0	0	0	0	0	0	0	0	0	0	0	0	0	0	0	0	0	0	0	0	0	0	0	0	0	0	0	0	0	0	0
347d5066d8b7690af9c66dc4ebfeb502	NO_BLAST;	NO_BLAST;	0	0	772	0	0	0	0	0	0	0	0	0	0	0	0	0	0	0	0	0	0	0	0	0	0	0	0	0	0	0	0	0	0	0	0	0	0	0	0	0	0	0	0	0	0	0	0
87f1142ab6b7bb0bcd5df4639d8c5e22	NO_BLAST;	NO_BLAST;	0	0	0	0	0	0	0	0	0	0	0	772	0	0	0	0	0	0	0	0	0	0	0	0	0	0	0	0	0	0	0	0	0	0	0	0	0	0	0	0	0	0	0	0	0	0	0
77f9e47768db7f17f019529f7a930422	NO_BLAST;	NO_BLAST;	0	0	0	0	0	0	0	0	0	0	0	0	0	0	0	0	0	0	0	0	0	0	0	0	0	0	0	0	0	0	0	0	0	0	0	0	0	0	0	0	0	0	0	0	0	772	0
18a1e63a36a95b5d01ed900a5c740b66	NO_BLAST;	NO_BLAST;	0	0	0	0	0	0	0	0	0	0	0	0	0	0	0	0	0	0	0	0	0	0	0	0	0	0	0	0	0	0	0	0	0	0	0	0	0	0	0	0	0	0	0	0	0	0	0
bb450687cb8f64167a43b6135bcbb573	Phaeovulum_vinaykumarii;Paenirhodobacter_enshiensis;	Phaeovulum;Paenirhodobacter;	0	0	0	0	0	771	0	0	0	0	0	0	0	0	0	0	0	0	0	0	0	0	0	0	0	0	0	0	0	0	0	0	0	0	0	0	0	0	0	0	0	0	0	0	0	0	0
c0dcbc5a9b19d994758b5b57020ee4c5	Roseburia_faecis;	Roseburia;	0	0	0	0	0	0	0	0	0	0	0	0	0	0	0	0	0	0	0	0	0	0	0	0	0	0	0	0	0	0	0	0	0	0	0	0	0	0	0	0	0	0	0	0	0	0	0
8351f7b6f96ddd63b558a8502832d724	NO_BLAST;	NO_BLAST;	0	0	0	0	0	0	0	0	0	0	0	0	0	0	0	0	0	0	0	0	0	0	0	0	0	0	0	0	0	0	0	0	0	0	770	0	0	0	0	0	0	0	0	0	0	0	0
8dce67b3a54d49d4cb4a75a8239eba18	NO_BLAST;	NO_BLAST;	0	0	0	0	0	0	0	0	0	0	0	0	0	0	0	0	0	0	0	0	0	0	0	0	0	0	0	0	0	0	0	0	0	0	0	0	0	0	0	0	0	0	0	0	0	0	0
78cd6ea3b8e0b8e01d18f02addc0d179	NO_BLAST;	NO_BLAST;	0	0	0	0	0	0	0	0	0	0	407	0	0	0	0	0	0	0	0	0	0	0	0	0	0	0	0	0	0	0	0	0	0	0	0	0	0	0	0	0	0	0	0	0	0	0	0
a2a7211e3a3062a3476303ef25f1cb7d	NO_BLAST;	NO_BLAST;	0	0	0	0	0	0	0	0	0	767	0	0	0	0	0	0	0	0	0	0	0	0	0	0	0	0	0	0	0	0	0	0	0	0	0	0	0	0	0	0	0	0	0	0	0	0	0
4fe8032ac2f1cc3c0654b23a57bd4514	NO_BLAST;	NO_BLAST;	0	0	0	0	0	0	0	0	0	0	0	0	0	0	0	0	0	0	0	0	0	0	0	0	0	0	0	0	0	0	0	0	0	0	0	0	0	0	0	0	0	0	0	0	0	0	0
e361c425aff988c5e2cae9114323b549	Flavobacterium_acidificum;Pantoea_ananatis;	Flavobacterium;Pantoea;	0	0	0	0	0	0	0	0	0	0	0	0	0	0	0	0	0	0	0	0	0	0	0	0	0	0	0	0	0	0	0	0	0	0	0	0	0	0	0	0	0	0	0	0	0	0	0
69a641fc092a11a8a26587bc171df42d	NO_BLAST;	NO_BLAST;	0	0	0	0	0	0	0	0	0	0	0	0	0	0	0	0	0	0	0	0	0	0	0	0	0	0	0	0	0	0	0	0	0	0	0	0	0	0	0	0	765	0	0	0	0	0	0
8bdcb29879b72c715e82e2b3e946dd7c	NO_BLAST;	NO_BLAST;	0	764	0	0	0	0	0	0	0	0	0	0	0	0	0	0	0	0	0	0	0	0	0	0	0	0	0	0	0	0	0	0	0	0	0	0	0	0	0	0	0	0	0	0	0	0	0
db5a8c6f58cc2bcef4277a7eb1d2d1aa	NO_BLAST;	NO_BLAST;	0	0	0	0	0	0	0	0	0	0	0	0	0	0	0	0	0	0	0	0	764	0	0	0	0	0	0	0	0	0	0	0	0	0	0	0	0	0	0	0	0	0	0	0	0	0	0
008a9408f60230003d94cadb2c5ce1c4	NO_BLAST;	NO_BLAST;	0	0	0	0	0	0	0	0	0	0	0	0	0	0	0	0	0	0	0	0	0	0	0	0	0	0	764	0	0	0	0	0	0	0	0	0	0	0	0	0	0	0	0	0	0	0	0
72c528761a0d01f6c8d26f008b009823	NO_BLAST;	NO_BLAST;	0	0	0	0	0	0	134	0	0	0	0	0	0	0	0	0	0	0	0	0	0	0	0	0	0	0	0	0	77	0	0	0	0	0	0	0	0	0	146	0	0	0	0	0	0	0	0
f0c7aefaaa36d2d458ed34eeb806693a	NO_BLAST;	NO_BLAST;	0	0	18	0	0	0	0	0	0	0	0	0	0	0	0	0	0	0	0	0	0	0	0	0	0	0	0	0	0	0	0	0	0	0	0	0	0	0	0	0	0	0	0	0	0	0	745
0a7907f4ca1464c581f96bbf3b46b574	Agrobacterium_rosae;Rhizobium_skierniewicense;	Agrobacterium;Rhizobium;	0	0	0	0	0	0	0	0	0	0	0	0	0	0	0	0	0	0	0	0	0	0	0	0	0	0	0	0	0	0	0	0	0	763	0	0	0	0	0	0	0	0	0	0	0	0	0
d4bda1f8262021127089bd6d18e4e84f	NO_BLAST;	NO_BLAST;	0	0	0	0	0	0	0	0	0	0	0	0	0	0	0	0	0	0	0	0	0	0	0	0	0	0	0	0	0	0	0	0	0	0	0	0	0	0	0	0	0	0	0	0	0	0	0
65293d5668707800bddb821afa195b7c	NO_BLAST;	NO_BLAST;	0	0	0	0	0	0	0	762	0	0	0	0	0	0	0	0	0	0	0	0	0	0	0	0	0	0	0	0	0	0	0	0	0	0	0	0	0	0	0	0	0	0	0	0	0	0	0
043fda76e54dd2e1199a91410cb27cc6	NO_BLAST;	NO_BLAST;	0	0	0	0	0	0	0	0	0	0	0	0	0	0	0	0	0	0	0	0	0	0	0	0	0	0	0	0	0	0	0	0	0	0	0	0	0	0	0	0	0	0	0	0	0	0	761
b7cadaf2f2c443473d2db7c90de48fce	NO_BLAST;	NO_BLAST;	0	0	0	0	0	0	0	0	0	0	0	0	0	0	0	0	0	0	0	0	0	0	0	0	0	0	0	0	0	0	0	0	0	0	0	0	0	0	0	0	0	0	0	0	0	0	0
f241ddcfedb1b78f5317072a4c357ec6	Phocaeicola_vulgatus;	Phocaeicola;	0	0	0	0	0	0	0	0	0	0	0	0	0	0	0	0	0	0	0	760	0	0	0	0	0	0	0	0	0	0	0	0	0	0	0	0	0	0	0	0	0	0	0	0	0	0	0
9f4cf9ffe030a8499a2ac6a3d71b7614	NO_BLAST;	NO_BLAST;	0	0	0	0	0	0	0	0	0	0	0	0	0	0	0	0	0	0	0	0	0	0	0	0	0	0	0	0	0	0	0	0	0	0	0	0	0	0	0	0	0	0	0	0	0	0	0
a9e424937fa726caccdd3ab7f9cb0ce8	NO_BLAST;	NO_BLAST;	0	0	0	0	0	0	0	0	0	0	0	0	0	0	0	0	0	0	0	759	0	0	0	0	0	0	0	0	0	0	0	0	0	0	0	0	0	0	0	0	0	0	0	0	0	0	0
1da92be5c27923518b8d7619ee0a8034	NO_BLAST;	NO_BLAST;	0	0	0	0	0	0	0	0	0	0	0	0	0	0	0	0	0	0	0	0	0	0	0	0	0	0	0	0	0	0	0	0	0	0	0	0	0	0	0	0	0	0	0	0	0	0	0
416d6e6200978fd4e4e89263ceace791	Rothia_aeria;	Rothia;	0	0	0	0	0	0	0	0	0	0	58	0	0	0	0	0	0	0	0	0	0	145	0	0	0	0	0	0	0	0	0	0	0	0	0	0	0	0	0	0	0	0	0	0	0	0	0
7a9460ab8ed50fe70cba954dff66003a	NO_BLAST;	NO_BLAST;	0	0	0	0	0	0	0	0	0	0	0	0	0	0	0	0	0	0	0	0	0	0	757	0	0	0	0	0	0	0	0	0	0	0	0	0	0	0	0	0	0	0	0	0	0	0	0
8a7ab9d99b474185ae50ebc012f39353	NO_BLAST;	NO_BLAST;	0	0	0	0	0	0	0	0	0	0	0	0	0	0	0	0	0	0	0	0	0	0	0	0	0	0	0	0	0	0	0	0	0	0	0	0	0	0	0	0	0	0	0	0	0	0	0
c79894b340f77ec438927bb579a01748	NO_BLAST;	NO_BLAST;	0	0	756	0	0	0	0	0	0	0	0	0	0	0	0	0	0	0	0	0	0	0	0	0	0	0	0	0	0	0	0	0	0	0	0	0	0	0	0	0	0	0	0	0	0	0	0
01c1cd75cc15fd1f98497acb15d84dae	NO_BLAST;	NO_BLAST;	0	0	0	0	0	0	0	0	0	0	0	0	0	0	0	0	0	0	0	0	0	0	0	0	0	0	0	0	0	0	0	0	0	0	0	0	0	0	0	0	0	0	0	0	0	0	0
bfdc2ffb3c643f450717a8273c2101fd	NO_BLAST;	NO_BLAST;	0	0	0	0	0	0	0	0	0	0	0	0	0	0	0	0	0	0	0	0	0	0	0	0	0	0	0	0	0	0	0	0	0	0	0	0	0	0	0	0	0	0	0	0	0	0	0
37bfac82c8ef8799e7657dfe5a7e25e5	Blastococcus_aggregatus;	Blastococcus;	0	754	0	0	0	0	0	0	0	0	0	0	0	0	0	0	0	0	0	0	0	0	0	0	0	0	0	0	0	0	0	0	0	0	0	0	0	0	0	0	0	0	0	0	0	0	0
eb8077df915ba3495121b8aa2d9df14f	NO_BLAST;	NO_BLAST;	0	0	0	0	0	0	0	0	0	0	0	0	0	0	0	0	0	0	0	0	0	0	0	0	0	0	0	0	0	0	0	0	0	0	0	0	0	0	0	0	0	0	0	0	0	0	0
db0b7dd16bedb93e806bc8a816a7daf8	NO_BLAST;	NO_BLAST;	0	0	0	0	0	0	0	0	0	0	0	0	0	0	0	0	0	0	0	0	0	0	0	754	0	0	0	0	0	0	0	0	0	0	0	0	0	0	0	0	0	0	0	0	0	0	0
3a690b7d03e13d2a6c6c140cd6014ed0	Bacteroides_fragilis;	Bacteroides;	0	0	0	0	0	0	0	0	0	0	0	0	0	0	0	0	0	0	0	0	0	0	0	0	0	0	0	0	0	0	0	0	0	0	0	0	754	0	0	0	0	0	0	0	0	0	0
32608919d19ce2187224d42cc6a5fd97	NO_BLAST;	NO_BLAST;	0	0	0	0	0	0	0	0	0	0	0	0	0	0	0	0	753	0	0	0	0	0	0	0	0	0	0	0	0	0	0	0	0	0	0	0	0	0	0	0	0	0	0	0	0	0	0
4763ffd79bd3d3545c4f9ca3e4124223	NO_BLAST;	NO_BLAST;	0	0	0	0	0	0	0	0	0	0	0	0	0	0	0	0	0	0	0	0	0	0	0	0	0	0	0	0	0	0	0	0	0	0	0	0	0	0	0	0	0	752	0	0	0	0	0
f719cccc7b8c82fd5a20f0f5253cde0c	Clostridium_saudiense;Clostridium_disporicum;	Clostridium;	0	0	0	0	0	0	0	0	0	0	0	0	0	0	0	0	0	0	0	751	0	0	0	0	0	0	0	0	0	0	0	0	0	0	0	0	0	0	0	0	0	0	0	0	0	0	0
fafa152f8f4b039fd0aff756ad7e2f77	NO_BLAST;	NO_BLAST;	0	0	0	0	0	0	0	0	0	0	0	0	0	0	0	0	0	0	0	0	0	0	0	0	0	0	0	0	0	0	0	0	0	0	0	0	0	0	0	0	0	0	0	0	0	0	0
1dbe4a83ff6570c12f7ea5f6d861dc6b	NO_BLAST;	NO_BLAST;	0	0	0	0	0	0	0	0	0	0	0	0	0	0	0	0	0	0	0	0	0	0	0	0	0	0	0	0	0	0	0	0	0	0	0	0	0	0	0	0	0	0	0	0	0	0	0
38b9cf2eb660b497dc8fe2e00d52a476	Veillonella_rogosae;	Veillonella;	0	0	0	0	0	0	0	0	0	0	0	0	0	0	0	0	0	0	0	0	0	0	0	0	0	0	0	0	0	0	0	0	0	0	0	0	0	0	0	0	750	0	0	0	0	0	0
931662252fb7002de3feb72421411012	Corynebacterium_pseudokroppenstedtii;	Corynebacterium;	0	0	0	0	0	0	0	0	0	0	72	0	0	0	0	0	0	0	0	0	0	0	0	0	0	58	0	0	0	0	0	0	0	0	0	0	0	0	42	0	0	0	0	0	0	0	0
6c0d2562aed699b5e1bc769b755e750c	NO_BLAST;	NO_BLAST;	0	0	0	0	0	0	0	0	0	0	0	749	0	0	0	0	0	0	0	0	0	0	0	0	0	0	0	0	0	0	0	0	0	0	0	0	0	0	0	0	0	0	0	0	0	0	0
250c5e167c7a329cbcc6e57a877565cb	NO_BLAST;	NO_BLAST;	0	0	0	0	0	0	0	0	0	0	0	0	0	0	0	0	0	0	0	0	0	0	0	0	0	0	0	0	0	0	0	0	0	0	0	0	0	0	0	0	0	0	0	0	0	0	0
2ccf2ae649c36c10cdd61ee794a3026d	NO_BLAST;	NO_BLAST;	0	0	0	0	0	0	0	0	0	0	0	0	0	0	0	546	0	0	0	0	0	0	0	0	0	0	0	0	0	0	0	73	0	0	0	0	0	0	129	0	0	0	0	0	0	0	0
f96010ddc355b9f2cbc962a4af3f78b6	NO_BLAST;	NO_BLAST;	0	0	0	0	0	0	0	0	0	0	0	0	0	0	0	0	0	0	0	748	0	0	0	0	0	0	0	0	0	0	0	0	0	0	0	0	0	0	0	0	0	0	0	0	0	0	0
df8fea3f76cc892bf03d9973de565e26	NO_BLAST;	NO_BLAST;	0	0	0	0	0	0	0	0	0	0	0	0	0	0	0	0	0	0	0	0	0	0	0	0	0	0	0	0	0	0	0	0	0	0	0	0	0	0	0	0	0	0	0	0	0	0	0
8223807765ff9211f3447487ad27cdb1	NO_BLAST;	NO_BLAST;	0	0	0	0	0	0	0	0	0	0	0	0	0	0	0	0	0	0	0	0	0	0	0	0	0	0	0	0	0	0	0	0	0	0	0	0	0	0	0	0	0	0	0	0	0	0	0
a4eec27f1295c22df9ea6bd1921a9dfb	NO_BLAST;	NO_BLAST;	0	0	0	0	0	0	0	0	0	0	0	0	0	0	0	0	0	0	0	0	0	0	0	0	0	0	0	0	0	0	0	0	0	0	0	0	0	0	0	0	0	0	0	0	0	0	0
91de301c80ffd9afb3ba7cecd093f539	NO_BLAST;	NO_BLAST;	0	0	0	0	0	0	0	0	0	0	0	0	0	0	0	0	0	0	0	0	0	0	0	0	0	0	0	0	0	0	0	0	0	0	0	0	0	0	0	745	0	0	0	0	0	0	0
f5f93a72f46fcf8b5c5060ca7a66b55a	NO_BLAST;	NO_BLAST;	0	0	0	0	0	0	0	0	0	0	0	744	0	0	0	0	0	0	0	0	0	0	0	0	0	0	0	0	0	0	0	0	0	0	0	0	0	0	0	0	0	0	0	0	0	0	0
4bcd303b858247eb5c3a73cbb39cf231	Phocaeicola_dorei;	Phocaeicola;	0	0	0	0	0	0	0	0	0	0	0	0	0	0	0	0	0	0	0	744	0	0	0	0	0	0	0	0	0	0	0	0	0	0	0	0	0	0	0	0	0	0	0	0	0	0	0
1731bebd86226f8a07a25993995ce409	Paeniclostridium_sordellii;	Paeniclostridium;	0	0	0	0	0	0	0	0	0	0	0	0	0	0	510	0	0	0	0	0	0	0	0	0	0	0	0	0	0	0	0	0	0	0	0	0	0	0	0	0	0	0	0	0	0	0	0
2f42e3df68d688b5f98b2e85396e2c2b	Duncaniella_muris;	Duncaniella;	0	0	0	0	0	0	0	0	0	0	0	0	0	0	0	0	0	0	0	0	0	0	0	0	0	0	0	0	0	0	0	0	0	0	0	0	0	0	0	0	0	0	0	0	0	0	0
fc0c3c3c583df91967e0240730d28e30	Psychrobacter_pulmonis;	Psychrobacter;	0	0	0	0	0	0	0	0	0	0	0	0	0	101	0	0	0	0	0	0	0	0	0	0	0	0	0	0	0	0	0	0	0	0	0	0	0	0	0	0	0	0	0	0	34	0	0
b01901c59d2acd88767791356139035f	NO_BLAST;	NO_BLAST;	0	0	0	0	0	0	0	0	0	0	0	0	0	0	0	0	0	0	0	0	0	0	742	0	0	0	0	0	0	0	0	0	0	0	0	0	0	0	0	0	0	0	0	0	0	0	0
7d880e1755dbb2f86cd66aa092a4f7e2	NO_BLAST;	NO_BLAST;	0	0	0	0	0	0	0	0	0	0	0	0	0	0	0	0	0	0	0	0	0	0	0	0	0	0	0	0	0	0	0	0	0	0	0	0	0	0	0	0	0	0	0	0	0	0	0
7f1e94d460c3946682684b090214ecd0	NO_BLAST;	NO_BLAST;	0	0	0	0	0	0	0	0	0	0	0	0	0	0	0	0	0	0	0	0	0	0	0	0	0	0	0	0	0	0	0	0	0	0	0	0	0	0	0	0	0	0	0	0	0	0	0
cc4097985c6ee3711e0b700e4490ab75	NO_BLAST;	NO_BLAST;	0	0	0	0	0	0	0	0	0	0	0	0	0	0	0	0	0	0	0	0	0	0	0	0	0	0	0	0	0	0	0	0	0	0	0	0	0	0	0	0	0	0	0	0	0	0	0
fd66cdb8b2174db0215c5b553cceebef	NO_BLAST;	NO_BLAST;	0	0	0	0	0	0	0	0	0	0	0	0	0	0	0	0	0	0	0	0	0	0	0	0	0	0	0	0	0	0	0	0	0	0	0	0	0	0	0	0	0	0	0	0	0	0	0
25eec20e1f76fa920ec75d83ab71613d	NO_BLAST;	NO_BLAST;	0	0	0	0	0	0	0	0	0	0	0	0	0	0	0	0	0	0	0	0	0	0	0	0	0	0	0	0	0	0	0	0	0	0	0	0	0	0	0	0	0	0	0	0	0	0	0
e5376bd6bc26994f088c17e8ad279387	NO_BLAST;	NO_BLAST;	0	0	0	0	0	0	0	0	0	0	0	738	0	0	0	0	0	0	0	0	0	0	0	0	0	0	0	0	0	0	0	0	0	0	0	0	0	0	0	0	0	0	0	0	0	0	0
2f88ff746172bc5e5703c300c80c3fc9	Phocaeicola_coprophilus;	Phocaeicola;	0	0	0	0	0	0	0	0	0	0	0	0	513	0	0	0	0	0	0	0	0	0	0	0	0	0	0	0	0	0	0	0	0	0	0	0	0	0	0	0	0	0	0	0	0	0	0
693fc9134dfa6d929b7e8527d4bb7bed	NO_BLAST;	NO_BLAST;	0	0	0	0	0	0	0	0	0	0	0	0	0	0	0	0	0	0	0	738	0	0	0	0	0	0	0	0	0	0	0	0	0	0	0	0	0	0	0	0	0	0	0	0	0	0	0
8de76ec2d302284fa6620f971ccda3d4	NO_BLAST;	NO_BLAST;	0	0	0	0	0	0	0	0	0	0	0	0	0	0	0	0	0	0	0	0	0	0	0	0	0	0	0	0	0	0	0	0	0	0	0	0	0	0	0	0	0	0	0	0	0	0	0
466026083c1415144140fe47aa859393	NO_BLAST;	NO_BLAST;	0	0	0	0	0	0	0	0	0	0	0	0	0	0	0	0	0	0	0	737	0	0	0	0	0	0	0	0	0	0	0	0	0	0	0	0	0	0	0	0	0	0	0	0	0	0	0
52e6e09f468b05b16e8c934f5ad1ca77	Actinomyces_marseillensis;	Actinomyces;	0	0	0	0	0	0	0	0	0	0	0	674	0	0	0	0	0	0	0	0	0	0	0	0	0	0	0	0	0	0	0	0	0	0	0	0	0	0	0	0	0	0	0	0	0	0	0
cebc7f7035a5c71c9ccd4c181c6e8620	NO_BLAST;	NO_BLAST;	0	0	0	0	0	735	0	0	0	0	0	0	0	0	0	0	0	0	0	0	0	0	0	0	0	0	0	0	0	0	0	0	0	0	0	0	0	0	0	0	0	0	0	0	0	0	0
d7146c3913934824cd675940d94e031e	NO_BLAST;	NO_BLAST;	0	0	0	0	0	0	0	0	0	0	0	0	0	0	0	0	0	0	0	0	0	0	0	0	0	0	0	0	0	0	0	0	0	735	0	0	0	0	0	0	0	0	0	0	0	0	0
9a835c03fcaa38362b95e11eb9f7a8fd	Enterocloster_lavalensis;	Enterocloster;	0	0	0	0	0	0	0	0	0	0	0	0	0	0	0	0	0	0	0	0	0	0	0	0	0	0	0	0	0	0	0	0	0	0	0	0	735	0	0	0	0	0	0	0	0	0	0
2b2139af7686bfcdb9331bfe15c37ac9	NO_BLAST;	NO_BLAST;	0	0	0	0	0	0	0	0	0	0	0	0	0	0	0	0	0	0	0	0	0	0	0	0	0	0	0	0	0	0	0	0	0	0	0	0	0	0	0	0	0	0	0	0	0	0	0
9f794187f0dbedf280d9b50883efa295	NO_BLAST;	NO_BLAST;	0	0	0	0	0	0	0	0	0	0	0	0	0	0	0	0	0	0	0	0	0	0	0	0	0	0	0	734	0	0	0	0	0	0	0	0	0	0	0	0	0	0	0	0	0	0	0
837961a6e6a613fe76158e4d86bb8735	NO_BLAST;	NO_BLAST;	0	0	0	0	0	0	0	0	0	0	0	0	0	0	0	0	0	0	0	0	0	0	0	0	0	0	0	0	0	0	0	0	0	0	0	0	0	0	0	0	0	0	0	0	0	0	0
78e46ebbd0ca6af894be2f0ab9ac0ec6	NO_BLAST;	NO_BLAST;	0	0	0	0	0	0	0	0	0	0	0	0	0	0	0	0	0	0	0	0	0	0	0	0	0	0	0	0	0	0	0	0	0	0	0	0	0	0	0	0	0	0	0	0	0	0	0
d1b325c3682ca57dbfc9222b7202b4f8	NO_BLAST;	NO_BLAST;	0	0	0	0	0	0	0	0	0	0	0	0	0	0	0	0	0	0	0	733	0	0	0	0	0	0	0	0	0	0	0	0	0	0	0	0	0	0	0	0	0	0	0	0	0	0	0
64f4dca5208a8e32a3c0dd8221d1284a	NO_BLAST;	NO_BLAST;	0	0	0	48	0	0	0	0	123	0	0	0	0	0	0	168	0	0	0	0	0	0	0	0	0	0	0	0	0	0	126	0	0	0	0	0	0	0	0	0	0	0	0	0	0	0	0
eb6341475edf1c058c8c7834959c644d	NO_BLAST;	NO_BLAST;	0	0	0	0	0	0	0	0	0	0	0	0	0	0	0	0	0	0	0	0	0	0	0	0	0	0	0	0	0	0	0	0	0	0	0	0	0	0	0	0	0	0	0	0	0	0	0
0956a792e81ce3bbf596fd440e272853	NO_BLAST;	NO_BLAST;	0	0	0	0	0	0	0	0	0	0	0	0	0	0	0	0	0	0	0	0	0	0	0	0	0	0	0	0	0	0	0	0	0	0	0	0	732	0	0	0	0	0	0	0	0	0	0
97f1635af919e87ebfcedc34252cb141	NO_BLAST;	NO_BLAST;	731	0	0	0	0	0	0	0	0	0	0	0	0	0	0	0	0	0	0	0	0	0	0	0	0	0	0	0	0	0	0	0	0	0	0	0	0	0	0	0	0	0	0	0	0	0	0
d206b9121cc2d3d816c1ee72fad18668	Streptococcus_cristatus;Streptococcus_symci;Streptococcus_oralis;Streptococcus_vulneris;Streptococcus_gwangjuense;Streptococcus_infantis;Streptococcus_downii;Streptococcus_timonensis;Streptococcus_mitis;Streptococcus_periodonticum;Streptococcus_shenyangsis;	Streptococcus;	0	41	0	0	0	0	0	52	0	0	0	0	0	0	0	0	0	0	0	0	0	67	0	0	16	41	56	168	0	0	0	0	0	0	0	0	0	0	65	0	43	0	0	0	0	0	0
c2462c8606fbcc1729e8ad31000d3069	NO_BLAST;	NO_BLAST;	0	0	0	0	0	0	0	0	0	0	0	0	0	0	0	0	0	0	0	0	0	0	0	0	0	0	0	0	0	129	0	0	0	0	0	0	0	0	0	0	0	0	0	0	0	0	0
007d0637e1fdcf76920c9f59025754f6	NO_BLAST;	NO_BLAST;	0	0	0	0	0	0	0	0	0	0	0	0	0	0	0	0	0	0	0	0	0	0	0	0	0	0	0	0	0	0	0	0	0	0	0	0	0	0	0	0	0	0	0	0	0	0	0
9d8ef800a3583850214baf29a1413205	NO_BLAST;	NO_BLAST;	0	0	0	0	0	0	0	0	0	0	0	0	0	0	0	0	0	0	0	0	0	0	0	0	0	0	0	0	0	0	0	0	0	0	0	0	0	0	0	0	0	0	0	0	0	0	0
615533098e335deb82b9a8771cc3ffdf	NO_BLAST;	NO_BLAST;	0	0	0	0	0	0	0	0	0	0	0	0	0	0	0	0	0	0	0	0	0	0	0	0	0	0	0	0	0	0	0	0	0	0	0	0	0	0	0	0	0	0	0	0	0	0	0
edd3a925590baae3aa24390d99b8ff9f	NO_BLAST;	NO_BLAST;	0	0	0	0	0	0	0	0	0	0	0	0	0	0	0	0	0	0	0	0	0	0	0	0	0	0	0	0	0	0	0	0	0	0	0	0	0	0	0	0	0	0	0	0	0	0	0
1d7ff58754eb42f33d8e924d36820b08	NO_BLAST;	NO_BLAST;	0	0	729	0	0	0	0	0	0	0	0	0	0	0	0	0	0	0	0	0	0	0	0	0	0	0	0	0	0	0	0	0	0	0	0	0	0	0	0	0	0	0	0	0	0	0	0
2a0db9c4c5e99f81fb21a1f38fa39c96	NO_BLAST;	NO_BLAST;	0	0	0	0	0	0	0	0	0	0	0	0	0	0	0	0	0	0	0	729	0	0	0	0	0	0	0	0	0	0	0	0	0	0	0	0	0	0	0	0	0	0	0	0	0	0	0
a2fd149c16cc46b330100139a93d4208	NO_BLAST;	NO_BLAST;	0	0	0	0	0	0	0	0	0	0	0	0	0	0	0	0	0	0	0	729	0	0	0	0	0	0	0	0	0	0	0	0	0	0	0	0	0	0	0	0	0	0	0	0	0	0	0
93ef06437f0c1d5e94c98ddca690703c	NO_BLAST;	NO_BLAST;	727	0	0	0	0	0	0	0	0	0	0	0	0	0	0	0	0	0	0	0	0	0	0	0	0	0	0	0	0	0	0	0	0	0	0	0	0	0	0	0	0	0	0	0	0	0	0
641b85036a6cb34651b956d01f371c28	NO_BLAST;	NO_BLAST;	0	0	0	0	0	0	0	0	0	0	0	0	0	0	0	0	0	0	0	0	0	0	0	0	0	0	0	0	0	0	0	0	0	0	0	0	0	0	0	0	0	0	0	0	0	0	0
e63af498fc590f6b039235ba6ee353a4	Gordonia_namibiensis;Gordonia_rubripertincta;Gordonia_westfalica;Gordonia_paraffinivorans;	Gordonia;	0	0	0	80	0	0	0	0	0	0	0	0	0	0	0	0	0	0	0	0	0	0	0	0	384	0	0	0	0	0	0	0	0	0	0	0	0	0	0	0	0	0	0	0	0	0	0
2338199faccacf7bed77f5466e17aeb5	NO_BLAST;	NO_BLAST;	0	0	0	0	0	0	0	0	0	0	0	0	0	0	0	0	0	0	0	0	0	0	0	0	0	0	0	0	0	0	0	0	0	0	0	0	0	0	0	0	0	0	0	0	0	0	0
725d4e62c1caebc40458ea0e8aab3727	NO_BLAST;	NO_BLAST;	0	0	0	0	0	0	0	0	0	0	0	0	0	0	0	0	0	0	0	0	0	0	0	0	0	0	0	0	0	0	508	0	0	0	0	0	0	0	0	0	0	0	0	0	0	0	0
23c7fb1d59a01e64b8e99367f39722a7	NO_BLAST;	NO_BLAST;	0	0	0	0	0	0	0	0	0	0	0	0	0	0	0	0	0	0	0	0	0	0	0	0	0	0	0	0	0	0	0	0	0	0	726	0	0	0	0	0	0	0	0	0	0	0	0
553aec79ab8b85d42a2a8dc7af07cadb	NO_BLAST;	NO_BLAST;	0	0	0	0	0	0	0	0	0	0	0	0	0	0	0	0	0	0	0	0	0	0	0	0	0	0	0	0	0	0	0	0	0	0	0	0	0	0	0	0	0	0	0	726	0	0	0
0cfc82bf6693ffce6dd2386417ff5d94	NO_BLAST;	NO_BLAST;	0	0	0	0	0	0	127	0	0	0	0	0	0	348	0	0	0	0	0	0	0	0	0	0	0	67	0	0	0	0	0	0	0	0	0	0	0	0	76	0	0	0	0	0	0	0	0
5c05ccc540c26d9c6a9d4dd9d899dd9d	NO_BLAST;	NO_BLAST;	0	0	0	0	0	0	0	0	0	0	0	0	0	0	0	0	0	0	0	0	0	0	0	0	0	0	0	0	0	0	0	0	0	0	0	0	0	0	0	725	0	0	0	0	0	0	0
13d519e35242f8515c0d42f9aba9f55d	Hydrogenophilus_thermoluteolus;	Hydrogenophilus;	0	0	0	0	0	0	0	0	0	0	0	0	0	0	0	0	0	0	0	0	0	0	0	0	0	0	0	0	0	0	0	0	0	0	0	0	0	0	0	0	0	0	0	0	0	0	0
b61ca03b86258c9f58d3a9ba3bb910fe	NO_BLAST;	NO_BLAST;	0	0	0	0	0	0	0	0	0	0	0	0	0	0	0	0	0	0	0	0	0	0	0	0	0	0	0	0	0	0	0	0	0	0	0	0	0	0	0	0	0	0	0	0	0	0	0
58e610ffd82e4a18b6eaa67596e7f86e	NO_BLAST;	NO_BLAST;	0	0	0	0	0	0	0	0	0	0	0	0	0	0	0	0	0	0	0	0	0	0	0	0	0	0	0	0	0	0	0	0	0	0	0	0	0	0	0	0	0	0	0	0	0	0	0
6eb42f4c8329a8c408a8eaa3c8daa335	[Ruminococcus]_faecis;	[Ruminococcus];	0	0	0	0	0	0	0	0	0	0	0	0	0	0	0	0	0	0	0	0	0	0	0	0	0	0	0	0	0	0	0	0	0	0	0	0	0	0	0	0	0	0	0	0	0	0	0
f3f790e17ae9f97b994784b5831f6050	NO_BLAST;	NO_BLAST;	0	0	0	0	0	0	0	0	0	0	0	0	0	0	0	0	0	0	0	0	0	0	0	723	0	0	0	0	0	0	0	0	0	0	0	0	0	0	0	0	0	0	0	0	0	0	0
428baa7de4733a6ffbedf1ca31da922c	NO_BLAST;	NO_BLAST;	0	0	0	0	0	0	0	0	0	0	0	0	0	0	0	0	0	0	0	0	0	0	0	0	0	0	0	0	0	0	0	0	0	0	0	0	0	0	0	0	0	0	723	0	0	0	0
3c5d75a3cb7a44d25b687cac1328a97a	NO_BLAST;	NO_BLAST;	0	0	0	0	0	0	0	0	0	0	0	0	0	0	0	0	0	0	0	0	0	0	0	0	0	0	0	0	0	0	0	0	0	0	0	0	0	0	0	0	0	0	0	0	0	0	0
8341e60e8ac88738707b6959c57bc13a	NO_BLAST;	NO_BLAST;	0	0	0	0	0	0	0	0	0	0	0	0	0	0	0	0	0	0	0	0	0	0	0	0	0	0	0	0	0	0	0	0	0	0	0	0	0	0	0	0	0	0	0	0	0	0	0
8a7e9003d8b59f9e869c942cfc4d31e7	Streptococcus_rubneri;Streptococcus_australis;	Streptococcus;	0	0	0	0	0	92	0	0	0	0	0	0	0	0	0	0	0	0	0	0	0	66	0	0	0	0	0	0	0	0	0	0	62	264	0	0	0	0	0	0	0	0	0	0	0	0	0
f6282be8f4c9c6eeea302beabc880218	Pseudomonas_toyotomiensis;Pseudomonas_oleovorans;Pseudomonas_alcaliphila;Pseudomonas_chengduensis;Pseudomonas_xionganensis;	Pseudomonas;	0	0	0	0	0	0	0	0	0	0	0	0	0	0	0	0	0	0	0	0	0	0	0	0	0	0	0	0	0	0	0	0	0	0	0	0	0	0	0	0	0	0	0	0	0	0	0
939b7eacd9f705dece69e437ee7ea811	NO_BLAST;	NO_BLAST;	0	0	0	0	0	0	0	0	0	0	0	0	0	0	0	0	0	0	0	0	0	0	0	0	0	0	0	0	0	0	0	0	0	722	0	0	0	0	0	0	0	0	0	0	0	0	0
9662d1f333626b88c3972d86a63249be	NO_BLAST;	NO_BLAST;	0	0	0	0	0	0	0	0	0	0	0	0	0	0	0	0	0	0	0	0	0	0	0	0	0	0	0	0	0	0	0	0	0	0	0	0	0	0	0	0	0	0	0	0	0	0	722
24100caf31bf76a4809bf64011ed222b	NO_BLAST;	NO_BLAST;	0	0	0	0	0	0	0	0	0	0	0	0	0	0	0	0	0	0	0	0	0	0	0	0	0	0	0	0	0	0	0	0	0	0	0	0	0	0	0	0	0	0	0	0	0	0	0
6f68158bd39d4598ac097c3cd1681024	Holdemanella_porci;	Holdemanella;	720	0	0	0	0	0	0	0	0	0	0	0	0	0	0	0	0	0	0	0	0	0	0	0	0	0	0	0	0	0	0	0	0	0	0	0	0	0	0	0	0	0	0	0	0	0	0
592873ebdd95be441b6a1e3fa8c92d07	Phocaeicola_vulgatus;	Phocaeicola;	0	0	0	0	0	0	0	0	0	0	0	0	0	0	0	0	0	0	0	0	0	0	0	0	720	0	0	0	0	0	0	0	0	0	0	0	0	0	0	0	0	0	0	0	0	0	0
b100aeeea38e153369349bf243606932	NO_BLAST;	NO_BLAST;	0	0	0	0	0	0	0	0	0	0	0	0	0	0	0	0	0	0	0	0	0	0	0	0	0	0	0	0	0	0	0	0	0	0	0	0	0	0	0	0	0	0	0	0	0	0	0
2c2fd02bf32af0cff00d451d2fed1e2a	NO_BLAST;	NO_BLAST;	0	0	717	0	0	0	0	0	0	0	0	0	0	0	0	0	0	0	0	0	0	0	0	0	0	0	0	0	0	0	0	0	0	0	0	0	0	0	0	0	0	0	0	0	0	0	0
833a6f4e00c905d7319e4b61855f2502	NO_BLAST;	NO_BLAST;	0	0	0	0	0	0	0	0	0	0	0	0	0	0	0	0	0	0	0	0	0	0	0	0	0	0	0	0	0	0	0	0	0	0	0	0	0	0	0	0	0	0	717	0	0	0	0
b55c85931035fef658aba553756a6404	NO_BLAST;	NO_BLAST;	0	0	0	0	0	0	0	0	0	0	0	0	0	0	0	0	0	0	0	0	0	0	0	0	0	0	0	0	0	0	0	0	0	0	0	0	0	0	0	0	0	0	0	0	0	0	0
a1d3f68e5781eaa30d7c2c0fd08c3ac6	NO_BLAST;	NO_BLAST;	0	0	0	0	0	716	0	0	0	0	0	0	0	0	0	0	0	0	0	0	0	0	0	0	0	0	0	0	0	0	0	0	0	0	0	0	0	0	0	0	0	0	0	0	0	0	0
3fd21b90f69c90dd83fd8c1383a5a0a2	NO_BLAST;	NO_BLAST;	0	0	0	0	0	0	0	0	0	0	0	0	0	0	0	0	0	0	0	0	0	0	0	0	0	0	0	0	0	0	0	0	0	0	0	0	0	0	0	0	0	0	0	0	0	0	0
95ba8c49120b9e22d2de6c87738b8f67	NO_BLAST;	NO_BLAST;	0	0	0	0	0	0	0	0	0	0	0	715	0	0	0	0	0	0	0	0	0	0	0	0	0	0	0	0	0	0	0	0	0	0	0	0	0	0	0	0	0	0	0	0	0	0	0
e7f0913a5331cf2c9e96c4757319034b	NO_BLAST;	NO_BLAST;	0	0	0	0	0	0	0	0	0	0	0	0	0	0	0	0	0	0	0	0	0	0	0	0	0	0	0	0	0	0	0	0	0	0	0	0	0	0	0	0	0	0	0	0	0	0	0
4aeef7fc697b84558aba9b9b014c83e6	Acinetobacter_guillouiae;	Acinetobacter;	0	0	0	0	0	0	0	0	0	0	0	0	0	0	0	0	95	0	0	0	521	0	0	0	0	0	0	0	0	0	0	0	0	0	0	0	0	0	0	0	0	0	0	0	0	47	0
e558a38fd0333d7850fa3084580fc86d	Bifidobacterium_longum;	Bifidobacterium;	0	0	0	0	0	0	0	0	0	0	0	0	0	0	0	0	0	0	0	0	0	0	0	0	0	0	0	0	0	0	0	0	0	0	0	0	0	0	0	0	0	0	0	0	0	0	0
883e5cd56f925165b75f791f0cc0cb8b	Staphylococcus_capitis;Staphylococcus_epidermidis;Staphylococcus_caprae;	Staphylococcus;	0	0	0	0	0	0	0	0	0	0	0	0	0	0	0	0	0	0	0	0	0	0	0	0	0	0	0	0	0	0	486	0	0	0	0	0	0	0	0	0	0	0	0	0	0	0	0
c7f8951bd9a60d673e25fb62c06d6b20	NO_BLAST;	NO_BLAST;	0	0	0	0	0	0	0	0	0	0	0	0	0	0	0	0	0	0	0	0	0	0	0	0	0	0	0	0	0	0	0	0	0	0	0	0	0	0	0	0	0	0	0	0	0	0	0
f906cfb326a7f16a9ef96fff1ffbe61d	NO_BLAST;	NO_BLAST;	713	0	0	0	0	0	0	0	0	0	0	0	0	0	0	0	0	0	0	0	0	0	0	0	0	0	0	0	0	0	0	0	0	0	0	0	0	0	0	0	0	0	0	0	0	0	0
891f3c8471e9a45eb415d49dec322056	NO_BLAST;	NO_BLAST;	0	0	0	0	0	0	0	0	0	0	0	0	0	0	0	0	0	0	0	0	0	0	0	0	0	0	0	0	0	0	0	0	0	0	0	0	0	0	0	0	0	0	0	0	0	0	0
41dd0e74cd548dfdcc7f2aa08fc293d5	NO_BLAST;	NO_BLAST;	0	0	0	0	0	0	0	0	0	0	0	0	0	0	0	0	0	0	0	0	0	0	713	0	0	0	0	0	0	0	0	0	0	0	0	0	0	0	0	0	0	0	0	0	0	0	0
a711c51ae2a0863cbc8fa1519c147adc	NO_BLAST;	NO_BLAST;	0	0	0	0	0	0	0	0	0	0	0	0	0	0	0	0	0	0	0	0	0	0	0	0	713	0	0	0	0	0	0	0	0	0	0	0	0	0	0	0	0	0	0	0	0	0	0
5285ef5afdb48ca45247410c6ae0cd1b	NO_BLAST;	NO_BLAST;	0	0	0	0	0	0	0	0	0	0	0	0	0	0	0	0	0	0	0	0	0	0	0	0	0	0	0	0	0	0	0	0	0	0	0	0	713	0	0	0	0	0	0	0	0	0	0
4d5049d2069e1a573d68407d3de8f986	Pseudomonas_coleopterorum;	Pseudomonas;	0	0	0	0	0	0	0	0	0	0	0	0	0	0	0	0	0	0	0	0	0	0	0	0	0	0	0	0	0	0	0	0	0	0	0	0	0	0	0	0	0	0	0	0	0	0	0
a55717bc42cfb85fa8feb5e17bcaf5c1	NO_BLAST;	NO_BLAST;	0	0	0	0	0	0	0	0	0	0	0	0	0	0	0	0	0	0	0	0	0	0	0	0	0	0	0	0	0	0	0	712	0	0	0	0	0	0	0	0	0	0	0	0	0	0	0
46c1530a94a4c4c62f5a1b73f4735876	NO_BLAST;	NO_BLAST;	0	0	0	0	0	0	0	0	0	0	0	0	0	0	0	0	0	0	0	0	0	0	0	0	0	0	0	0	0	0	0	0	0	0	712	0	0	0	0	0	0	0	0	0	0	0	0
0d872a812220edf50dc135855e25f60f	NO_BLAST;	NO_BLAST;	0	0	0	0	0	0	0	0	0	0	0	0	0	0	0	0	0	0	0	0	0	0	0	0	0	0	0	0	0	0	0	0	0	0	0	0	0	0	0	0	0	0	0	0	0	0	712
9ff04f69099c5cc8cba644977eadb386	NO_BLAST;	NO_BLAST;	0	0	0	0	0	0	0	0	0	0	0	0	0	0	0	0	0	0	0	0	0	0	0	0	0	0	0	0	0	0	0	0	0	0	0	0	0	0	0	0	0	0	0	0	0	0	0
fdadb552d98c0ef81809b0b771c450e5	Heyndrickxia_coagulans;	Heyndrickxia;	0	0	0	0	0	0	0	0	0	0	0	0	0	0	0	0	0	0	0	0	0	0	0	0	0	0	0	0	0	0	0	0	0	0	0	0	0	0	0	0	0	0	0	0	0	0	0
b1a3be77bc1fa20ab355cba73e3a2a7f	NO_BLAST;	NO_BLAST;	0	0	0	0	0	0	0	0	0	0	0	0	0	0	0	0	0	0	0	0	0	42	0	0	0	0	0	0	0	0	0	0	0	0	0	0	0	0	0	0	0	0	0	0	0	0	0
f8ef208ab7d045badfd8f197637ecf72	Marmoricola_scoriae;	Marmoricola;	0	0	0	0	0	0	0	0	0	0	116	0	0	0	0	0	0	0	0	0	0	0	0	0	0	0	0	0	0	0	0	0	0	0	0	0	0	0	0	0	0	0	0	0	0	0	0
b20bc193a08c3e6d8a7d50973864c54d	NO_BLAST;	NO_BLAST;	0	0	0	0	0	0	0	0	0	0	0	0	0	0	0	0	0	0	710	0	0	0	0	0	0	0	0	0	0	0	0	0	0	0	0	0	0	0	0	0	0	0	0	0	0	0	0
132dc90eef83c31cbf6827a28e1719b5	NO_BLAST;	NO_BLAST;	0	0	0	0	0	0	0	0	0	0	0	0	0	0	0	0	0	0	0	0	0	0	0	0	0	0	0	0	0	0	0	0	0	0	0	0	0	0	0	0	0	0	0	0	0	709	0
0bad2b5af6e1a5b74e112c8bb47ee945	Massilia_puerhi;	Massilia;	0	0	0	0	0	0	0	0	0	0	0	0	0	0	0	0	0	0	0	0	0	0	0	0	0	0	0	0	0	0	0	0	0	0	0	0	0	0	0	0	0	0	0	0	0	0	0
247e250f4bbf2266b566fd5d84193c02	NO_BLAST;	NO_BLAST;	0	158	0	0	0	282	0	0	0	92	0	0	0	0	0	0	0	0	0	0	0	0	0	0	0	0	0	0	0	0	0	0	0	0	0	0	0	0	0	0	0	0	0	0	0	0	0
6052fd61b118b06c5e384790b559f0ed	NO_BLAST;	NO_BLAST;	0	0	0	0	0	0	0	0	0	0	0	0	0	0	0	0	0	0	0	0	0	0	0	0	0	0	0	0	0	708	0	0	0	0	0	0	0	0	0	0	0	0	0	0	0	0	0
932570a3eb9c85dfe8de166068df2daf	NO_BLAST;	NO_BLAST;	0	0	0	0	0	0	0	0	0	0	0	0	0	0	0	0	0	0	0	0	0	0	0	0	0	0	0	0	0	0	0	0	0	0	0	0	0	0	0	0	0	0	0	0	0	0	0
02d7f9957c56fd21f4c6a493f61816e6	NO_BLAST;	NO_BLAST;	0	0	0	0	0	0	0	0	0	0	0	0	0	0	0	0	0	0	0	0	0	0	0	0	0	0	0	0	0	0	0	0	0	0	0	0	0	0	0	0	0	0	0	0	0	0	0
2fae13c93558da3f015d584f0a2ab085	Stenotrophomonas_geniculata;	Stenotrophomonas;	0	0	0	0	0	0	0	0	0	0	0	0	0	0	0	202	0	0	0	0	0	0	0	184	0	0	0	0	99	0	136	0	0	0	0	0	0	0	86	0	0	0	0	0	0	0	0
adb62b19bd9c6440693fa85a9dfc61d4	Haemophilus_parainfluenzae;	Haemophilus;	0	0	0	0	0	0	0	0	0	0	0	0	0	0	0	0	0	0	0	0	0	0	0	0	0	0	0	0	0	0	0	0	0	0	0	0	0	0	0	707	0	0	0	0	0	0	0
fbdd2e2526bf5316d1f00b289547a073	Brevundimonas_pondensis;	Brevundimonas;	0	0	0	0	0	0	0	0	0	0	0	0	0	0	0	0	0	0	0	0	0	0	0	0	0	0	0	0	0	0	0	0	0	0	0	0	0	0	0	0	0	0	0	0	0	0	0
520d81a3863003956c7fccaa224efef1	Phocaeicola_vulgatus;	Phocaeicola;	0	0	0	0	0	0	0	0	0	0	0	0	0	0	0	0	705	0	0	0	0	0	0	0	0	0	0	0	0	0	0	0	0	0	0	0	0	0	0	0	0	0	0	0	0	0	0
2487f063ac5685847937b5232a99ba94	NO_BLAST;	NO_BLAST;	0	0	0	0	0	0	0	0	0	0	0	0	0	0	0	0	0	0	0	0	0	0	0	0	0	0	0	0	0	0	0	0	0	0	0	0	0	0	0	0	0	0	0	0	0	0	0
e633318fac732ec1ab58d46c34b5f845	NO_BLAST;	NO_BLAST;	0	0	0	0	0	0	0	0	0	0	0	0	0	0	0	0	0	0	0	0	0	0	0	0	0	0	0	0	0	0	0	0	0	0	0	0	0	0	0	0	0	0	0	0	0	0	0
6e100ad22c3b6cfe993f04169495f73b	NO_BLAST;	NO_BLAST;	0	0	0	0	0	0	0	0	0	0	0	703	0	0	0	0	0	0	0	0	0	0	0	0	0	0	0	0	0	0	0	0	0	0	0	0	0	0	0	0	0	0	0	0	0	0	0
757c4b4a0ac80810dd69e56e8f78c152	Bacteroides_kribbi;Bacteroides_koreensis;	Bacteroides;	0	0	0	0	0	0	0	0	0	0	0	0	0	0	0	0	0	0	0	0	0	0	0	0	0	0	0	0	0	0	0	0	0	0	703	0	0	0	0	0	0	0	0	0	0	0	0
763b2baa3b154711c1c549fcbb55dc70	NO_BLAST;	NO_BLAST;	0	0	0	0	0	0	0	0	0	0	0	0	0	0	0	0	0	0	0	0	0	0	0	0	0	0	0	0	0	0	0	0	0	0	0	0	0	0	0	0	0	0	0	0	0	0	0
d048fa7e61f2de8e961ccbb210a4422b	Jeotgalibaca_arthritidis;	Jeotgalibaca;	0	0	0	0	0	111	62	0	0	0	0	0	0	180	0	0	0	0	0	0	0	0	0	0	0	0	0	0	0	0	0	0	0	0	0	0	0	0	0	0	0	332	0	0	0	0	0
cda916c8337eab371438eae79e18dcfc	Faecalibacterium_prausnitzii;	Faecalibacterium;	0	0	0	0	0	0	0	0	0	0	0	0	0	0	0	0	0	0	702	0	0	0	0	0	0	0	0	0	0	0	0	0	0	0	0	0	0	0	0	0	0	0	0	0	0	0	0
494c5b58d08f6066f411e2cc4a4019e9	NO_BLAST;	NO_BLAST;	0	0	0	0	0	0	0	0	0	0	0	0	0	0	0	0	0	0	702	0	0	0	0	0	0	0	0	0	0	0	0	0	0	0	0	0	0	0	0	0	0	0	0	0	0	0	0
707ce75f6c5793702c2c4c413a74096f	NO_BLAST;	NO_BLAST;	0	0	0	0	0	0	0	0	0	0	0	0	0	0	0	0	0	0	0	0	0	0	0	0	0	0	0	702	0	0	0	0	0	0	0	0	0	0	0	0	0	0	0	0	0	0	0
7ae4d4c121631bcf220e217d8bb7c8ab	Streptomyces_thermoalkaliphilus;	Streptomyces;	0	0	0	0	0	0	0	0	0	0	35	475	0	0	0	0	0	0	0	0	0	0	0	0	0	0	0	0	0	0	0	0	0	0	0	0	0	0	0	0	0	0	0	0	63	0	0
a6924fb5251b91b73eec1d795b4742b2	Solibacillus_isronensis;	Solibacillus;	0	0	0	0	0	0	89	0	0	0	0	0	0	201	0	0	0	0	0	0	0	305	0	0	0	0	0	0	0	0	0	0	0	0	0	0	0	0	0	0	0	0	0	0	0	0	0
b04dcb4a27743eb811da6a8142c4c973	Faecalibacterium_longum;	Faecalibacterium;	0	0	0	0	0	0	0	0	0	0	0	0	0	0	0	701	0	0	0	0	0	0	0	0	0	0	0	0	0	0	0	0	0	0	0	0	0	0	0	0	0	0	0	0	0	0	0
cd472fb3c4a14bbd6af1644a682f07a5	NO_BLAST;	NO_BLAST;	0	0	0	0	0	0	0	0	0	0	0	0	0	0	0	0	0	615	0	0	0	0	0	0	0	0	0	0	0	0	0	0	86	0	0	0	0	0	0	0	0	0	0	0	0	0	0
231c6a9d363730eead6e57e97fe9f892	NO_BLAST;	NO_BLAST;	0	0	0	0	0	0	0	0	0	0	0	0	0	0	0	0	0	0	0	0	0	0	0	0	0	0	0	0	0	0	0	0	0	0	0	0	0	0	0	0	0	0	0	0	0	0	0
ecfb7daab3876b50724e8e42fff657dc	Solobacterium_moorei;	Solobacterium;	0	0	0	0	0	0	0	0	0	0	0	0	0	0	0	0	0	0	0	0	0	0	0	0	0	0	0	0	0	0	0	687	0	0	0	0	0	0	0	0	0	0	0	0	0	0	0
977aafa7f33953cb5ec9e5b0ae67ad03	NO_BLAST;	NO_BLAST;	0	0	698	0	0	0	0	0	0	0	0	0	0	0	0	0	0	0	0	0	0	0	0	0	0	0	0	0	0	0	0	0	0	0	0	0	0	0	0	0	0	0	0	0	0	0	0
539402b4bf591b170e4cb1e37225ea97	NO_BLAST;	NO_BLAST;	0	0	0	0	0	0	0	0	0	0	0	0	0	0	0	0	0	0	0	697	0	0	0	0	0	0	0	0	0	0	0	0	0	0	0	0	0	0	0	0	0	0	0	0	0	0	0
0257aaaf953b8781682cb0679d0de97b	NO_BLAST;	NO_BLAST;	0	0	0	0	0	0	0	0	0	0	0	0	0	0	0	0	0	0	0	0	0	0	0	0	0	0	0	0	0	0	0	0	0	0	0	0	0	0	0	0	0	0	0	0	0	0	0
f6e576d301663d0e131c4816a581a610	NO_BLAST;	NO_BLAST;	0	0	0	0	0	0	0	0	0	0	0	0	0	0	0	0	0	0	0	0	0	0	0	0	0	0	0	0	0	0	0	0	0	0	0	0	0	0	0	0	0	0	0	0	0	0	0
599929ebe2667f96c4455ed2b7a27675	NO_BLAST;	NO_BLAST;	0	0	0	0	0	0	0	0	0	0	0	0	0	0	0	0	0	0	0	0	0	0	0	0	0	0	0	0	0	0	0	0	0	0	0	0	0	0	0	0	0	0	0	0	0	0	0
81c60b0073ee1d0902c07e1511645145	NO_BLAST;	NO_BLAST;	0	0	0	0	0	0	0	0	0	0	0	0	0	0	0	0	0	0	0	0	0	0	0	0	0	0	0	0	0	0	0	0	0	0	0	0	0	0	0	0	0	0	0	0	0	0	0
dc03b1c2ff37c5d760cadb083a2a710e	Lactobacillus_gasseri;Lactobacillus_paragasseri;	Lactobacillus;	0	0	0	0	0	0	0	0	0	0	0	0	0	0	0	0	0	0	0	0	0	0	0	0	0	0	0	0	0	0	0	0	0	0	0	0	0	0	0	0	0	0	0	0	0	0	0
4a2b96a9e5e16af089891a2f97015e41	NO_BLAST;	NO_BLAST;	0	0	0	0	0	0	0	0	0	0	0	0	0	0	0	0	0	0	0	0	0	0	0	0	0	0	0	0	0	0	0	0	0	0	0	0	0	0	0	0	0	0	0	0	0	0	0
4cd00047fa88f28ce6205cd5bf114560	NO_BLAST;	NO_BLAST;	0	0	0	0	0	0	0	0	0	0	0	0	0	0	0	0	0	0	0	0	0	0	0	0	0	0	0	0	0	0	0	694	0	0	0	0	0	0	0	0	0	0	0	0	0	0	0
11eada00e92c3613c7204aaa17de590e	NO_BLAST;	NO_BLAST;	0	0	0	0	0	0	0	0	0	0	0	0	0	0	0	0	0	0	0	0	0	0	0	0	0	0	0	0	0	0	0	0	0	0	0	0	0	0	0	0	694	0	0	0	0	0	0
60b38099626bd4a1a0b101233978253b	Vescimonas_fastidiosa;	Vescimonas;	0	0	0	0	0	0	0	0	0	0	0	0	0	0	0	0	0	0	0	0	0	0	693	0	0	0	0	0	0	0	0	0	0	0	0	0	0	0	0	0	0	0	0	0	0	0	0
cb5f70afea16c907a0caa71d4cf2fff3	NO_BLAST;	NO_BLAST;	0	0	0	0	0	0	0	0	0	0	0	0	0	0	0	0	0	0	0	0	0	0	0	0	0	0	0	0	0	0	0	0	0	0	0	0	0	0	0	0	0	0	0	0	0	0	0
596d332ef9c612d21353f642307aaf8b	NO_BLAST;	NO_BLAST;	0	0	0	0	0	0	0	0	0	0	0	0	0	0	0	0	0	0	0	0	0	0	0	0	0	0	0	0	0	0	0	0	0	0	0	0	0	0	0	0	0	0	0	0	0	0	0
9fc1da76f7cd694514b884abc109bab2	Veillonella_atypica;	Veillonella;	0	0	0	0	0	0	0	0	0	0	0	0	0	0	0	0	0	0	0	0	0	0	0	0	0	0	0	0	0	0	0	0	0	0	0	0	0	0	0	0	0	0	0	0	0	0	0
b033a2960dda4baccf3f344ef1b52738	NO_BLAST;	NO_BLAST;	0	0	0	0	0	0	0	0	0	0	0	0	0	0	0	0	0	0	0	0	0	0	0	0	0	0	0	0	0	0	0	0	0	0	0	0	0	0	0	0	0	0	0	0	0	0	0
c83648b14dbf6d39cf1369ed6519215e	Jeotgalicoccus_psychrophilus;	Jeotgalicoccus;	0	0	0	55	0	0	0	0	0	0	0	0	0	0	0	0	0	0	0	0	0	0	0	0	0	0	0	0	0	0	0	0	0	0	0	0	0	0	0	0	0	0	0	0	0	0	0
4cc0a72a02ddd045f9b1fe67f480663b	Cloacibacterium_normanense;	Cloacibacterium;	0	0	0	140	0	0	91	0	0	0	211	0	0	177	0	0	0	0	0	0	0	0	0	0	0	0	0	0	0	0	0	0	0	0	0	0	0	0	0	0	0	0	0	0	0	0	0
bc1ac42db2dcfddd884a341416724780	Pseudothauera_lacus;	Pseudothauera;	0	0	0	0	0	0	0	0	0	0	0	0	0	0	0	0	0	0	0	0	0	0	0	0	0	0	0	0	0	0	0	0	0	0	0	0	0	0	0	0	0	0	0	0	0	0	0
2e1fe0d0adbb2211f404b3900a5bd2df	Lancefieldella_parvula;	Lancefieldella;	0	0	0	0	0	0	0	0	0	0	0	0	0	0	0	0	0	0	0	0	0	0	0	0	0	0	0	0	0	0	0	0	0	0	0	0	0	0	0	0	0	0	0	0	0	0	0
91c64a2f073393f0d33ace4d3e1702ba	NO_BLAST;	NO_BLAST;	0	0	0	0	0	690	0	0	0	0	0	0	0	0	0	0	0	0	0	0	0	0	0	0	0	0	0	0	0	0	0	0	0	0	0	0	0	0	0	0	0	0	0	0	0	0	0
f4958a1b9cf6912132b0d5e4185b5892	NO_BLAST;	NO_BLAST;	0	0	0	0	0	0	0	0	0	0	0	0	0	0	0	0	0	0	0	690	0	0	0	0	0	0	0	0	0	0	0	0	0	0	0	0	0	0	0	0	0	0	0	0	0	0	0
1b4fee4203b883a9b3220708e874a09a	NO_BLAST;	NO_BLAST;	0	0	0	0	0	0	0	0	0	0	0	0	0	0	0	0	0	0	0	0	0	0	0	0	0	0	0	0	0	0	0	0	0	0	0	0	0	0	0	0	0	0	0	0	0	0	0
225013814dd657a857bd689038cb1fab	NO_BLAST;	NO_BLAST;	0	0	0	0	0	0	0	0	0	0	0	0	0	0	0	0	0	0	0	0	0	0	0	0	0	0	0	0	0	0	0	0	0	0	689	0	0	0	0	0	0	0	0	0	0	0	0
5d8bae4a93b23db4528543ed8a8aabdd	NO_BLAST;	NO_BLAST;	0	0	0	0	0	0	0	0	0	0	0	0	0	0	0	0	0	0	0	0	0	0	0	0	0	0	0	0	0	0	0	0	0	0	0	0	0	0	0	0	0	0	0	0	0	0	0
9265b104d1eaf066cf7cd56ab2c2d5bf	NO_BLAST;	NO_BLAST;	0	0	0	0	0	0	0	0	0	0	0	0	0	0	0	0	0	0	0	0	0	0	0	0	0	0	0	0	0	0	0	0	0	0	0	0	0	0	0	0	0	0	688	0	0	0	0
a2f73fb09e3fdbe39f609f0d867bb8ce	NO_BLAST;	NO_BLAST;	0	0	0	0	0	0	0	0	0	0	0	0	0	0	0	0	0	0	0	0	0	0	0	0	0	0	0	0	0	0	0	0	0	0	0	0	0	0	0	0	0	0	0	0	0	0	688
101c2f8916c8f9fc9e1b801d10786e37	NO_BLAST;	NO_BLAST;	0	0	0	0	0	0	0	0	0	0	0	0	0	0	0	0	0	0	0	0	0	51	0	0	0	0	0	0	0	0	0	0	0	0	0	0	0	0	0	0	0	0	0	0	0	0	0
c35bfce602f711fadf1cf6f6acd9319c	NO_BLAST;	NO_BLAST;	0	0	0	0	0	0	0	0	0	0	0	0	0	0	0	0	0	0	0	0	0	0	0	0	0	0	0	0	0	0	0	0	0	0	0	0	0	0	0	0	0	0	0	0	0	0	0
6d0821586f043a27f159ecece7bd6a57	Corynebacterium_pseudokroppenstedtii;	Corynebacterium;	0	0	0	218	0	0	60	0	0	0	0	0	0	0	0	0	0	0	0	0	0	0	0	0	0	96	0	0	0	0	0	51	26	0	0	0	0	0	0	0	0	85	0	0	0	0	0
2ee82b2ab108052e2b72580dc07ce964	NO_BLAST;	NO_BLAST;	0	0	0	0	0	0	0	0	0	0	0	571	0	0	0	0	0	0	0	0	0	0	0	0	0	0	0	0	0	0	0	0	0	0	0	0	0	0	0	0	0	0	0	0	0	0	0
7b35d93b31fa35f68cfd1ff23c6d8ff7	Acinetobacter_johnsonii;	Acinetobacter;	0	0	0	0	0	0	0	0	0	0	0	0	0	0	0	0	0	166	0	0	0	0	0	0	0	0	0	0	0	0	0	0	0	0	0	0	0	0	84	0	0	0	0	0	0	0	0
618ac6323f7f4f5a7ca72b525ac35895	[Ruminococcus]_faecis;	[Ruminococcus];	0	0	0	0	0	0	0	0	0	0	0	0	0	0	0	0	0	0	0	0	0	0	0	0	0	0	0	0	0	0	0	0	0	0	0	0	0	0	0	0	0	0	0	0	0	0	0
9c31b384a9f0e1e560186886590d3598	NO_BLAST;	NO_BLAST;	0	0	0	0	0	0	0	0	0	0	0	0	0	0	0	0	0	0	0	0	0	0	0	0	0	0	0	0	0	685	0	0	0	0	0	0	0	0	0	0	0	0	0	0	0	0	0
aa65e8dbca4dac4f2399c78a1cad0c15	NO_BLAST;	NO_BLAST;	0	0	0	0	0	0	0	0	0	0	0	0	0	0	0	0	0	0	0	0	0	0	0	0	0	0	0	0	0	0	0	0	0	0	0	685	0	0	0	0	0	0	0	0	0	0	0
d425b08ff80d65ab607d6f2b222e8f3d	Saccharopolyspora_rectivirgula;	Saccharopolyspora;	0	0	0	0	0	0	41	0	0	0	0	0	0	0	0	0	0	0	0	0	0	0	0	0	0	0	0	0	0	0	0	0	0	0	0	0	0	0	138	0	0	0	0	0	0	0	0
5b4c147c3c1963d3d6b0bb1a2139a4c5	Staphylococcus_pseudintermedius;Staphylococcus_delphini;Staphylococcus_intermedius;	Staphylococcus;	0	0	0	0	0	391	0	0	0	0	0	0	0	0	0	0	0	0	0	0	0	0	0	0	0	0	0	0	0	0	0	292	0	0	0	0	0	0	0	0	0	0	0	0	0	0	0
03b349368bcce56cde78611b3b2c4eb7	NO_BLAST;	NO_BLAST;	0	0	0	0	0	0	0	0	0	0	0	0	0	0	0	0	0	0	0	0	0	0	0	0	0	49	0	0	0	0	0	0	0	0	0	0	0	0	0	0	0	0	0	377	0	0	0
9c2e0ad12091d9d7412293efc9f1031f	NO_BLAST;	NO_BLAST;	0	0	0	0	0	0	0	0	0	0	0	0	0	0	0	0	0	0	0	0	0	0	0	0	0	0	0	0	0	0	0	0	0	0	0	0	0	0	0	0	0	0	0	0	0	0	0
274ade8c7e61dd7ffe8e24d0708ffaf8	NO_BLAST;	NO_BLAST;	0	0	0	0	0	0	0	0	0	0	0	0	0	0	0	0	0	0	0	0	0	0	0	0	0	0	0	0	0	0	0	0	0	0	0	0	0	0	0	0	0	0	0	0	0	0	0
fdf7d72532753fd10e9bba82beb44ad4	Thauera_phenolivorans;	Thauera;	0	0	0	0	0	208	0	342	0	0	0	0	0	74	0	0	0	0	0	0	0	0	0	0	0	0	0	0	57	0	0	0	0	0	0	0	0	0	0	0	0	0	0	0	0	0	0
9639d5275ae9cb08def1aff59fd0b7e7	NO_BLAST;	NO_BLAST;	0	0	0	0	0	0	0	0	0	0	0	0	0	0	0	0	0	0	0	0	0	0	0	0	0	0	0	0	0	0	0	0	0	0	0	0	0	0	0	0	0	0	0	0	0	0	0
d8ecb2983cad5927ca0305f2e857379e	NO_BLAST;	NO_BLAST;	0	0	0	0	0	0	0	0	0	0	0	0	0	0	0	0	0	0	0	0	0	0	0	0	0	0	0	0	0	0	0	0	0	0	0	0	0	0	0	0	0	0	0	0	0	0	0
4dad0bd72747bbc8e6dbdddfed618497	NO_BLAST;	NO_BLAST;	0	0	0	0	0	0	0	0	0	0	0	0	0	0	0	0	0	0	0	679	0	0	0	0	0	0	0	0	0	0	0	0	0	0	0	0	0	0	0	0	0	0	0	0	0	0	0
75137424acae6faff836fe4e379cba39	Corynebacterium_maris;	Corynebacterium;	0	0	0	0	0	0	0	0	0	0	0	0	0	0	0	0	0	0	0	0	0	0	0	0	0	0	0	0	0	0	0	0	0	0	0	0	0	0	0	0	0	0	0	0	0	0	0
21f5507b1e9dc88ebd9e19da03664ca1	NO_BLAST;	NO_BLAST;	0	0	0	0	0	0	0	0	0	0	0	0	0	0	0	0	0	0	0	0	0	0	0	0	0	0	0	0	0	0	0	0	0	0	0	678	0	0	0	0	0	0	0	0	0	0	0
ad691e8969484ef2e0372218fff8cc82	NO_BLAST;	NO_BLAST;	0	0	0	0	0	0	0	0	0	0	0	0	0	0	0	0	0	0	0	0	0	0	0	0	0	0	0	0	0	0	0	0	0	0	0	0	0	0	0	0	0	0	0	0	0	0	0
67b256f1256852d0447d917dcba71d97	NO_BLAST;	NO_BLAST;	0	0	0	0	0	0	0	0	0	0	0	0	0	0	0	0	0	0	0	0	0	0	0	0	0	0	0	0	0	0	0	0	0	0	0	0	0	0	0	0	0	0	0	0	0	0	0
92bf9d78fc456ae0aabd8a3045c5eb94	NO_BLAST;	NO_BLAST;	0	0	0	0	0	0	0	0	0	0	0	0	0	0	0	0	0	452	0	0	0	0	0	0	0	0	0	0	0	0	0	0	0	0	0	0	0	0	0	0	0	0	0	0	0	0	0
f2b28cfcc58ed1198c7c96640dd651f7	Parasynechococcus_marenigrum;	Parasynechococcus;	0	0	0	0	0	0	0	0	0	0	0	0	0	0	0	0	0	0	0	0	0	0	0	0	0	0	0	0	0	0	0	0	0	0	0	0	0	0	0	0	0	0	0	0	0	0	0
b52163d74daa026013dbef7692b196c0	NO_BLAST;	NO_BLAST;	0	0	0	0	0	0	0	0	677	0	0	0	0	0	0	0	0	0	0	0	0	0	0	0	0	0	0	0	0	0	0	0	0	0	0	0	0	0	0	0	0	0	0	0	0	0	0
5d40cc6a3bf86078a4dab6904ec3a47f	NO_BLAST;	NO_BLAST;	0	0	0	0	0	0	0	0	0	0	0	0	0	0	0	0	0	0	0	0	0	0	0	0	0	0	0	0	0	0	0	0	0	0	0	677	0	0	0	0	0	0	0	0	0	0	0
5488e098dc0460a5d08931d8972930e9	NO_BLAST;	NO_BLAST;	0	0	0	0	0	0	0	0	0	0	0	0	0	0	0	0	0	0	0	0	0	0	0	0	0	0	0	0	0	0	0	0	0	0	0	0	0	0	0	0	0	0	0	0	0	0	677
c7fd8b676e241f7ca48331ac1e73e572	NO_BLAST;	NO_BLAST;	0	0	0	0	0	0	0	0	0	0	0	0	0	0	0	0	0	0	0	676	0	0	0	0	0	0	0	0	0	0	0	0	0	0	0	0	0	0	0	0	0	0	0	0	0	0	0
14ea667440d49adc34efb531afc991c4	NO_BLAST;	NO_BLAST;	0	0	0	0	0	0	0	0	0	0	0	0	0	0	0	0	0	0	0	0	0	0	0	0	0	0	0	0	0	0	0	0	0	0	0	0	0	0	0	0	0	0	0	0	0	0	0
38fc4cbee66d4e69250ae64a97f0f3e4	NO_BLAST;	NO_BLAST;	0	0	0	0	0	0	0	0	0	0	0	0	0	0	0	0	0	0	0	0	0	0	0	0	0	0	0	0	0	0	0	0	0	0	0	0	0	0	0	0	0	0	0	0	0	0	0
13004ec56811ea18430199bfe474d899	Veillonella_dispar;Veillonella_nakazawae;	Veillonella;	0	0	0	0	0	0	47	0	0	0	0	0	0	0	0	0	0	0	0	0	0	0	0	0	0	0	0	0	0	0	0	0	0	0	0	0	0	0	121	0	0	88	0	0	0	0	0
523f42b90b86f88692bba26275ba9542	NO_BLAST;	NO_BLAST;	0	0	0	0	0	0	0	0	0	0	0	675	0	0	0	0	0	0	0	0	0	0	0	0	0	0	0	0	0	0	0	0	0	0	0	0	0	0	0	0	0	0	0	0	0	0	0
0a911eede71a733cbc1d5fc53bc03c44	NO_BLAST;	NO_BLAST;	0	0	0	0	0	0	0	0	0	0	0	0	0	0	0	0	0	0	0	0	0	0	0	0	0	0	0	0	0	0	0	0	0	0	0	0	0	0	0	0	0	0	0	0	0	0	0
fa704878bb9ce3a45c5855454967f4ff	Pseudomonas_proteolytica;Pseudomonas_brenneri;	Pseudomonas;	0	0	0	0	0	0	0	0	0	0	0	0	0	0	0	0	0	0	0	0	0	0	0	0	0	0	0	0	0	0	0	0	0	0	0	0	0	0	0	0	0	0	0	0	0	0	0
024e8fe77f3c32a356e7f32d639c4ab7	NO_BLAST;	NO_BLAST;	0	0	0	0	0	0	0	0	0	0	0	0	0	0	0	0	0	0	0	0	0	0	0	0	0	0	0	0	0	0	0	0	0	0	0	0	0	0	0	0	0	0	0	0	0	0	0
8457ec6ee3d4516d38f3a3b8187bcf72	Kocuria_palustris;	Kocuria;	0	0	0	0	0	0	0	0	0	0	0	0	0	0	0	0	0	0	0	0	0	0	0	0	0	304	0	0	126	0	0	0	0	0	0	0	0	0	0	0	0	0	0	0	0	0	0
5bfe4c0277878479e02ce40fd85b0dda	NO_BLAST;	NO_BLAST;	0	0	0	0	0	0	0	0	0	0	0	0	0	0	0	0	0	0	0	0	0	0	0	0	0	0	0	0	0	0	0	0	0	0	0	0	0	0	0	0	673	0	0	0	0	0	0
e1ed9f6291eb93056675e74015a20fa5	NO_BLAST;	NO_BLAST;	0	0	0	0	672	0	0	0	0	0	0	0	0	0	0	0	0	0	0	0	0	0	0	0	0	0	0	0	0	0	0	0	0	0	0	0	0	0	0	0	0	0	0	0	0	0	0
69bfa85656005aaab03339c8e60c4a5f	NO_BLAST;	NO_BLAST;	0	0	0	0	0	0	0	0	0	0	0	0	0	0	0	0	0	0	0	0	0	0	0	0	0	0	0	0	0	672	0	0	0	0	0	0	0	0	0	0	0	0	0	0	0	0	0
312718c58336aabaa56f09e1ebd7083d	Bacteroides_humanifaecis;	Bacteroides;	0	0	0	0	0	0	0	0	0	0	0	0	0	0	0	0	0	0	0	0	0	0	0	0	0	0	0	0	0	0	0	0	0	0	0	0	0	0	0	0	0	0	0	0	0	0	0
7847a91ea17d8ac138c4e28ffa092c89	NO_BLAST;	NO_BLAST;	671	0	0	0	0	0	0	0	0	0	0	0	0	0	0	0	0	0	0	0	0	0	0	0	0	0	0	0	0	0	0	0	0	0	0	0	0	0	0	0	0	0	0	0	0	0	0
8238d10eb1a38392f0d3e0fb93c843a0	NO_BLAST;	NO_BLAST;	0	0	0	0	0	0	0	0	0	0	0	0	0	0	0	0	0	0	0	0	0	0	0	0	0	0	0	0	0	0	0	0	0	0	0	0	0	0	0	0	0	0	0	0	0	0	0
a713a1205eb75ef2c660be83ef56da11	NO_BLAST;	NO_BLAST;	0	0	0	0	0	0	0	0	0	0	0	0	0	0	0	0	0	0	0	0	0	0	0	0	0	0	0	0	0	0	0	0	0	0	0	0	0	0	0	0	0	0	0	0	0	670	0
8ffe0553fba2f98b54037dd1bb06d5cd	NO_BLAST;	NO_BLAST;	0	0	0	0	0	0	0	0	0	0	0	0	0	0	0	0	0	0	0	0	0	0	0	0	0	0	0	0	0	0	0	0	0	0	0	0	0	0	0	0	0	0	0	0	0	0	0
bbe153fdbffadc189a71d0d983240099	NO_BLAST;	NO_BLAST;	0	0	0	0	0	0	0	0	578	0	0	0	0	0	0	0	0	0	0	0	0	0	0	0	0	77	0	0	0	0	0	0	14	0	0	0	0	0	0	0	0	0	0	0	0	0	0
e1e0684a32e64abc8618d6731bbe88f0	Bifidobacterium_longum;	Bifidobacterium;	0	0	0	0	0	0	0	0	0	0	0	0	0	0	0	0	0	0	669	0	0	0	0	0	0	0	0	0	0	0	0	0	0	0	0	0	0	0	0	0	0	0	0	0	0	0	0
8343a380c764fa3479743087c7a4ab29	NO_BLAST;	NO_BLAST;	0	0	0	0	0	0	0	0	0	0	0	0	0	0	0	0	0	0	0	0	0	0	0	0	0	0	0	0	0	0	0	0	0	0	0	0	0	0	0	0	0	250	0	0	0	0	0
24f71674eebb7eebab5e2f00b9ae4d79	NO_BLAST;	NO_BLAST;	0	0	0	0	0	0	0	0	0	0	0	0	0	0	0	0	0	0	0	0	0	0	0	0	0	0	0	0	0	0	0	0	0	0	0	0	0	0	0	0	0	0	0	0	0	0	0
d6819c6ec552abb9dfc90cf1bd41d2bb	[Ruminococcus]_faecis;	[Ruminococcus];	0	0	0	0	0	0	0	0	0	0	0	0	0	0	0	0	0	0	0	0	0	0	0	0	0	0	0	0	0	0	0	0	0	0	0	0	0	0	0	0	0	0	0	0	0	0	0
8cd253df53eafd5e0b57ff88b211d381	Fusicatenibacter_saccharivorans;	Fusicatenibacter;	0	0	0	0	0	0	0	0	0	0	0	0	0	0	0	0	0	0	0	0	0	0	0	0	0	0	0	0	0	0	0	0	0	0	0	0	0	0	0	0	0	0	0	0	0	0	0
80cba5efe5b2a99f678a55cd07ad3ae9	NO_BLAST;	NO_BLAST;	0	0	0	0	0	0	0	666	0	0	0	0	0	0	0	0	0	0	0	0	0	0	0	0	0	0	0	0	0	0	0	0	0	0	0	0	0	0	0	0	0	0	0	0	0	0	0
8f3719c3b6a9a30fd1bc226a5314f6af	NO_BLAST;	NO_BLAST;	0	665	0	0	0	0	0	0	0	0	0	0	0	0	0	0	0	0	0	0	0	0	0	0	0	0	0	0	0	0	0	0	0	0	0	0	0	0	0	0	0	0	0	0	0	0	0
30874add5850de274df0e3daa28f8144	NO_BLAST;	NO_BLAST;	0	0	665	0	0	0	0	0	0	0	0	0	0	0	0	0	0	0	0	0	0	0	0	0	0	0	0	0	0	0	0	0	0	0	0	0	0	0	0	0	0	0	0	0	0	0	0
7ea42ab597bc39e04c431dd27835cb97	NO_BLAST;	NO_BLAST;	0	0	0	0	0	0	0	0	0	0	0	0	0	0	0	0	0	0	0	0	0	0	0	0	0	0	0	0	0	0	0	0	0	0	0	0	0	0	0	0	0	0	0	0	0	0	0
56de71ecb8d159a17d1517cb253b7b48	NO_BLAST;	NO_BLAST;	0	0	0	0	0	0	0	0	0	0	0	0	0	0	0	0	0	0	0	0	0	0	0	0	0	0	0	0	0	0	0	0	0	0	0	0	0	0	0	0	0	0	0	0	0	0	0
7f4e97fe51129ba221f930bab36215fd	NO_BLAST;	NO_BLAST;	0	0	0	0	0	0	13	0	0	0	0	0	0	0	0	0	0	105	0	0	0	0	0	0	0	0	0	0	0	0	57	0	0	0	0	0	0	0	0	0	0	0	0	0	45	0	0
ef61c7069b7675a50da3009dd106ec2b	Lentilactobacillus_buchneri;	Lentilactobacillus;	0	0	0	0	0	0	0	0	0	0	0	0	0	0	0	0	0	0	0	0	0	0	0	0	0	0	0	0	0	0	0	0	0	0	0	0	0	0	0	0	0	0	0	0	0	0	0
8adbe2328f4b4d55a415bc4d685a09cd	NO_BLAST;	NO_BLAST;	0	0	0	0	0	0	0	0	0	0	0	0	0	0	0	0	0	0	0	0	0	0	0	0	0	0	0	0	0	0	0	0	0	0	0	0	0	0	0	0	0	0	0	0	0	0	0
a0a7a40410bc1697dcf18a9ed052577a	NO_BLAST;	NO_BLAST;	0	662	0	0	0	0	0	0	0	0	0	0	0	0	0	0	0	0	0	0	0	0	0	0	0	0	0	0	0	0	0	0	0	0	0	0	0	0	0	0	0	0	0	0	0	0	0
600c488c358f424db37f4b6ff4a2b414	NO_BLAST;	NO_BLAST;	0	0	0	0	0	0	0	0	0	0	0	0	0	0	0	0	0	0	0	661	0	0	0	0	0	0	0	0	0	0	0	0	0	0	0	0	0	0	0	0	0	0	0	0	0	0	0
3af355de856998e6abe50755064aea80	NO_BLAST;	NO_BLAST;	0	0	0	0	0	0	0	0	0	0	0	0	0	0	0	0	0	0	0	0	661	0	0	0	0	0	0	0	0	0	0	0	0	0	0	0	0	0	0	0	0	0	0	0	0	0	0
7cf82dac6e7afb0ad455edde067ff0cd	NO_BLAST;	NO_BLAST;	0	0	0	0	0	0	112	0	0	0	0	0	0	0	0	0	0	0	0	0	0	80	192	0	0	0	0	0	0	0	0	0	0	0	0	0	0	0	0	0	0	0	0	0	90	0	0
e5afee0e062315731fb6d635849eb797	Faecalibacterium_longum;	Faecalibacterium;	0	0	0	0	0	0	0	0	0	0	0	0	0	0	0	0	0	0	0	0	0	0	0	0	0	0	0	0	0	0	660	0	0	0	0	0	0	0	0	0	0	0	0	0	0	0	0
ef3b28e008bc211ccfd7837efd897b93	NO_BLAST;	NO_BLAST;	0	0	0	0	0	0	0	0	0	0	0	0	0	0	0	0	0	0	0	0	0	0	0	0	0	0	0	0	0	0	0	0	0	0	0	0	0	0	0	0	0	0	0	0	0	0	0
63f068a7d38e49eb18cc7368e2900445	Tepidimonas_arfidensis;	Tepidimonas;	0	0	0	0	0	0	0	0	0	0	0	0	0	0	0	0	0	0	0	0	0	71	0	0	0	0	0	0	0	0	0	0	0	0	0	0	0	0	71	0	0	0	0	0	0	0	0
e67ae97607ab5d15b5f48cd71916c12e	NO_BLAST;	NO_BLAST;	0	0	0	0	0	659	0	0	0	0	0	0	0	0	0	0	0	0	0	0	0	0	0	0	0	0	0	0	0	0	0	0	0	0	0	0	0	0	0	0	0	0	0	0	0	0	0
cc6f10dd60c148cb9ac3eec751c8c92f	NO_BLAST;	NO_BLAST;	0	0	0	0	0	0	40	0	0	0	0	0	0	0	0	0	0	0	0	0	0	173	0	0	0	0	0	0	0	0	0	0	0	0	0	0	0	0	84	0	0	0	0	0	45	0	0
23de86993497880f14a21c40198335a6	Jeotgalibaca_porci;	Jeotgalibaca;	0	0	0	0	0	0	0	0	0	0	270	0	0	0	0	0	0	0	0	0	0	0	0	0	0	0	0	0	0	0	0	0	0	0	0	0	0	0	0	0	0	72	0	0	0	0	0
66642f2abb95733c6e9deb5c82d8646d	NO_BLAST;	NO_BLAST;	0	0	0	0	0	0	0	0	0	0	0	0	0	0	0	0	0	0	0	0	0	0	658	0	0	0	0	0	0	0	0	0	0	0	0	0	0	0	0	0	0	0	0	0	0	0	0
077fd3c4135f23f45fe786d6582cf60b	Bacteroides_fragilis;	Bacteroides;	0	0	0	0	0	0	0	0	0	0	0	0	0	0	0	0	0	0	0	0	0	0	0	0	0	0	0	0	0	0	0	0	0	0	0	0	0	0	0	0	0	0	0	0	0	0	0
ae87e9a94fd86f4546b35c75cbc31631	NO_BLAST;	NO_BLAST;	0	0	0	0	0	0	0	0	0	0	0	0	0	0	0	0	0	0	0	0	0	0	0	0	0	0	0	0	0	0	0	0	0	0	0	0	0	0	0	0	657	0	0	0	0	0	0
88deea67a08917d3d55487f33421b41c	Massilia_oculi;	Massilia;	0	0	0	0	0	0	93	0	0	0	0	0	0	0	0	0	0	0	0	0	0	0	0	0	0	0	0	0	0	0	535	0	0	0	0	0	0	0	0	0	0	0	0	0	0	0	0
ae949debf8bcdc3d5a3ed589a00167f7	NO_BLAST;	NO_BLAST;	0	0	0	0	0	0	0	0	0	0	0	0	0	0	0	0	0	54	0	0	0	0	0	0	358	0	0	0	0	0	0	0	0	0	0	0	0	0	0	0	0	29	0	0	0	0	0
3244bfad8d31d6864f8dace6e7b9f887	NO_BLAST;	NO_BLAST;	0	0	0	0	0	0	0	0	0	0	0	0	0	0	0	0	0	0	0	0	0	0	0	0	0	0	0	0	0	0	0	0	0	133	0	0	332	141	0	0	0	0	0	0	0	0	0
a2ee48d6e1202235ce831b75a58e2fdc	NO_BLAST;	NO_BLAST;	0	0	0	0	0	0	0	0	0	0	0	0	0	0	0	0	0	0	0	0	0	0	0	0	0	0	0	0	0	0	0	0	0	0	0	0	0	0	0	0	0	0	0	0	0	0	0
8597723b89ce2613fe670a96aa6da708	NO_BLAST;	NO_BLAST;	0	0	0	0	0	0	0	0	0	0	0	0	0	0	0	0	0	0	0	0	0	0	0	0	0	0	0	0	0	0	0	0	0	0	0	0	0	0	0	0	0	0	0	0	0	0	0
5e70a05eee71b8d2ddef28262cf1f391	Tsuneonella_aeria;	Tsuneonella;	0	0	0	0	0	0	0	0	0	0	0	0	0	0	0	0	0	0	0	0	0	0	0	0	290	0	0	0	0	0	0	0	0	0	0	0	0	0	273	0	0	0	0	0	0	0	0
4615cad8628d0ada013d9d9fc1be3229	NO_BLAST;	NO_BLAST;	0	0	0	0	0	0	34	0	0	0	0	0	0	131	0	0	0	0	0	0	0	0	0	0	0	0	0	0	0	0	0	0	0	0	0	0	0	0	0	0	0	329	0	0	0	0	0
67bce31e8756606cd7e8bf49182831d5	NO_BLAST;	NO_BLAST;	0	0	0	0	0	0	0	0	0	0	0	0	0	0	0	0	0	0	0	0	0	0	654	0	0	0	0	0	0	0	0	0	0	0	0	0	0	0	0	0	0	0	0	0	0	0	0
ceb385abbaefb554b641e63094426d15	Methylothermalis_aethiopiae;	Methylothermalis;	0	0	0	0	0	0	0	0	0	0	0	0	0	0	0	0	0	0	0	0	0	0	0	0	0	0	0	0	295	0	0	0	0	0	0	359	0	0	0	0	0	0	0	0	0	0	0
92009638c8a8536c0e841d899abbe6e5	NO_BLAST;	NO_BLAST;	0	0	0	0	0	0	0	0	0	0	0	0	0	0	0	0	0	0	0	0	0	0	0	0	0	0	0	0	0	0	0	0	0	654	0	0	0	0	0	0	0	0	0	0	0	0	0
75e3b4214a7f71596ecffde58abdaf6a	Achromobacter_agilis;Achromobacter_xylosoxidans;Achromobacter_veterisilvae;Achromobacter_pulmonis;Achromobacter_denitrificans;	Achromobacter;	0	0	0	0	0	0	0	0	0	0	0	0	0	0	0	653	0	0	0	0	0	0	0	0	0	0	0	0	0	0	0	0	0	0	0	0	0	0	0	0	0	0	0	0	0	0	0
af4aa268d32d821d2e433e2251b7b63b	NO_BLAST;	NO_BLAST;	0	0	0	0	0	0	0	0	0	0	0	0	0	0	0	26	0	0	0	0	0	0	0	0	0	0	0	0	0	301	0	0	0	0	10	0	314	0	0	0	0	0	0	2	0	0	0
db4cae95d2f6cdf1cccf23a0098c84eb	NO_BLAST;	NO_BLAST;	0	0	0	0	0	0	0	0	0	0	0	0	0	0	0	0	0	0	0	0	0	0	0	0	653	0	0	0	0	0	0	0	0	0	0	0	0	0	0	0	0	0	0	0	0	0	0
1feb4d69c22aaf6a0bbef5bff1f3ea7d	Dialister_invisus;	Dialister;	0	0	0	0	0	0	0	0	0	0	0	0	0	0	0	0	0	0	0	0	0	0	0	0	0	0	0	0	0	0	0	0	0	0	0	0	0	0	0	0	0	0	0	0	0	0	0
a408bd9ba4eb77edeab5d0444d6019d3	NO_BLAST;	NO_BLAST;	0	0	0	0	0	0	0	0	0	0	0	0	0	0	0	0	0	0	0	0	0	0	0	0	652	0	0	0	0	0	0	0	0	0	0	0	0	0	0	0	0	0	0	0	0	0	0
5b7dce397760677a7f797ca6ec7a57a9	NO_BLAST;	NO_BLAST;	0	0	0	0	0	0	0	0	0	0	0	0	0	0	0	0	0	0	0	0	0	0	0	0	0	0	0	0	0	0	0	0	0	0	0	0	0	0	0	0	0	0	0	0	0	0	0
7a697da00b3eed7fe0ce11c5d932a6ea	NO_BLAST;	NO_BLAST;	0	0	0	0	0	0	0	0	0	0	0	0	0	0	0	0	0	0	0	0	0	0	0	0	0	0	0	0	0	0	0	0	0	0	0	0	0	0	0	0	0	0	0	0	0	0	0
d1aba8ea1bb652d65b49810e691e21f4	NO_BLAST;	NO_BLAST;	0	0	0	0	0	0	0	0	0	0	0	0	0	0	0	0	0	0	0	0	0	0	0	0	0	0	0	0	0	0	0	0	0	0	0	0	0	0	0	0	0	0	0	0	0	0	0
83f78c31483892c57b872bea34960b06	Segatella_copri;	Segatella;	0	0	0	0	0	0	0	0	0	0	0	0	0	0	0	0	0	0	0	0	0	0	0	0	0	0	0	0	0	0	0	0	0	0	0	0	0	0	0	0	0	0	0	0	0	0	0
dcc923dc1f4fedf629a366476687e24a	NO_BLAST;	NO_BLAST;	0	0	0	0	0	0	0	0	0	0	0	0	0	0	0	0	0	0	0	0	0	0	0	0	0	0	0	0	0	0	0	0	0	0	0	0	0	650	0	0	0	0	0	0	0	0	0
b9fb286354e66d7dcac28c8244b6f83a	NO_BLAST;	NO_BLAST;	0	0	0	0	0	0	0	0	0	0	0	0	0	0	0	0	0	0	0	0	0	0	0	0	0	0	0	0	0	0	0	0	0	0	0	0	0	0	0	0	0	0	0	0	0	0	0
31bace37f01b2fb54204f75ecef13ec9	NO_BLAST;	NO_BLAST;	0	0	0	0	0	0	0	0	0	0	0	0	0	0	0	0	0	0	0	0	0	0	0	0	0	0	0	0	0	0	0	0	0	0	0	0	0	0	0	0	0	0	0	0	0	0	0
70258f3817736f128d328a9e87610942	Alistipes_ihumii;	Alistipes;	0	0	0	0	0	0	0	0	0	0	0	0	0	0	0	0	0	0	0	0	0	0	0	0	0	0	0	0	0	0	0	0	0	0	0	0	0	0	0	0	0	0	0	0	0	0	0
4b990d127eb18053274a7ea6b56f2b63	Bradyrhizobium_glycinis;Bradyrhizobium_yuanmingense;Bradyrhizobium_agreste;Bradyrhizobium_subterraneum;Bradyrhizobium_zhanjiangense;Bradyrhizobium_kavangense;Bradyrhizobium_arachidis;	Bradyrhizobium;	0	0	0	0	0	648	0	0	0	0	0	0	0	0	0	0	0	0	0	0	0	0	0	0	0	0	0	0	0	0	0	0	0	0	0	0	0	0	0	0	0	0	0	0	0	0	0
cf785cb431dc7b8e3845280595d716f8	NO_BLAST;	NO_BLAST;	0	0	0	0	0	0	0	648	0	0	0	0	0	0	0	0	0	0	0	0	0	0	0	0	0	0	0	0	0	0	0	0	0	0	0	0	0	0	0	0	0	0	0	0	0	0	0
5a2d267fc2e6eabcb9bd0af78697f411	NO_BLAST;	NO_BLAST;	0	0	0	0	0	0	0	0	0	0	0	0	0	0	0	648	0	0	0	0	0	0	0	0	0	0	0	0	0	0	0	0	0	0	0	0	0	0	0	0	0	0	0	0	0	0	0
55046add33d10b35a60d30a30b9ed5e6	NO_BLAST;	NO_BLAST;	0	0	0	0	0	0	0	0	0	0	0	0	0	0	0	0	0	0	0	0	0	0	0	0	0	0	0	0	0	0	0	0	0	0	0	0	0	0	0	0	0	0	0	0	0	0	0
67a82157650729e4c7a56a6cd73195fc	NO_BLAST;	NO_BLAST;	0	0	0	0	0	0	0	0	0	0	0	0	0	0	0	0	0	0	0	0	0	0	0	0	0	0	0	0	0	0	0	0	0	0	0	0	0	0	0	0	0	0	0	0	0	0	0
32a851250303fa26b73ee6868a2770b1	NO_BLAST;	NO_BLAST;	0	0	0	0	647	0	0	0	0	0	0	0	0	0	0	0	0	0	0	0	0	0	0	0	0	0	0	0	0	0	0	0	0	0	0	0	0	0	0	0	0	0	0	0	0	0	0
da77cc355a376cf0c1cc34588fc0942e	NO_BLAST;	NO_BLAST;	0	0	0	0	0	0	0	0	0	0	0	0	0	0	0	0	0	0	0	0	0	0	0	0	0	0	0	0	647	0	0	0	0	0	0	0	0	0	0	0	0	0	0	0	0	0	0
b7fb4693ebe0fdb96065160c9d7b3d9b	NO_BLAST;	NO_BLAST;	0	0	0	0	0	0	0	0	0	0	0	0	0	0	0	0	0	0	0	0	0	0	0	0	0	0	0	0	0	0	0	0	0	0	0	0	0	0	0	0	0	0	0	0	0	0	0
426f44f8cfc87971c96f3744870d146c	NO_BLAST;	NO_BLAST;	0	0	0	0	0	0	0	0	0	0	0	0	0	0	0	0	0	0	0	0	0	0	0	0	0	0	0	0	0	0	0	0	0	0	0	0	0	0	0	0	0	0	0	0	0	0	0
bc70cdf586eb6c1ee880c21376969f7e	Skermanella_aerolata;	Skermanella;	0	0	0	0	0	0	0	0	0	0	83	0	0	101	0	0	0	0	0	0	0	0	0	0	0	301	0	0	0	0	0	0	0	0	0	0	0	0	0	0	0	0	0	0	0	0	0
4c08707e100f3e460e3f1b29c3502138	NO_BLAST;	NO_BLAST;	0	0	0	0	0	0	0	0	0	0	0	0	0	0	0	0	0	0	0	644	0	0	0	0	0	0	0	0	0	0	0	0	0	0	0	0	0	0	0	0	0	0	0	0	0	0	0
1f2fb7a0661385d47ce111ad55e430c1	NO_BLAST;	NO_BLAST;	0	0	0	0	0	0	0	0	0	0	0	0	0	0	0	0	0	0	0	0	0	0	0	0	0	0	0	0	0	0	0	0	0	0	0	0	0	0	0	0	0	0	0	0	0	643	0
f3bc1859eb1b52ae37fedf65ac2c34f5	Epilithonimonas_vandammei;Epilithonimonas_hominis;	Epilithonimonas;	0	0	0	0	0	0	63	0	0	0	0	0	0	0	0	0	0	0	0	0	0	0	0	0	0	0	0	0	0	0	206	0	0	0	0	8	0	0	0	0	0	0	0	0	0	0	0
e6214c0748cff91ea3e31314895f05bc	Corynebacterium_accolens;	Corynebacterium;	0	0	0	0	0	0	58	0	0	0	0	0	0	408	0	0	0	0	0	0	0	0	0	0	0	0	0	0	0	0	0	76	0	0	0	0	0	0	0	0	0	0	0	0	0	0	0
a01b0c505f87ee9c3b2fafbb095cf84f	NO_BLAST;	NO_BLAST;	0	0	0	0	0	0	0	0	0	0	0	0	642	0	0	0	0	0	0	0	0	0	0	0	0	0	0	0	0	0	0	0	0	0	0	0	0	0	0	0	0	0	0	0	0	0	0
21e231ed6f4a9bc03b55e5c9b4f1d51e	NO_BLAST;	NO_BLAST;	0	0	0	0	0	0	0	0	0	0	0	0	0	0	0	0	0	0	0	0	642	0	0	0	0	0	0	0	0	0	0	0	0	0	0	0	0	0	0	0	0	0	0	0	0	0	0
b18fc120ef770b95998d3fcffa54cacf	NO_BLAST;	NO_BLAST;	0	0	0	0	0	0	0	0	0	0	0	0	0	0	0	0	0	0	0	0	0	0	0	0	0	0	0	0	0	0	0	0	0	0	0	0	0	0	0	0	0	0	0	0	0	0	0
a7143c156d1b3d2422af40016532fcf4	NO_BLAST;	NO_BLAST;	0	0	0	0	0	0	0	0	0	0	0	0	0	0	0	351	0	0	0	0	0	0	0	0	0	0	0	0	0	0	0	0	0	0	0	0	0	0	0	0	0	0	0	0	0	0	0
ca3cae8bbb742c708671a82f71b78bcb	NO_BLAST;	NO_BLAST;	0	0	0	0	0	0	0	0	0	0	0	0	0	0	0	0	0	0	0	0	0	0	0	0	0	0	0	0	0	0	0	0	0	0	0	0	0	0	0	0	0	0	0	0	0	0	0
004c3c54c09ee250f09762ab56fae2f6	NO_BLAST;	NO_BLAST;	0	0	0	0	0	0	0	0	0	0	0	0	0	0	0	0	0	0	0	0	0	0	0	0	0	0	0	0	0	0	0	0	0	0	0	0	0	0	0	0	0	0	0	0	0	0	0
f709368ea46b63ef2dfe3d60b1a0c76b	NO_BLAST;	NO_BLAST;	0	0	0	0	0	0	0	0	0	0	0	0	0	0	0	0	0	0	0	0	0	0	0	0	0	0	0	0	0	0	0	0	0	0	0	0	0	0	0	0	0	0	0	0	0	0	640
fe21ce1b2626385d565f8f2360e992c5	NO_BLAST;	NO_BLAST;	639	0	0	0	0	0	0	0	0	0	0	0	0	0	0	0	0	0	0	0	0	0	0	0	0	0	0	0	0	0	0	0	0	0	0	0	0	0	0	0	0	0	0	0	0	0	0
3106128923e1ea2f11f0ef6e54fbb8c8	NO_BLAST;	NO_BLAST;	0	0	0	0	0	0	0	0	0	0	0	0	0	0	0	0	0	0	0	0	0	0	0	0	0	0	0	0	0	0	0	0	0	0	0	0	0	0	0	0	0	0	0	0	0	0	0
2456484cbcf4244105a6b9fcc7076d96	NO_BLAST;	NO_BLAST;	0	0	0	0	0	0	0	0	0	0	0	0	0	0	0	0	0	639	0	0	0	0	0	0	0	0	0	0	0	0	0	0	0	0	0	0	0	0	0	0	0	0	0	0	0	0	0
14210d7aab72f4e007ad81551062d315	NO_BLAST;	NO_BLAST;	0	0	0	0	0	0	0	0	0	0	0	0	0	0	0	0	0	0	0	0	0	0	0	0	0	0	0	0	0	0	0	0	0	0	0	0	0	0	0	0	0	0	0	0	0	0	0
705fc49c6f42cf96c2516f149f89e431	Haemophilus_parainfluenzae;	Haemophilus;	0	0	0	0	0	0	82	0	0	0	0	0	0	0	0	0	0	53	0	0	0	0	0	0	0	0	0	0	0	0	0	0	0	0	0	0	0	0	0	0	0	0	0	0	93	0	0
5000619ce4c7ea5555dc3c50a1492fde	NO_BLAST;	NO_BLAST;	0	0	0	0	0	0	0	0	0	0	0	0	0	0	0	0	0	0	0	0	0	0	0	0	0	0	0	0	0	0	0	0	0	0	0	0	0	0	0	0	0	0	0	0	0	0	0
b53a1151236298f854ab5ca574799e34	NO_BLAST;	NO_BLAST;	0	0	0	0	0	0	0	0	0	0	0	0	0	0	0	0	0	0	0	0	0	0	0	0	0	0	0	0	0	0	0	0	0	638	0	0	0	0	0	0	0	0	0	0	0	0	0
0991d4351acfa2651a9e7192498e4e9d	NO_BLAST;	NO_BLAST;	0	0	0	0	0	0	0	0	0	0	0	0	0	0	0	0	0	0	0	0	0	0	0	0	0	0	0	0	0	0	0	0	0	0	0	0	0	0	0	0	0	0	0	0	0	0	0
f2f7e77c5dbb5ddbb578fd862adde90c	NO_BLAST;	NO_BLAST;	0	0	0	0	0	0	0	0	0	0	0	0	0	0	0	0	0	0	0	0	0	0	0	0	0	0	0	0	0	0	0	0	0	0	0	0	44	0	0	69	0	0	0	0	0	0	0
fc4793ec01a7c79406ad52ce314686ac	NO_BLAST;	NO_BLAST;	0	0	0	0	0	0	0	0	0	0	0	0	0	0	0	0	0	0	0	0	0	0	0	0	0	0	0	0	0	0	0	0	0	0	637	0	0	0	0	0	0	0	0	0	0	0	0
a770f8b5e1075aff1030d462e81f08e9	Roseburia_intestinalis;	Roseburia;	0	0	0	0	0	0	0	0	0	0	0	0	0	0	0	0	0	0	0	0	0	0	0	0	0	0	0	0	0	0	0	0	0	0	0	0	0	0	0	0	0	0	637	0	0	0	0
cdfa76cdddd72a7d856db33d461b02bb	Phocaeicola_vulgatus;	Phocaeicola;	0	0	0	0	0	0	0	0	0	0	0	0	0	0	0	0	0	0	0	0	0	0	0	0	0	0	0	0	0	0	0	0	0	0	0	0	0	0	0	0	0	0	0	0	0	0	0
fcfcf824ddfdd23dfae86278755571df	Hoylesella_nanceiensis;	Hoylesella;	0	0	0	0	0	0	0	0	0	0	0	0	0	0	0	0	0	0	0	0	0	123	0	0	0	0	0	206	0	0	0	0	0	0	0	0	0	0	0	0	0	0	0	0	0	0	0
ddb00e86e24e51c84b0ea5f4e9277a79	Sphingomonas_roseiflava;Sphingomonas_cynarae;	Sphingomonas;	0	0	0	0	0	104	0	0	0	0	0	0	0	29	0	0	0	0	0	0	0	0	0	0	0	0	0	0	374	0	113	0	0	0	0	0	0	0	0	0	0	0	0	0	0	0	0
b147cab0ff7adc41cc39a56970fc3575	NO_BLAST;	NO_BLAST;	0	0	0	0	0	0	0	0	0	0	0	0	0	0	0	0	0	0	0	0	0	0	0	0	0	0	0	0	0	0	0	0	0	0	0	0	0	0	0	0	0	0	0	0	0	0	0
fe433da4dd5b773f03aa035a20d51df8	NO_BLAST;	NO_BLAST;	0	0	0	0	0	0	0	0	0	0	0	0	0	0	0	0	0	0	0	0	0	0	0	0	0	0	0	0	0	0	0	0	0	0	0	0	0	0	0	0	0	0	0	0	0	0	0
8bfc63ebe754de8bf980ffff3e4dfb6c	NO_BLAST;	NO_BLAST;	0	0	0	0	0	0	0	0	0	0	0	0	0	0	0	0	0	0	0	0	0	0	0	0	0	0	0	0	0	0	0	0	0	0	0	635	0	0	0	0	0	0	0	0	0	0	0
bf9ac6a76edd0f9263a697088df18696	Phocaeicola_vulgatus;	Phocaeicola;	0	0	0	0	0	634	0	0	0	0	0	0	0	0	0	0	0	0	0	0	0	0	0	0	0	0	0	0	0	0	0	0	0	0	0	0	0	0	0	0	0	0	0	0	0	0	0
3790e7704cc11c121e8a76488f99ba2b	NO_BLAST;	NO_BLAST;	0	0	0	0	0	0	0	0	0	0	0	0	634	0	0	0	0	0	0	0	0	0	0	0	0	0	0	0	0	0	0	0	0	0	0	0	0	0	0	0	0	0	0	0	0	0	0
9778718f329955623f928c79a35dc0e7	Faecalibacterium_duncaniae;	Faecalibacterium;	0	0	0	0	0	0	0	0	0	0	0	0	0	0	0	0	0	0	0	0	0	0	0	0	0	0	634	0	0	0	0	0	0	0	0	0	0	0	0	0	0	0	0	0	0	0	0
54f30e82b944ba601f06886bd04b47ea	NO_BLAST;	NO_BLAST;	0	0	0	0	0	0	0	0	0	0	0	0	0	0	0	0	0	0	0	0	0	0	0	0	0	0	0	0	0	0	0	0	0	0	0	0	0	0	0	0	0	0	634	0	0	0	0
1fa13032ba91d64e28fcb24f8fbbedd8	NO_BLAST;	NO_BLAST;	0	0	0	0	0	0	0	0	0	0	0	0	0	0	0	0	0	0	0	0	0	0	0	0	0	0	0	0	0	0	0	0	0	0	0	0	255	0	0	0	0	0	0	0	0	0	0
4ddfd2c9d46719ebcb283537c41cf17f	Massilia_aurea;	Massilia;	0	0	0	0	0	0	0	0	0	0	0	0	0	0	0	0	0	137	0	0	0	0	0	0	0	0	0	0	111	0	0	0	0	0	0	0	0	0	225	0	0	0	0	0	0	0	0
779d8d73d01915e03ff2d11ddabaa7eb	NO_BLAST;	NO_BLAST;	0	0	0	0	0	0	0	0	0	0	0	0	0	0	0	0	0	0	0	0	0	0	0	0	0	0	0	0	0	0	0	0	0	0	0	0	0	0	0	0	0	0	0	0	0	0	0
912883d8c18e7bae6e3ec4f0dd746c7d	NO_BLAST;	NO_BLAST;	0	0	0	0	0	0	0	0	0	0	0	0	0	0	0	0	0	0	0	0	0	0	0	0	0	0	0	0	0	0	0	0	0	0	0	0	0	0	0	0	0	0	630	0	0	0	0
f7687d6b7cda1e130a144c0210686dac	NO_BLAST;	NO_BLAST;	0	0	0	0	0	0	0	0	0	0	0	0	0	0	0	0	0	0	0	0	0	0	0	0	0	0	0	0	0	0	0	0	0	0	0	0	0	0	0	0	0	0	0	0	0	0	630
4d22d7b34783ef8e5e9036e8f8aae1d2	NO_BLAST;	NO_BLAST;	629	0	0	0	0	0	0	0	0	0	0	0	0	0	0	0	0	0	0	0	0	0	0	0	0	0	0	0	0	0	0	0	0	0	0	0	0	0	0	0	0	0	0	0	0	0	0
6d9cf2d0d6be947b2e1bcf99f9245bd5	NO_BLAST;	NO_BLAST;	0	0	0	0	0	0	0	0	0	0	0	0	0	20	0	0	0	0	0	0	0	0	13	0	0	0	0	0	0	0	0	0	0	0	0	0	0	0	0	0	0	0	0	0	0	0	0
2363359b80064c33bb551a24a0c0b2cd	Staphylococcus_warneri;	Staphylococcus;	0	0	0	0	0	0	0	0	0	0	0	0	0	0	0	0	0	0	0	0	0	0	0	0	0	0	485	0	0	0	0	0	0	0	0	0	0	0	0	0	0	0	0	0	0	0	0
be0917b2bc967ce4dce32d1433d296c3	NO_BLAST;	NO_BLAST;	626	0	0	0	0	0	0	0	0	0	0	0	0	0	0	0	0	0	0	0	0	0	0	0	0	0	0	0	0	0	0	0	0	0	0	0	0	0	0	0	0	0	0	0	0	0	0
38351f36d2d74524f6c635df8afe6b4e	Streptococcus_cristatus;Streptococcus_symci;Streptococcus_oralis;Streptococcus_vulneris;Streptococcus_gwangjuense;Streptococcus_infantis;Streptococcus_downii;Streptococcus_timonensis;Streptococcus_mitis;Streptococcus_periodonticum;Streptococcus_shenyangsis;	Streptococcus;	0	0	0	0	0	0	0	0	0	0	0	0	0	0	0	0	0	0	0	0	0	0	0	0	0	0	0	0	0	0	0	0	0	0	0	0	0	0	0	0	0	0	0	0	0	0	0
7a8228acfdaf40d62f50962e648ee4f1	Coprococcus_comes;	Coprococcus;	0	0	0	0	0	0	0	0	0	0	0	0	0	0	0	0	0	0	0	0	0	0	0	0	0	0	0	0	0	0	0	0	0	0	0	0	0	0	0	0	0	0	0	0	0	0	0
7b72bd4495bb2fb74476df7083dfdee0	NO_BLAST;	NO_BLAST;	0	0	0	0	0	0	0	0	0	0	0	0	0	0	0	0	0	0	0	0	0	0	0	0	0	0	0	0	0	0	0	0	0	0	626	0	0	0	0	0	0	0	0	0	0	0	0
d4245a6223c8e6652ac99240d7ca8661	NO_BLAST;	NO_BLAST;	0	0	0	0	0	0	0	0	0	0	0	0	0	0	0	0	0	0	0	0	0	0	0	0	0	0	0	0	0	0	0	0	0	0	0	0	0	0	0	0	0	0	0	0	0	0	0
2fb3480fedbe305dc33dd83bdd3660a3	Phocaeicola_dorei;	Phocaeicola;	0	0	0	0	0	0	0	0	0	0	0	0	0	0	0	0	0	0	491	0	0	0	0	0	0	0	0	0	0	0	0	0	0	0	0	0	0	0	0	0	0	134	0	0	0	0	0
5876d26783dd9a05f207ba9c48761127	NO_BLAST;	NO_BLAST;	0	0	0	0	0	0	0	0	0	0	0	0	0	0	0	0	0	0	0	625	0	0	0	0	0	0	0	0	0	0	0	0	0	0	0	0	0	0	0	0	0	0	0	0	0	0	0
c5652a85a4e420a94e58aee644b850be	NO_BLAST;	NO_BLAST;	0	0	0	0	0	0	0	0	0	0	0	0	0	0	0	0	0	0	0	0	0	0	0	0	0	0	0	0	0	0	625	0	0	0	0	0	0	0	0	0	0	0	0	0	0	0	0
7f16d61b2dcaa354920ea8cc0fac93b9	NO_BLAST;	NO_BLAST;	0	0	0	0	0	0	0	0	0	0	0	0	0	0	0	0	0	0	0	0	0	0	0	0	0	0	0	0	0	0	0	0	0	0	0	0	0	0	0	0	0	49	0	0	0	0	0
37084d86f771204c5b9d0ffe62a1de5e	NO_BLAST;	NO_BLAST;	0	0	0	0	0	0	0	0	0	0	0	0	0	0	0	0	0	0	0	0	0	0	0	0	0	0	0	0	0	0	0	0	0	0	0	0	0	0	0	0	0	0	0	0	0	0	0
2a81a23e55bf53b01aab660c2032cea9	NO_BLAST;	NO_BLAST;	0	0	0	0	0	0	0	0	0	0	0	0	0	0	0	0	0	0	0	0	0	0	0	0	0	0	0	0	0	0	0	0	0	0	0	0	0	0	0	0	0	0	0	0	0	0	0
f42121f26016ebb233523dc989944b04	Pseudomonas_fragi;	Pseudomonas;	0	0	0	0	0	0	0	0	0	624	0	0	0	0	0	0	0	0	0	0	0	0	0	0	0	0	0	0	0	0	0	0	0	0	0	0	0	0	0	0	0	0	0	0	0	0	0
1f18ad49e6403813f0c75707bf80602a	Bacteroides_finegoldii;	Bacteroides;	0	0	0	0	0	0	0	0	0	0	0	0	624	0	0	0	0	0	0	0	0	0	0	0	0	0	0	0	0	0	0	0	0	0	0	0	0	0	0	0	0	0	0	0	0	0	0
16406fd6567f7fc82d3d0a5bcdf0337f	NO_BLAST;	NO_BLAST;	0	0	0	0	0	0	0	0	0	0	0	0	0	0	0	0	0	0	0	0	0	0	0	0	0	0	0	0	0	0	0	0	0	0	0	0	0	0	0	0	0	0	0	0	0	0	0
aa95368ac60ad43375006751887e7551	NO_BLAST;	NO_BLAST;	0	0	0	0	0	0	0	0	0	0	0	0	0	0	0	0	0	0	0	0	0	0	0	623	0	0	0	0	0	0	0	0	0	0	0	0	0	0	0	0	0	0	0	0	0	0	0
61cd84063666f37328621c8d7cbc8215	NO_BLAST;	NO_BLAST;	0	0	0	0	0	0	0	0	0	0	0	0	0	0	0	0	0	0	0	0	0	0	0	0	0	0	0	0	0	0	0	0	0	0	0	0	0	0	0	623	0	0	0	0	0	0	0
1941a59d31c3aaae4cd53fa2a37a7d71	NO_BLAST;	NO_BLAST;	0	0	0	0	0	0	0	0	0	0	0	0	0	0	0	0	0	0	0	0	0	0	0	0	0	0	0	0	0	0	0	0	0	0	0	0	0	0	0	0	0	0	0	0	0	0	0
2bed422de89618a6813bd6c1534bc9cf	NO_BLAST;	NO_BLAST;	0	0	0	0	0	0	0	0	0	0	0	0	0	0	0	0	0	0	0	0	0	0	0	0	0	0	0	0	0	0	0	0	0	0	0	0	0	0	0	0	0	0	0	0	0	0	0
c1edd49bdb093b2a0d1f7e464be7ea63	NO_BLAST;	NO_BLAST;	0	0	0	0	0	0	0	621	0	0	0	0	0	0	0	0	0	0	0	0	0	0	0	0	0	0	0	0	0	0	0	0	0	0	0	0	0	0	0	0	0	0	0	0	0	0	0
0e31323445f798bcec46a571f96fca80	NO_BLAST;	NO_BLAST;	0	0	0	0	0	0	0	0	0	0	0	621	0	0	0	0	0	0	0	0	0	0	0	0	0	0	0	0	0	0	0	0	0	0	0	0	0	0	0	0	0	0	0	0	0	0	0
ab2cf1c4296043841b1f40c3d1b2e98a	NO_BLAST;	NO_BLAST;	0	0	0	0	0	0	0	0	0	0	0	0	0	0	0	0	0	0	0	621	0	0	0	0	0	0	0	0	0	0	0	0	0	0	0	0	0	0	0	0	0	0	0	0	0	0	0
85d5cd6322ba1bbab1388fc131fa9cc3	Kinneretia_asaccharophila;	Kinneretia;	0	0	0	0	0	0	0	0	0	0	0	0	0	0	0	0	0	0	0	0	0	27	0	0	0	0	0	0	0	0	0	0	22	0	0	0	0	0	0	0	0	0	0	0	0	0	0
de382c8609ad4b3230990cb36bf5ef0e	NO_BLAST;	NO_BLAST;	0	0	0	0	0	0	0	0	0	0	0	0	0	0	0	0	0	0	0	0	0	0	0	0	0	0	0	0	0	0	0	0	0	0	0	0	0	0	0	0	0	0	0	0	0	0	0
ae152d2c8b5c4b66fdb00c95d1e4431e	Escherichia_fergusonii;Shigella_flexneri;Escherichia_coli;Pseudescherichia_vulneris;Shigella_sonnei;	Escherichia;Shigella;Pseudescherichia;	0	0	0	83	48	0	0	0	0	0	0	0	0	0	0	0	0	0	0	0	0	0	0	0	0	0	0	0	0	0	17	0	0	0	0	0	0	0	0	0	0	0	0	0	85	0	0
17a3111be752ec1fa85310aff59aa1fd	NO_BLAST;	NO_BLAST;	0	0	0	0	0	0	0	0	0	0	0	0	0	0	0	0	0	0	0	0	0	0	0	0	0	0	0	0	258	0	0	0	0	0	0	0	0	0	0	0	0	0	0	0	0	0	0
52fde75e55d21243c6cf19ed57eea553	NO_BLAST;	NO_BLAST;	0	0	0	0	0	0	0	0	0	0	0	0	0	0	0	0	0	0	0	0	0	0	0	0	0	0	0	0	0	0	0	0	0	0	0	0	0	0	0	0	0	0	620	0	0	0	0
d3705d5d6f2c3ee238d49e7dbd3f98b4	NO_BLAST;	NO_BLAST;	0	0	0	0	0	0	0	0	0	0	0	0	0	0	0	0	0	0	0	619	0	0	0	0	0	0	0	0	0	0	0	0	0	0	0	0	0	0	0	0	0	0	0	0	0	0	0
0ad723935bf0f9497bda9db39728feea	NO_BLAST;	NO_BLAST;	0	0	0	0	0	0	0	0	0	0	0	0	0	0	0	0	0	0	0	0	0	0	0	0	0	0	0	0	0	0	0	0	0	0	619	0	0	0	0	0	0	0	0	0	0	0	0
f81c411cfd4d006c9211c0e0075509ea	NO_BLAST;	NO_BLAST;	0	0	0	0	0	0	0	0	0	0	0	0	0	0	0	0	0	0	0	0	0	0	0	0	0	0	0	0	0	0	0	0	0	0	0	0	0	0	0	0	0	0	0	0	0	0	619
1d14a0e3456b425d3590ddf858a290c2	NO_BLAST;	NO_BLAST;	0	0	0	0	0	0	33	0	0	0	0	32	0	0	0	0	0	0	0	0	0	85	0	0	0	0	0	0	0	0	0	0	0	0	0	0	0	0	0	0	0	68	0	0	23	0	0
8df66b449e3d2e68497fa24fe4ad4d0a	Segatella_copri;	Segatella;	0	0	0	0	0	0	0	0	0	0	0	0	0	0	0	0	0	0	0	0	0	0	0	0	0	0	0	0	0	0	0	0	0	0	0	0	0	0	0	0	0	0	0	0	0	0	0
bdcb518ffdb3d26c262c396233410d63	NO_BLAST;	NO_BLAST;	0	0	0	0	0	0	0	0	0	0	0	0	0	0	0	0	0	0	0	0	0	0	0	0	0	0	0	0	0	0	0	0	0	0	0	0	0	0	0	0	0	0	0	0	0	0	0
bdc3c392a3c3e4152ea665d05f4d8e15	NO_BLAST;	NO_BLAST;	0	0	0	0	0	0	0	0	0	0	0	0	0	0	0	0	0	0	0	618	0	0	0	0	0	0	0	0	0	0	0	0	0	0	0	0	0	0	0	0	0	0	0	0	0	0	0
4f474b745e4adb559a7b92407c6dc7c5	NO_BLAST;	NO_BLAST;	0	0	0	0	0	0	0	0	0	0	0	0	0	0	0	0	0	0	0	0	0	0	0	0	0	0	0	0	0	0	0	0	0	0	0	0	0	0	0	0	0	0	0	0	0	0	0
c1074ee19cbb64a7a77b0088c771a911	NO_BLAST;	NO_BLAST;	0	0	0	0	0	0	0	0	0	0	0	0	0	0	0	0	0	0	0	0	0	0	0	0	0	0	0	0	0	0	0	0	0	0	0	0	0	0	0	0	0	0	0	0	0	0	0
18beef23cbd1d4dc768f5507fa18893a	NO_BLAST;	NO_BLAST;	0	0	0	0	0	0	0	0	0	0	0	0	0	0	0	0	0	0	0	0	0	0	0	0	0	0	0	0	0	0	0	0	0	0	0	0	0	0	377	0	0	0	0	0	65	0	0
da36ea7afcc830aa4fc425351f1d5147	NO_BLAST;	NO_BLAST;	0	0	0	0	0	0	0	0	0	0	0	0	0	0	0	0	0	0	0	0	0	0	0	0	0	0	0	0	0	0	0	0	0	0	0	0	0	0	0	0	0	0	0	616	0	0	0
614d899ee745fc8a4208cf7bc376443b	Haemophilus_parainfluenzae;	Haemophilus;	0	0	0	99	0	0	0	0	0	0	122	0	0	0	0	0	0	0	0	0	0	0	0	0	0	0	0	0	0	0	0	0	84	0	0	0	0	0	0	192	0	0	0	0	0	0	0
f8f626ad9239408efda6879b37d1b175	Porphyromonas_pasteri;	Porphyromonas;	0	0	0	37	0	0	0	0	0	0	0	0	0	0	0	0	0	0	0	0	0	0	0	0	0	0	0	0	0	0	0	0	0	0	90	0	0	0	0	0	0	0	0	0	0	0	0
a02f6b592b77ad708f26c9a9a82c2667	NO_BLAST;	NO_BLAST;	0	0	0	0	0	0	0	0	0	0	0	0	0	0	0	0	0	0	0	0	0	0	0	0	0	0	0	0	0	0	0	0	0	0	0	0	0	0	0	0	0	0	0	0	0	0	0
6897f0c33b5d1cb66681e98ce63e9c52	NO_BLAST;	NO_BLAST;	0	0	0	0	0	0	0	0	0	0	0	0	0	0	0	0	0	0	0	0	0	0	0	0	0	0	0	0	0	0	0	0	0	0	0	0	0	0	0	0	0	0	0	0	0	0	0
ee0632cf2137df7d2cb27098a21df031	NO_BLAST;	NO_BLAST;	0	0	0	0	0	0	0	0	0	0	0	0	0	0	0	0	0	0	0	0	0	0	0	0	0	0	0	0	0	0	0	0	0	0	0	0	0	0	0	0	0	0	0	0	0	0	0
e5365e37f2d4a108cdf751ef0071db72	NO_BLAST;	NO_BLAST;	0	0	0	0	0	0	0	0	0	0	0	0	0	0	0	0	0	0	0	0	0	0	0	0	0	0	0	0	0	0	0	0	0	0	0	0	0	0	0	0	0	0	0	0	0	0	0
34bfb4d2586434e9efd56ff5137ff365	NO_BLAST;	NO_BLAST;	0	0	0	0	0	0	0	0	0	0	0	0	0	0	0	0	0	0	0	0	0	0	0	0	0	0	0	0	0	0	0	0	0	0	0	0	0	0	0	0	0	0	0	0	0	0	0
e07e82633607e16efd5c13bacadcb85e	NO_BLAST;	NO_BLAST;	0	0	0	0	0	0	0	0	0	0	0	0	0	0	0	0	0	0	0	0	0	0	0	0	0	0	0	0	0	0	0	0	0	0	0	0	0	0	0	0	0	0	0	0	0	0	0
4932bf467b288d5642389b072a8aaab1	NO_BLAST;	NO_BLAST;	0	0	0	0	0	0	0	0	0	0	0	0	0	0	0	0	0	0	0	0	0	0	0	0	0	0	0	0	0	0	0	0	0	0	0	0	0	0	0	0	0	0	0	0	0	0	0
b4631babfd12a94065698253c5a30e65	NO_BLAST;	NO_BLAST;	0	613	0	0	0	0	0	0	0	0	0	0	0	0	0	0	0	0	0	0	0	0	0	0	0	0	0	0	0	0	0	0	0	0	0	0	0	0	0	0	0	0	0	0	0	0	0
d32792eba1c020fe9e43774c5691737e	NO_BLAST;	NO_BLAST;	0	0	0	0	0	0	0	0	0	0	0	0	0	0	0	0	0	0	0	0	0	0	0	0	0	0	0	0	0	0	0	0	0	0	0	0	0	0	0	0	0	0	0	0	0	0	0
06741a5d764ba9aeeaa58988c45e35a1	NO_BLAST;	NO_BLAST;	0	0	0	0	0	0	0	0	0	0	0	0	0	0	0	0	0	0	0	0	0	0	0	0	0	0	0	0	0	0	0	0	0	0	0	0	0	0	0	0	0	0	0	0	0	0	613
49884a7da9f1c3cb7f57adfae49a97e3	Faecalibacterium_longum;	Faecalibacterium;	0	0	0	0	0	0	0	0	0	0	0	0	0	0	0	0	0	0	0	0	0	0	0	612	0	0	0	0	0	0	0	0	0	0	0	0	0	0	0	0	0	0	0	0	0	0	0
8b5bd561dc958b99fdb1cd84267e050c	NO_BLAST;	NO_BLAST;	0	0	0	0	0	0	0	611	0	0	0	0	0	0	0	0	0	0	0	0	0	0	0	0	0	0	0	0	0	0	0	0	0	0	0	0	0	0	0	0	0	0	0	0	0	0	0
f439d2549ad83c1f40a3475f71c6d368	NO_BLAST;	NO_BLAST;	0	0	0	0	0	0	0	0	0	0	0	0	0	0	0	0	0	0	0	0	0	0	0	0	0	0	0	0	0	0	0	0	0	0	0	0	0	611	0	0	0	0	0	0	0	0	0
60e7fb776858736f94f8debb06467f3a	NO_BLAST;	NO_BLAST;	0	0	0	0	0	610	0	0	0	0	0	0	0	0	0	0	0	0	0	0	0	0	0	0	0	0	0	0	0	0	0	0	0	0	0	0	0	0	0	0	0	0	0	0	0	0	0
6cf4ddde0ce4d464e478700e71cca67f	NO_BLAST;	NO_BLAST;	0	0	0	0	0	0	0	0	0	0	0	0	0	0	0	0	0	0	0	0	0	0	0	0	0	0	0	0	0	0	0	0	0	0	0	0	0	0	0	0	0	0	0	0	0	0	0
c8069a213c8a2b48ac3af581e90b1931	NO_BLAST;	NO_BLAST;	0	0	0	0	0	0	0	0	0	0	0	0	0	0	0	0	0	0	0	0	0	0	0	0	0	0	0	0	0	0	0	0	0	0	0	0	0	0	0	0	0	0	0	0	0	0	0
6fff3bdae94e099735c7a1d6adf74c09	NO_BLAST;	NO_BLAST;	0	0	0	0	0	0	0	0	0	0	0	0	0	0	0	0	0	0	0	0	0	0	0	0	0	0	0	0	0	0	0	0	0	0	0	0	0	0	0	0	0	0	0	0	0	0	0
be9b7b8c7ed5126dff70edf122ba639a	NO_BLAST;	NO_BLAST;	0	0	0	0	0	0	0	0	0	0	0	0	0	0	0	0	0	0	0	0	0	0	0	0	0	0	0	0	0	0	0	0	0	0	0	0	0	0	0	0	0	0	0	0	0	0	0
62834c4e11b3144d5a9e99d4f8c23414	NO_BLAST;	NO_BLAST;	0	0	0	0	0	0	0	0	0	0	0	0	124	0	0	0	0	0	0	0	0	0	0	0	0	0	0	0	99	0	367	0	0	0	0	0	0	0	0	0	0	0	0	0	0	0	0
11ecd4348f83fe831d8a2356e7cd7d53	NO_BLAST;	NO_BLAST;	0	0	0	0	0	0	0	607	0	0	0	0	0	0	0	0	0	0	0	0	0	0	0	0	0	0	0	0	0	0	0	0	0	0	0	0	0	0	0	0	0	0	0	0	0	0	0
04eca998900a8e2e4124193c6ba2de08	NO_BLAST;	NO_BLAST;	0	0	0	0	0	0	0	0	0	0	607	0	0	0	0	0	0	0	0	0	0	0	0	0	0	0	0	0	0	0	0	0	0	0	0	0	0	0	0	0	0	0	0	0	0	0	0
c871733964f4a42052ce3455cec93185	Bradyrhizobium_vignae;	Bradyrhizobium;	0	0	0	0	0	0	0	0	0	0	0	0	0	0	0	0	0	0	0	0	0	0	0	0	0	0	0	0	0	0	0	0	0	0	0	0	0	0	0	0	0	0	0	0	0	0	0
92bdaa8ec42cfacc6c927f16f999959f	NO_BLAST;	NO_BLAST;	0	0	0	0	0	0	0	0	0	0	0	0	0	0	0	0	0	0	0	0	0	0	0	0	0	0	0	0	0	0	606	0	0	0	0	0	0	0	0	0	0	0	0	0	0	0	0
05cf2d766a4a112504eea7f46b27eb19	NO_BLAST;	NO_BLAST;	0	0	0	0	605	0	0	0	0	0	0	0	0	0	0	0	0	0	0	0	0	0	0	0	0	0	0	0	0	0	0	0	0	0	0	0	0	0	0	0	0	0	0	0	0	0	0
3b2346e3ce9360a3c9c8627dc570b58c	Prevotella_aurantiaca;	Prevotella;	0	0	0	0	0	0	0	0	0	0	0	0	0	0	0	0	529	0	0	0	0	0	0	0	0	0	0	0	0	0	0	0	0	0	0	0	0	0	0	0	0	0	0	0	0	0	0
e76a4abc462068d2aee95f4a2ecbcdb5	NO_BLAST;	NO_BLAST;	0	0	0	0	0	0	0	0	0	0	0	0	0	0	0	0	0	0	0	0	0	0	0	0	0	0	605	0	0	0	0	0	0	0	0	0	0	0	0	0	0	0	0	0	0	0	0
7c64cad26c8cc9ab6504a9462d29db8d	NO_BLAST;	NO_BLAST;	0	0	0	0	0	0	0	0	0	0	0	0	0	0	0	0	0	0	604	0	0	0	0	0	0	0	0	0	0	0	0	0	0	0	0	0	0	0	0	0	0	0	0	0	0	0	0
49699302a9a5b4f4c99b9591d7ec75fa	NO_BLAST;	NO_BLAST;	0	0	0	0	0	0	0	0	0	0	0	0	0	0	0	0	0	0	0	0	0	0	0	0	0	0	0	0	0	0	604	0	0	0	0	0	0	0	0	0	0	0	0	0	0	0	0
fab3bd6877e46ed26dd3b2fd3a3d90b3	NO_BLAST;	NO_BLAST;	0	0	0	0	0	0	0	0	0	0	0	0	0	0	0	0	0	0	0	0	0	0	0	0	0	0	0	0	0	0	0	0	0	0	0	0	0	0	0	0	0	0	0	0	0	0	0
ee18254a651af7832f9735e36d508498	NO_BLAST;	NO_BLAST;	0	0	0	0	0	0	0	0	0	0	0	0	0	0	0	0	0	0	0	0	0	0	0	0	0	0	0	0	0	0	0	0	0	0	0	0	0	0	0	0	0	0	0	0	0	0	0
edbf399ba8e04293c7e42c82023df243	Pseudomonas_trivialis;Pseudomonas_kairouanensis;Pseudomonas_poae;Pseudomonas_allii;Pseudomonas_simiae;Pseudomonas_kitaguniensis;Pseudomonas_antarctica;Pseudomonas_meridiana;Pseudomonas_extremorientalis;	Pseudomonas;	0	0	0	0	0	0	0	0	0	0	0	0	0	0	0	0	0	0	0	0	0	0	0	0	0	0	0	603	0	0	0	0	0	0	0	0	0	0	0	0	0	0	0	0	0	0	0
50dc9c9ddbb45fa5ef4670622bca57bf	NO_BLAST;	NO_BLAST;	0	0	0	0	0	0	0	0	0	0	0	0	0	0	0	0	0	0	0	0	0	0	0	0	0	148	0	0	454	0	0	0	0	0	0	0	0	0	0	0	0	0	0	0	0	0	0
c182150738f69909cc18c989b1cea99b	NO_BLAST;	NO_BLAST;	0	0	0	0	0	0	0	0	0	0	0	0	0	0	0	0	0	0	0	0	0	0	0	0	0	0	0	0	0	0	0	602	0	0	0	0	0	0	0	0	0	0	0	0	0	0	0
25e9eeb4f8683411471edbe8231b2e26	NO_BLAST;	NO_BLAST;	0	0	0	0	0	0	0	0	0	0	0	0	0	0	0	0	0	0	0	0	0	0	0	0	0	0	0	0	0	0	0	0	0	0	0	0	0	0	0	0	0	0	0	0	0	0	0
5b2a5575e0545fdc5bcceed60249a561	NO_BLAST;	NO_BLAST;	0	0	0	94	0	0	0	0	0	0	0	0	0	0	0	64	0	0	0	0	0	0	0	0	0	0	0	0	0	0	0	0	0	0	0	0	0	0	0	0	0	0	0	0	0	0	0
925ab20a52e00181832127ad506e4196	Brevibacillus_antibioticus;Brevibacillus_reuszeri;	Brevibacillus;	0	0	0	0	0	0	0	0	0	0	0	0	0	0	0	0	0	0	0	0	0	0	0	0	0	0	0	0	0	0	0	0	0	0	0	0	0	0	0	599	0	0	0	0	0	0	0
e0798533c23aa3c3cd07d69c50dcd086	NO_BLAST;	NO_BLAST;	0	0	0	0	0	0	0	0	0	0	0	0	0	0	0	0	0	0	0	0	0	0	0	0	0	0	0	0	0	0	0	0	0	0	0	0	0	0	0	0	0	0	599	0	0	0	0
3c36d3a0a769454d694a8694865c2d32	NO_BLAST;	NO_BLAST;	0	0	0	0	0	0	0	0	0	0	0	0	0	0	0	0	0	0	0	0	0	0	0	0	0	0	0	0	0	0	0	0	0	0	0	0	0	0	0	0	0	0	0	0	0	0	0
4fa5c48edfb78ee82cd7cb961c3062d3	Lactobacillus_delbrueckii;	Lactobacillus;	0	0	0	0	0	0	0	0	0	0	0	324	0	0	0	0	0	0	0	0	0	97	0	0	0	0	0	0	107	0	0	0	0	0	0	0	0	0	0	0	0	0	0	0	0	0	0
cc6b7674e45d8cb0bb1338c335cf87d0	NO_BLAST;	NO_BLAST;	0	0	0	0	0	0	0	0	0	0	0	0	0	0	0	0	0	0	0	0	0	0	0	0	0	0	0	0	0	0	0	0	0	0	0	0	0	0	0	0	0	0	0	0	0	0	0
0b1cacd2a4a2cab7fd1cea2500c9f26b	NO_BLAST;	NO_BLAST;	0	0	0	0	0	0	0	0	0	0	0	0	0	0	0	0	0	0	0	0	0	0	0	0	0	0	0	0	0	0	0	0	0	0	0	0	0	0	0	0	0	0	0	0	0	0	0
3e61b83fba3a7792dc6f56a57f0e04cf	NO_BLAST;	NO_BLAST;	0	0	0	0	0	0	0	0	0	0	0	0	0	0	0	0	0	0	0	598	0	0	0	0	0	0	0	0	0	0	0	0	0	0	0	0	0	0	0	0	0	0	0	0	0	0	0
3c3c0902cecc1c036b2722066940cfaf	NO_BLAST;	NO_BLAST;	0	0	0	0	0	0	0	0	0	0	0	0	0	0	0	0	0	0	0	0	0	0	0	0	0	63	0	0	0	0	0	0	0	0	0	0	0	0	414	0	0	0	0	0	0	0	0
ec7745ed3acad75dce146f792d1f28b1	NO_BLAST;	NO_BLAST;	0	0	0	0	0	0	0	0	0	0	0	0	0	0	0	0	0	0	0	0	0	0	0	0	0	0	0	0	0	144	0	0	0	360	0	0	0	0	0	0	0	0	0	0	0	0	0
1009f5dfa56ce81c09bae77eb3c960b2	NO_BLAST;	NO_BLAST;	0	0	0	0	0	0	0	0	0	0	0	0	596	0	0	0	0	0	0	0	0	0	0	0	0	0	0	0	0	0	0	0	0	0	0	0	0	0	0	0	0	0	0	0	0	0	0
9c971ccfadf25ec5a63c7c0c0dbd9ae3	Megamonas_funiformis;	Megamonas;	0	0	0	0	0	0	0	0	0	0	0	0	0	0	0	0	0	0	596	0	0	0	0	0	0	0	0	0	0	0	0	0	0	0	0	0	0	0	0	0	0	0	0	0	0	0	0
0c96cea4fd4cb5267ef906b326bde729	NO_BLAST;	NO_BLAST;	0	0	0	0	0	0	0	0	0	0	0	0	0	0	0	0	0	0	0	0	0	160	0	0	0	0	0	0	0	0	0	0	0	0	0	0	0	0	0	0	0	0	0	0	0	0	0
f12fb4b418fe1b1fcdae3d422fff1dc9	NO_BLAST;	NO_BLAST;	0	0	0	0	0	0	0	0	0	0	0	0	0	0	0	0	0	0	0	0	0	0	0	0	0	0	0	0	0	0	0	596	0	0	0	0	0	0	0	0	0	0	0	0	0	0	0
ea9fd62f930d0166ec947dedd384f800	NO_BLAST;	NO_BLAST;	0	0	0	0	0	0	0	0	0	0	0	0	0	0	0	0	0	0	0	0	0	0	0	0	0	0	0	0	0	0	0	0	0	0	0	0	0	0	0	0	0	0	0	0	0	0	0
72f97da61736451fad63f35de1f7396d	Novosphingobium_lindaniclasticum;Novosphingobium_silvae;	Novosphingobium;	0	0	0	0	0	0	136	0	0	0	0	0	0	77	0	0	0	0	0	0	0	0	0	0	0	0	0	0	0	0	0	0	0	0	0	0	0	0	0	0	0	0	0	0	0	0	0
7ab87a0bce27dd252563373228e69023	NO_BLAST;	NO_BLAST;	0	0	0	0	0	0	0	0	0	0	0	0	0	0	0	0	0	0	0	0	0	0	0	0	0	0	0	0	0	0	0	0	0	0	0	595	0	0	0	0	0	0	0	0	0	0	0
951edd7927bd5bedab2f09cfa40f4113	NO_BLAST;	NO_BLAST;	0	0	0	0	0	0	0	0	0	0	0	0	0	0	0	0	0	0	0	0	0	0	0	0	0	0	0	0	0	0	0	0	0	0	0	0	73	47	0	0	0	0	0	0	0	0	0
55130f067a3369613919ab0a2ce2a1ef	Heyndrickxia_coagulans;	Heyndrickxia;	0	0	0	0	0	0	0	0	0	0	0	0	0	0	0	0	0	0	0	0	0	0	0	0	0	0	0	0	0	0	0	0	0	0	0	0	0	0	0	0	0	0	0	0	0	0	0
1527d37558ca3d819acfbff9ae932d20	NO_BLAST;	NO_BLAST;	0	0	0	0	0	0	0	0	0	0	0	0	0	0	0	0	0	0	0	0	0	0	0	0	0	0	0	0	0	0	0	0	0	0	0	0	0	0	0	0	0	0	0	0	0	0	0
461882017fe655bf74cc12700f484eee	NO_BLAST;	NO_BLAST;	0	0	0	0	0	0	0	0	0	0	0	0	0	0	0	0	0	0	0	0	0	0	0	0	0	0	0	0	0	0	0	0	0	0	0	0	0	0	0	0	0	0	0	0	0	0	0
610f6a4f83b47917f3b8f24c00bce858	NO_BLAST;	NO_BLAST;	0	0	0	0	0	0	0	0	594	0	0	0	0	0	0	0	0	0	0	0	0	0	0	0	0	0	0	0	0	0	0	0	0	0	0	0	0	0	0	0	0	0	0	0	0	0	0
bfcb37761d40ec950a4d0ef5e554e568	NO_BLAST;	NO_BLAST;	0	0	0	0	0	0	0	0	0	0	0	0	0	0	0	0	594	0	0	0	0	0	0	0	0	0	0	0	0	0	0	0	0	0	0	0	0	0	0	0	0	0	0	0	0	0	0
ab0936e3f4d7a61185231d0fdc4f6ba3	NO_BLAST;	NO_BLAST;	0	0	0	0	0	0	0	0	0	0	0	0	0	0	0	0	0	0	0	0	0	0	0	0	0	0	0	0	0	592	0	0	0	0	0	0	0	0	0	0	0	0	0	0	0	0	0
ee3067d82d697720cbcf56e41a6d05f9	Phocaeicola_vulgatus;	Phocaeicola;	0	0	0	0	0	0	0	591	0	0	0	0	0	0	0	0	0	0	0	0	0	0	0	0	0	0	0	0	0	0	0	0	0	0	0	0	0	0	0	0	0	0	0	0	0	0	0
5e1af48b05f7dd5c96252648a5d826b9	NO_BLAST;	NO_BLAST;	0	0	0	0	0	0	0	0	0	0	0	0	0	0	0	0	0	0	0	0	0	0	0	0	0	0	0	0	0	0	0	0	0	0	0	0	0	0	0	590	0	0	0	0	0	0	0
250f8c97956db9ea7d77d87772a978f6	NO_BLAST;	NO_BLAST;	0	0	0	0	0	0	0	0	0	0	0	0	0	0	0	0	0	0	0	0	0	0	0	0	0	0	0	0	0	0	0	0	0	0	0	0	0	0	0	0	0	0	0	0	0	0	0
ef55c3dcdef24feb32da7296103999c0	NO_BLAST;	NO_BLAST;	0	0	0	0	0	0	0	0	0	0	0	0	0	0	0	0	0	0	0	0	0	0	0	0	0	0	0	0	0	134	0	0	0	0	0	0	28	0	0	0	0	9	0	0	0	0	0
2be7415ec9dc41c318ab383c017c2d4a	NO_BLAST;	NO_BLAST;	0	0	0	0	0	0	0	0	0	0	0	0	0	0	0	0	0	0	0	0	0	0	0	0	0	0	589	0	0	0	0	0	0	0	0	0	0	0	0	0	0	0	0	0	0	0	0
d4f389fdd28d8f0ce6ab5c7c4b6fbbbd	Streptococcus_parasanguinis;	Streptococcus;	0	0	0	0	0	0	0	0	0	0	0	0	0	0	0	0	0	0	0	0	0	0	0	0	0	0	0	0	0	0	0	0	0	0	0	0	589	0	0	0	0	0	0	0	0	0	0
313d6ff67d39b2d08c023ceda14461be	NO_BLAST;	NO_BLAST;	0	0	0	0	0	0	0	0	0	0	0	0	0	0	0	0	0	0	0	0	0	0	0	0	0	0	0	0	0	0	0	0	0	0	0	0	0	0	0	0	0	0	0	0	0	589	0
5da7c8881e4ded7027fec27bac86a81d	NO_BLAST;	NO_BLAST;	0	0	0	0	0	0	0	0	0	0	0	0	0	0	0	0	0	0	0	0	0	0	0	0	0	0	0	0	0	0	0	0	0	0	0	0	0	0	0	0	0	0	0	0	0	0	0
ce20dcb8c92e5049da2eda719ff28399	NO_BLAST;	NO_BLAST;	0	0	0	0	0	0	0	0	0	0	0	0	0	0	0	0	0	0	0	0	0	0	0	0	0	0	0	0	0	0	0	0	0	0	0	0	0	0	0	0	0	0	0	0	0	0	0
7a729322f6888070ac8469f6acd5ab4a	Rothia_mucilaginosa;	Rothia;	0	0	0	0	0	0	0	0	0	0	0	587	0	0	0	0	0	0	0	0	0	0	0	0	0	0	0	0	0	0	0	0	0	0	0	0	0	0	0	0	0	0	0	0	0	0	0
ddc1b925f695fa613ed9e474d9d30c24	NO_BLAST;	NO_BLAST;	0	0	0	0	0	0	0	0	0	0	0	0	0	0	0	0	0	0	0	0	0	0	0	0	0	0	0	0	0	0	587	0	0	0	0	0	0	0	0	0	0	0	0	0	0	0	0
7ee3acd9589fc12ecb4f14f34eb4c253	NO_BLAST;	NO_BLAST;	0	0	0	0	0	0	0	0	0	0	0	0	0	0	0	0	0	0	0	0	0	0	0	0	0	0	0	0	0	0	0	0	0	0	587	0	0	0	0	0	0	0	0	0	0	0	0
1e8ff4388425eae1d3565d940267fba9	Corynebacterium_amycolatum;	Corynebacterium;	0	0	0	41	0	0	60	0	0	0	0	0	0	65	0	0	0	0	0	0	0	55	0	0	0	0	0	0	0	0	0	0	0	0	0	0	0	0	0	127	0	0	0	0	42	0	0
facb9d9688c3f40af7b69d529a6f481a	NO_BLAST;	NO_BLAST;	0	0	0	0	0	0	0	0	0	0	0	0	0	0	0	0	0	0	0	0	0	0	0	0	0	0	0	0	0	0	0	0	0	0	0	0	0	0	0	0	0	0	0	586	0	0	0
c7d45b1c3a9a74995fe6d39afbc46711	Massilia_neuiana;	Massilia;	0	0	0	0	0	0	0	0	0	0	0	0	0	0	0	0	0	0	0	0	0	0	0	0	0	0	0	0	0	0	0	0	0	0	0	0	0	0	0	0	0	0	0	0	0	0	0
669540c2a9cca210ced89931f4ea8738	NO_BLAST;	NO_BLAST;	0	0	0	0	0	0	0	0	0	0	0	0	0	0	0	0	0	0	0	0	0	0	0	0	0	0	0	0	0	0	0	0	0	0	0	0	0	0	0	0	0	0	0	0	0	0	0
5507d61adae8ca0758c7acbc88a15c6b	NO_BLAST;	NO_BLAST;	0	0	0	0	0	9	0	0	0	0	0	0	0	0	0	0	0	0	0	0	0	0	0	0	0	0	0	0	0	0	0	0	0	0	0	0	0	0	0	0	0	0	0	0	0	0	0
be8368a83c59db119c08d36674027e7e	NO_BLAST;	NO_BLAST;	0	0	585	0	0	0	0	0	0	0	0	0	0	0	0	0	0	0	0	0	0	0	0	0	0	0	0	0	0	0	0	0	0	0	0	0	0	0	0	0	0	0	0	0	0	0	0
9ec3bdbd35441c788f29793251d9f194	NO_BLAST;	NO_BLAST;	0	0	0	0	0	0	0	0	0	0	0	0	0	0	0	0	0	0	0	0	0	0	0	0	0	0	0	0	0	0	0	0	0	0	0	0	0	0	0	0	0	0	0	0	0	0	0
cf2c319ed366d663a28a539e52adf248	NO_BLAST;	NO_BLAST;	0	0	0	0	0	0	0	0	0	0	0	0	0	0	0	0	0	0	46	0	0	0	0	0	0	0	0	0	0	0	0	0	0	5	0	0	0	0	0	0	0	0	0	0	0	0	0
e187024d23c894705a38cce6ebed65cf	NO_BLAST;	NO_BLAST;	0	0	0	0	0	0	0	0	0	0	0	0	0	0	0	0	0	0	0	0	0	0	0	0	0	0	0	0	0	0	0	0	0	0	0	0	232	0	0	0	0	0	0	0	0	0	0
d147087b102f6ffa28dc835e11c0896b	NO_BLAST;	NO_BLAST;	0	0	0	0	0	0	0	0	0	0	0	0	0	0	0	0	0	0	0	0	0	0	0	0	0	0	0	0	0	0	0	0	0	0	0	0	0	0	0	0	0	0	0	0	0	0	0
77da5971e9343a854530d604bab27e01	Chakrabartia_godavariana;	Chakrabartia;	0	0	0	0	0	0	28	0	0	0	0	0	0	0	0	0	0	0	0	0	537	0	0	0	0	0	0	0	0	0	0	0	0	0	0	0	0	0	0	0	0	0	0	0	0	0	0
b3beb19fb288d84bbd2d27a4c7b0b1f9	NO_BLAST;	NO_BLAST;	0	0	0	0	0	0	0	0	0	0	0	475	0	0	0	0	0	0	0	0	0	0	0	0	0	0	0	0	0	0	0	0	0	0	0	0	0	0	0	0	0	0	0	0	107	0	0
5cc9da56b8f2e14510b8cf11e71b53b2	NO_BLAST;	NO_BLAST;	0	0	0	0	0	0	0	0	0	0	0	0	0	582	0	0	0	0	0	0	0	0	0	0	0	0	0	0	0	0	0	0	0	0	0	0	0	0	0	0	0	0	0	0	0	0	0
42489b30212d15bec3eb779f4025b4bf	NO_BLAST;	NO_BLAST;	0	0	0	0	0	0	0	0	0	0	0	0	0	0	0	0	0	0	0	0	0	0	0	582	0	0	0	0	0	0	0	0	0	0	0	0	0	0	0	0	0	0	0	0	0	0	0
f8bc7f8dc922acd41b3e0dd3a0478f9d	Haemophilus_parainfluenzae;	Haemophilus;	0	0	0	0	0	0	0	0	0	0	0	0	0	0	0	0	0	114	0	0	0	0	0	0	0	69	0	0	0	0	133	0	0	0	0	0	0	0	214	0	0	0	0	0	0	0	0
23d15aa8cf95591f70d8e15403ef4c80	Aeromonas_aquatica;Aeromonas_media;Aeromonas_tecta;	Aeromonas;	0	0	0	0	0	0	69	0	0	0	0	0	0	0	0	0	0	117	0	0	0	0	0	0	0	0	0	0	0	0	0	0	0	0	0	0	0	0	0	0	0	0	0	0	0	0	0
e03a33969d85c3c3ad7c44e7c8e2a5f6	NO_BLAST;	NO_BLAST;	0	0	0	0	0	0	0	0	0	0	0	0	0	0	0	0	0	0	0	0	0	0	0	0	0	0	0	0	0	0	0	0	0	0	0	0	0	0	0	0	0	0	0	0	0	0	0
7178a2888eb775e2fc3fcdab5f896e84	NO_BLAST;	NO_BLAST;	0	0	0	0	0	0	0	0	0	0	0	0	0	0	0	0	0	0	0	0	0	0	0	0	0	0	0	0	0	0	0	0	0	0	0	0	0	0	0	0	0	0	0	0	0	0	581
1780fc1e19fd5dd66347f37e6588421e	NO_BLAST;	NO_BLAST;	0	0	0	0	0	0	0	0	0	0	0	0	0	0	0	0	0	0	0	0	0	0	0	0	0	0	0	0	0	0	0	0	0	0	0	0	0	0	0	0	0	0	0	0	0	0	0
4b660a1e7b6e78f36e98d68dc55fc2d0	Haemophilus_parainfluenzae;	Haemophilus;	0	0	0	0	0	0	0	0	0	0	0	0	0	0	0	0	0	0	0	0	0	0	0	0	0	0	0	0	0	0	0	0	0	0	0	0	0	0	0	0	0	0	0	0	0	0	0
087a23f62eb5e9eb4a71837ec37138c7	NO_BLAST;	NO_BLAST;	0	0	0	0	0	0	0	0	0	0	0	0	0	0	0	0	0	0	0	0	0	0	0	0	0	0	0	0	0	0	0	0	0	0	0	15	0	0	0	0	0	0	0	0	0	0	0
9b289c9864ee51d9f38ef360162d14ad	NO_BLAST;	NO_BLAST;	0	0	0	0	0	0	0	0	0	0	0	0	0	0	0	0	0	0	0	0	0	0	0	0	0	0	0	0	0	0	0	0	0	0	0	0	0	0	0	0	0	0	0	0	0	0	0
d9420c41858808968db3bff78d9dd1fc	NO_BLAST;	NO_BLAST;	0	0	0	0	0	0	0	0	0	0	0	0	0	0	0	0	0	0	0	0	0	0	0	0	0	0	0	0	0	0	0	0	0	0	0	0	579	0	0	0	0	0	0	0	0	0	0
5aab10ecbdadb1a40e78b239e6fd2566	Escherichia_fergusonii;Shigella_flexneri;Escherichia_coli;Pseudescherichia_vulneris;Shigella_sonnei;	Escherichia;Shigella;Pseudescherichia;	0	0	0	0	0	0	0	0	0	0	0	0	0	0	0	0	0	0	0	0	0	0	0	0	0	0	0	0	0	0	0	0	0	0	0	0	0	0	0	0	0	0	0	0	0	0	579
d3deadc39ee9444bf22773bca6dea880	Dialister_succinatiphilus;	Dialister;	0	0	0	0	0	0	0	0	0	0	0	0	0	0	0	0	0	0	0	0	0	0	0	0	0	0	0	0	0	0	578	0	0	0	0	0	0	0	0	0	0	0	0	0	0	0	0
eda3897f0051021d363fa8a5a7f93968	Cutibacterium_acnes;	Cutibacterium;	0	0	0	45	0	49	4	0	0	0	0	0	0	38	0	0	0	48	0	0	0	22	0	0	36	18	0	0	30	0	24	0	0	0	0	33	0	0	7	0	0	36	0	0	11	32	0
f8d3a860a9907ff5ea7ee22a62a13e19	NO_BLAST;	NO_BLAST;	0	0	577	0	0	0	0	0	0	0	0	0	0	0	0	0	0	0	0	0	0	0	0	0	0	0	0	0	0	0	0	0	0	0	0	0	0	0	0	0	0	0	0	0	0	0	0
a68bdcfcbb41259b9eec82489b9baaae	NO_BLAST;	NO_BLAST;	0	0	0	0	0	0	0	0	0	0	250	0	306	0	0	0	0	0	0	0	0	0	0	0	0	0	0	0	0	0	0	0	0	0	0	0	0	0	0	0	0	21	0	0	0	0	0
bd8e61a350ce202c5cccda0a2010e6c3	Stenotrophomonas_geniculata;	Stenotrophomonas;	0	0	0	0	0	0	0	0	0	0	0	0	0	0	0	577	0	0	0	0	0	0	0	0	0	0	0	0	0	0	0	0	0	0	0	0	0	0	0	0	0	0	0	0	0	0	0
1f13f787731842a3fa8e33eef70a8ffb	NO_BLAST;	NO_BLAST;	0	0	0	0	0	0	0	0	0	0	0	0	0	0	0	0	0	0	0	0	0	0	0	0	0	0	0	0	0	0	0	577	0	0	0	0	0	0	0	0	0	0	0	0	0	0	0
eed365e3242b2c48dc58f7ed9dc8791b	NO_BLAST;	NO_BLAST;	0	0	0	0	0	0	0	0	0	0	0	0	0	0	0	0	0	0	0	0	0	0	0	0	0	0	0	0	0	0	0	0	0	0	0	0	0	0	0	0	0	0	0	0	0	0	0
32d71774528e8c14cfccf15092812fcb	Roseburia_intestinalis;	Roseburia;	0	0	0	0	0	0	0	0	0	0	0	0	0	0	0	0	0	0	0	0	0	0	0	0	0	0	0	0	0	0	0	0	0	0	0	0	0	0	0	0	0	0	0	0	0	0	0
acd9f12a3cdfcf4f2bd28dff1e0f9aea	Peribacillus_alkalitolerans;Peribacillus_acanthi;	Peribacillus;	0	0	0	0	0	0	0	0	0	0	0	0	0	0	0	0	0	0	0	0	0	0	575	0	0	0	0	0	0	0	0	0	0	0	0	0	0	0	0	0	0	0	0	0	0	0	0
d3e92600765e0ad87e72674aa4604842	Corynebacterium_casei;	Corynebacterium;	0	0	0	0	0	0	0	0	0	0	0	0	0	0	0	0	0	0	0	0	0	0	0	0	0	0	0	0	0	0	0	0	0	0	0	0	0	0	0	0	0	520	0	0	0	0	0
1c60e097155e4f4149d8f6da1d117749	NO_BLAST;	NO_BLAST;	0	0	0	0	0	0	0	0	0	0	0	0	0	0	0	0	0	0	0	0	0	0	0	0	0	0	0	0	0	0	0	0	0	0	0	0	0	0	0	0	0	0	0	0	0	0	0
bb6af14440e4958d0080057620177692	Hungatella_hathewayi;	Hungatella;	0	0	0	0	0	0	0	0	0	0	0	0	0	0	0	0	0	0	0	573	0	0	0	0	0	0	0	0	0	0	0	0	0	0	0	0	0	0	0	0	0	0	0	0	0	0	0
e043be9f1ae51fc128dd42228ae3b545	NO_BLAST;	NO_BLAST;	0	0	0	0	0	0	0	0	0	0	0	0	0	0	0	0	0	0	0	0	0	0	0	0	0	0	0	0	0	0	0	0	0	0	0	573	0	0	0	0	0	0	0	0	0	0	0
f89010ac7e3b2c268dbb8d6aed5ea4a3	Oribacterium_parvum;	Oribacterium;	0	0	0	0	0	0	0	0	0	0	0	0	0	0	0	0	0	0	0	0	0	0	0	0	0	0	0	0	0	0	0	0	0	0	0	0	0	0	0	0	0	0	0	0	0	0	0
47f5e67ad1805a6d4eef3c2d3e059066	NO_BLAST;	NO_BLAST;	0	0	0	0	0	0	0	0	0	0	0	0	0	0	0	0	0	0	0	0	0	0	0	0	0	0	0	0	0	0	0	0	0	0	0	0	0	0	0	0	0	0	0	0	0	0	0
b761f35b0001494607ac788b2159420b	NO_BLAST;	NO_BLAST;	0	0	0	0	0	0	0	0	0	0	0	0	0	0	0	0	0	0	0	0	0	0	0	0	0	0	0	0	0	0	0	0	0	0	0	0	0	0	0	0	0	0	0	0	0	0	0
00cb5a2acd52fcefe66b868500e1ba9b	NO_BLAST;	NO_BLAST;	0	0	0	0	0	0	0	0	0	0	0	0	572	0	0	0	0	0	0	0	0	0	0	0	0	0	0	0	0	0	0	0	0	0	0	0	0	0	0	0	0	0	0	0	0	0	0
35e664aa95dbe40808841db7b3d9cc45	NO_BLAST;	NO_BLAST;	0	0	0	0	0	0	0	0	0	0	0	0	0	0	0	0	0	0	0	0	0	0	0	0	0	0	0	0	0	0	0	0	0	0	0	0	0	0	0	0	0	0	0	0	0	0	0
9619862a7bab025ba5f95ce3c2866769	NO_BLAST;	NO_BLAST;	0	0	0	0	0	0	0	0	0	0	0	0	0	0	0	0	0	0	0	571	0	0	0	0	0	0	0	0	0	0	0	0	0	0	0	0	0	0	0	0	0	0	0	0	0	0	0
4652364634818b4197afbab139773f95	NO_BLAST;	NO_BLAST;	0	0	0	0	0	0	0	0	0	0	0	0	0	0	0	0	0	0	0	0	0	0	0	0	0	0	0	0	0	0	0	0	0	0	0	0	0	0	0	0	0	0	0	0	0	0	0
fe15eed2d73f51e8f13e59e5a8cd235e	NO_BLAST;	NO_BLAST;	0	0	0	0	0	0	0	0	0	0	0	0	0	0	0	0	0	0	0	0	0	0	0	0	0	0	0	0	0	0	0	0	0	0	570	0	0	0	0	0	0	0	0	0	0	0	0
df0060d520b111e696f76b46057d9ffd	Moraxella_osloensis;	Moraxella;	0	0	0	0	0	0	0	0	0	0	40	0	0	0	0	0	0	0	0	0	0	0	0	0	0	34	0	0	0	0	384	33	0	0	0	0	0	0	0	0	0	0	0	0	0	0	0
aa679f959e428626abf796c026a3dce9	NO_BLAST;	NO_BLAST;	0	0	0	0	0	569	0	0	0	0	0	0	0	0	0	0	0	0	0	0	0	0	0	0	0	0	0	0	0	0	0	0	0	0	0	0	0	0	0	0	0	0	0	0	0	0	0
c9681a419f133a3d1ecc1fc836525b12	NO_BLAST;	NO_BLAST;	0	0	0	0	0	0	39	0	0	0	0	0	0	0	0	0	0	0	0	0	0	76	0	0	0	0	0	0	0	0	0	0	0	0	0	0	0	0	135	0	0	0	0	0	0	0	0
f548859862b30e3a35a451024a45a3c4	Janibacter_massiliensis;Janibacter_hoylei;Pedococcus_badiiscoriae;Janibacter_limosus;Knoellia_locipacati;Janibacter_melonis;Janibacter_anophelis;Phycicoccus_ochangensis;	Janibacter;Pedococcus;Knoellia;Phycicoccus;	0	0	203	0	0	0	0	0	0	0	0	0	0	0	0	0	0	0	0	0	0	0	0	0	0	0	0	0	0	0	0	0	0	0	0	0	0	0	0	0	0	156	0	0	0	0	0
c49e00b775304be960fe04dc15dba686	NO_BLAST;	NO_BLAST;	0	0	0	0	0	0	0	0	0	0	0	0	0	0	0	0	0	0	0	0	0	0	0	0	0	0	0	0	0	0	0	0	0	0	0	0	0	0	0	0	0	0	0	0	0	0	0
2cbe9c7be344bdedb49ec285cd9bfc00	NO_BLAST;	NO_BLAST;	0	0	0	0	0	0	0	0	0	0	0	0	0	0	0	0	0	0	0	0	0	0	0	0	0	0	0	0	0	0	0	0	0	0	0	0	0	0	0	0	0	0	0	0	0	0	0
cad74bc74d18f4d221e01a2a9a85997e	NO_BLAST;	NO_BLAST;	0	0	0	0	0	0	0	0	0	0	0	0	0	0	0	0	0	0	0	567	0	0	0	0	0	0	0	0	0	0	0	0	0	0	0	0	0	0	0	0	0	0	0	0	0	0	0
2fab491498a2c4e37e32edfb9929bdfa	NO_BLAST;	NO_BLAST;	0	0	0	0	0	0	0	0	0	0	0	0	0	0	0	0	0	0	0	0	0	0	0	0	0	0	0	0	0	0	0	0	0	0	0	567	0	0	0	0	0	0	0	0	0	0	0
ddfc78a3f95c049028463ea2fa982de5	NO_BLAST;	NO_BLAST;	0	0	0	0	0	0	0	0	0	0	0	0	0	0	0	0	0	0	0	0	0	0	0	0	0	0	0	0	0	0	0	0	0	0	0	0	0	0	0	0	0	0	567	0	0	0	0
52aa373ece7bb2a5b7e06e6298791fd0	NO_BLAST;	NO_BLAST;	0	0	0	0	0	0	0	0	0	0	0	0	0	0	0	0	0	0	0	0	0	0	0	0	0	0	0	0	0	0	0	0	0	0	0	0	0	0	0	0	0	0	0	0	0	0	0
9d1b4b9457d1a3452ef16a3d9c9e5a21	Staphylococcus_lugdunensis;	Staphylococcus;	0	0	0	37	0	0	0	0	0	0	0	0	0	0	0	0	0	206	0	0	0	0	0	0	0	96	0	0	0	0	0	0	0	0	0	0	0	0	0	0	0	0	0	0	0	0	0
43d2f50339885d87504dc1bd14d30cb8	Streptococcus_intermedius;	Streptococcus;	0	0	0	92	0	0	0	0	0	0	0	0	0	0	0	0	0	0	0	0	0	0	0	0	0	0	0	0	0	0	0	0	0	0	0	0	0	0	0	0	0	0	0	0	0	0	0
4962465535b2fb7a8bc1df007dea833a	NO_BLAST;	NO_BLAST;	0	0	0	0	0	0	0	0	0	0	0	0	0	0	0	0	0	0	0	0	0	0	0	0	0	0	0	0	0	0	0	0	0	0	0	0	0	0	0	0	0	0	0	0	0	0	566
5548ec0e0bee0c0923a58d418a7a019b	NO_BLAST;	NO_BLAST;	0	0	0	0	0	0	0	0	0	0	0	0	0	0	0	0	0	0	0	0	0	0	0	0	0	0	0	0	0	0	0	0	0	0	0	0	0	0	0	0	0	0	0	0	0	0	0
e1f2e15a66c80ceda0ca06c190fef5cc	Bifidobacterium_longum;	Bifidobacterium;	0	0	0	0	0	0	0	0	0	0	0	0	0	0	0	0	0	0	0	0	0	0	0	0	0	0	0	0	0	0	0	0	0	0	0	0	0	0	0	0	0	0	0	0	0	0	0
a2e65bce081325d2d19763ed14dfafa9	NO_BLAST;	NO_BLAST;	0	0	0	0	0	0	0	0	0	0	0	0	0	0	0	0	0	0	0	0	0	0	0	0	0	0	0	0	0	0	0	0	0	565	0	0	0	0	0	0	0	0	0	0	0	0	0
7fd1c87fc928e1db04c42862049fee2e	Porphyromonas_pasteri;	Porphyromonas;	0	246	0	0	0	0	0	0	0	0	0	0	0	0	0	0	0	0	0	0	0	0	0	0	0	0	0	0	0	0	0	0	80	0	0	0	0	0	0	0	0	0	0	0	44	0	0
0501703187cb237394d8ac4a1e7f9993	NO_BLAST;	NO_BLAST;	0	0	0	0	0	0	0	564	0	0	0	0	0	0	0	0	0	0	0	0	0	0	0	0	0	0	0	0	0	0	0	0	0	0	0	0	0	0	0	0	0	0	0	0	0	0	0
7893395941156ae4b522e5a84fbd0db8	NO_BLAST;	NO_BLAST;	0	0	0	0	0	0	0	0	0	0	0	0	0	0	0	0	0	0	0	0	0	0	0	0	0	0	0	0	0	0	0	0	0	0	0	0	0	0	0	0	0	0	0	0	0	564	0
c2323d0b24fbd0ba83e9f327ec6187b1	NO_BLAST;	NO_BLAST;	0	563	0	0	0	0	0	0	0	0	0	0	0	0	0	0	0	0	0	0	0	0	0	0	0	0	0	0	0	0	0	0	0	0	0	0	0	0	0	0	0	0	0	0	0	0	0
bc13d2cc796bc4de72336c5c57ab665c	NO_BLAST;	NO_BLAST;	0	0	0	0	0	0	0	0	0	0	0	0	0	0	0	0	0	0	0	0	0	0	0	0	0	0	0	0	0	0	0	0	0	0	0	0	0	0	0	0	0	0	0	0	0	0	0
a8f8d59083223aa6e523be67df41be75	NO_BLAST;	NO_BLAST;	0	0	0	0	0	0	0	0	0	0	0	0	0	0	0	0	0	0	0	0	0	0	0	0	0	0	0	0	0	0	0	0	0	0	0	0	0	0	0	0	0	563	0	0	0	0	0
ce0e9b84a818dd92d815fdfafa14720e	NO_BLAST;	NO_BLAST;	0	0	0	0	0	0	0	0	0	0	0	0	0	0	0	0	0	0	0	0	0	0	0	0	0	0	0	0	0	0	0	0	0	0	0	0	0	0	0	0	0	0	0	0	0	0	0
94f3621565a749865835d65a9e864cd2	NO_BLAST;	NO_BLAST;	0	0	0	0	0	0	0	0	0	0	0	0	0	0	0	0	0	0	0	0	0	0	0	0	0	0	0	0	0	0	0	0	0	0	0	0	0	0	0	0	0	0	0	0	0	0	0
7c5c2cfdb164274f5b0037f5f4f01c6b	Leucobacter_weissii;	Leucobacter;	0	0	0	0	0	0	0	0	0	0	0	0	0	0	0	0	0	0	0	0	0	0	0	0	0	0	0	0	0	0	0	0	0	0	0	561	0	0	0	0	0	0	0	0	0	0	0
5e2d4103b669525b99c1845163a9023d	Roseburia_faecis;	Roseburia;	560	0	0	0	0	0	0	0	0	0	0	0	0	0	0	0	0	0	0	0	0	0	0	0	0	0	0	0	0	0	0	0	0	0	0	0	0	0	0	0	0	0	0	0	0	0	0
31d74b2e2cac891a8816997a7fdd88ce	Butyricicoccus_pullicaecorum;	Butyricicoccus;	0	0	0	0	0	0	56	0	0	0	0	0	0	116	0	0	0	0	0	0	0	0	0	0	0	0	0	0	142	0	0	0	0	0	0	0	0	0	0	0	0	0	0	0	0	0	0
55a258c7419e4b5074a85c1a10937306	NO_BLAST;	NO_BLAST;	0	0	0	0	0	0	0	0	0	0	0	0	0	0	0	0	0	0	0	0	0	0	0	0	0	0	0	0	0	0	0	0	0	0	0	0	559	0	0	0	0	0	0	0	0	0	0
8e8dda4683ece5d4bf00fc45f98aefd8	NO_BLAST;	NO_BLAST;	0	558	0	0	0	0	0	0	0	0	0	0	0	0	0	0	0	0	0	0	0	0	0	0	0	0	0	0	0	0	0	0	0	0	0	0	0	0	0	0	0	0	0	0	0	0	0
75612fa9ce48bd44995cf61c0de49b82	Methylobacterium_goesingense;	Methylobacterium;	0	0	0	0	0	0	0	0	0	0	0	0	0	0	0	0	0	0	0	0	0	120	0	0	0	0	0	0	0	0	0	0	0	0	0	0	0	0	157	0	0	15	0	0	0	0	0
30f6d2bdb8e5c45c815c38a1b7ecda89	NO_BLAST;	NO_BLAST;	0	0	0	0	0	0	0	0	0	0	0	0	0	0	0	0	0	0	0	0	0	0	0	0	0	0	0	0	0	0	0	0	0	0	0	0	0	0	0	0	0	0	0	0	0	0	0
5c5694f00dfcd2ea7c4c3a69470ca529	NO_BLAST;	NO_BLAST;	0	0	0	0	0	0	27	0	0	0	0	0	0	0	0	0	0	0	0	0	0	0	0	0	0	0	0	0	0	0	210	0	0	0	0	0	0	0	0	0	0	0	0	0	0	0	0
4ce7941e8425756011d7f2c6679150eb	Sphingomonas_roseiflava;	Sphingomonas;	0	0	0	0	0	0	0	0	0	0	0	0	0	0	0	0	0	0	0	0	0	0	0	0	0	0	0	0	0	0	0	0	0	0	0	0	0	0	0	0	0	558	0	0	0	0	0
f8c2ff64e9e18206f19bc15709eedd40	Sphingomonas_phyllosphaerae;Sphingomonas_endophytica;	Sphingomonas;	0	0	0	0	0	0	0	0	0	0	104	0	0	0	0	0	0	0	0	0	0	220	0	0	0	0	0	0	0	0	0	0	0	0	0	0	0	0	0	0	0	0	0	0	0	0	0
80293fc897ddf056019686e6891b4111	Stenotrophomonas_nematodicola;	Stenotrophomonas;	0	0	0	0	0	0	188	0	0	0	0	0	0	0	0	0	0	0	0	0	0	0	0	0	0	210	0	0	0	0	0	0	0	0	0	0	0	0	0	0	0	0	0	0	0	0	0
7c30654a5bbf26c4c7246dd048805ddc	Anaerococcus_octavius;	Anaerococcus;	0	0	0	95	0	0	0	0	0	0	0	0	0	98	0	0	0	0	0	0	0	0	0	0	0	0	0	0	0	0	0	0	0	0	0	0	0	0	0	0	0	95	0	0	184	0	0
ea82c4cf64d2e708a744f561ef8d63f0	NO_BLAST;	NO_BLAST;	0	0	0	0	0	0	0	0	0	0	0	557	0	0	0	0	0	0	0	0	0	0	0	0	0	0	0	0	0	0	0	0	0	0	0	0	0	0	0	0	0	0	0	0	0	0	0
206e572f22f1c9d2574e06d2bd303343	NO_BLAST;	NO_BLAST;	0	0	0	0	0	0	0	0	0	0	0	0	0	0	0	0	0	0	0	0	0	0	0	0	0	0	0	0	0	0	0	0	0	0	0	557	0	0	0	0	0	0	0	0	0	0	0
bfaab5c50b7d27cdd4129ca998862357	NO_BLAST;	NO_BLAST;	0	556	0	0	0	0	0	0	0	0	0	0	0	0	0	0	0	0	0	0	0	0	0	0	0	0	0	0	0	0	0	0	0	0	0	0	0	0	0	0	0	0	0	0	0	0	0
57d9e604a0bb12470ec5a7b9bc8de387	NO_BLAST;	NO_BLAST;	0	0	0	0	0	0	0	0	0	0	0	0	0	0	0	0	0	0	0	0	0	0	0	0	0	0	0	0	0	0	0	0	0	0	0	0	0	0	0	0	0	0	0	0	0	0	0
81cabcb73c292bb72dd53f051f5bd82c	NO_BLAST;	NO_BLAST;	0	0	0	0	0	0	0	0	0	0	0	0	0	0	0	0	0	0	0	0	0	0	0	0	0	0	0	0	0	0	0	0	0	0	0	0	0	0	0	0	0	0	0	0	0	0	0
d25a68660340832c292d4f311d9db739	Proteus_mirabilis;	Proteus;	0	0	0	0	0	0	0	0	0	0	0	0	0	0	0	0	0	0	0	0	0	0	0	0	0	0	0	0	0	0	0	0	0	0	0	0	0	0	75	0	0	0	0	0	0	0	0
ac104dd14a59ed15ea64c61fb275a409	Sphingorhabdus_wooponensis;	Sphingorhabdus;	0	0	0	0	0	0	0	0	0	0	0	0	556	0	0	0	0	0	0	0	0	0	0	0	0	0	0	0	0	0	0	0	0	0	0	0	0	0	0	0	0	0	0	0	0	0	0
23c9275656a6ff9b8b67fb88ca678425	NO_BLAST;	NO_BLAST;	0	0	0	0	0	0	0	0	0	0	0	0	0	0	0	0	0	0	0	0	0	0	0	556	0	0	0	0	0	0	0	0	0	0	0	0	0	0	0	0	0	0	0	0	0	0	0
09ba7a61ce590e494b0d2a23b11e1862	NO_BLAST;	NO_BLAST;	0	0	0	0	0	0	0	0	0	0	0	0	0	0	0	0	0	0	0	0	0	0	0	0	0	0	0	0	0	0	556	0	0	0	0	0	0	0	0	0	0	0	0	0	0	0	0
dc2ce7efc2ddde19b3c6ad1d3732bb75	NO_BLAST;	NO_BLAST;	0	0	0	0	0	0	0	0	0	0	0	0	555	0	0	0	0	0	0	0	0	0	0	0	0	0	0	0	0	0	0	0	0	0	0	0	0	0	0	0	0	0	0	0	0	0	0
723e61c2779375d41d1e002f7c8d706b	NO_BLAST;	NO_BLAST;	0	0	0	0	0	0	0	0	0	0	0	0	0	0	0	0	0	0	0	0	0	0	0	0	0	0	0	0	0	0	0	0	0	0	0	0	0	0	0	0	0	0	0	0	0	0	0
40cfdb86df7ee7b9c1b06718ae6c9ab1	Jeotgalicoccus_coquinae;	Jeotgalicoccus;	0	0	0	0	0	0	0	0	0	0	90	0	0	0	0	0	0	0	0	0	0	0	0	0	0	0	0	0	240	0	0	0	0	0	0	0	0	0	0	0	0	0	0	0	0	0	0
9408a160959a2009e05c611b2cb770b6	NO_BLAST;	NO_BLAST;	0	0	0	0	0	0	0	0	0	0	0	0	0	0	0	0	0	0	0	0	0	0	0	0	0	0	0	0	0	0	0	0	0	0	0	0	0	0	0	0	0	0	0	0	0	0	0
9a928ee802fb52458b8c38142d393cbb	Phocaeicola_vulgatus;	Phocaeicola;	0	0	0	0	0	0	0	0	0	0	0	0	0	0	0	0	0	0	0	0	0	0	0	0	0	0	0	0	0	0	554	0	0	0	0	0	0	0	0	0	0	0	0	0	0	0	0
eeaa9668fd0647cb0c449dffcecd40b5	NO_BLAST;	NO_BLAST;	0	0	0	0	0	0	0	0	0	0	0	0	0	0	0	0	0	0	0	0	0	0	0	0	0	0	0	0	0	0	0	0	0	0	0	0	0	0	0	0	0	0	0	0	0	0	0
92392a49d452a02f7b7b58813444b03d	Limnohabitans_planktonicus;	Limnohabitans;	0	0	0	0	0	0	0	0	0	0	0	0	0	0	0	0	0	0	0	0	0	0	0	0	0	0	0	0	0	0	0	0	0	0	0	323	0	0	0	0	0	0	0	0	25	0	0
2c7f47c39c773c337a59c5e1835fe1b9	Ruoffia_tabacinasalis;	Ruoffia;	0	0	0	0	0	0	0	0	0	0	0	0	0	9	0	0	0	0	0	0	0	0	0	0	0	0	0	0	0	0	0	0	0	0	0	293	0	0	0	0	0	0	0	0	0	0	0
0678df8a7ca8f96bb1954261ea97f555	NO_BLAST;	NO_BLAST;	0	0	0	0	0	0	0	0	0	0	0	0	0	0	0	0	0	0	0	0	0	0	0	0	0	0	0	0	0	0	0	0	0	0	0	0	0	0	0	0	0	0	0	0	0	0	0
fcd35a383143976ddfba1a33f159a46c	NO_BLAST;	NO_BLAST;	0	0	0	0	0	0	0	552	0	0	0	0	0	0	0	0	0	0	0	0	0	0	0	0	0	0	0	0	0	0	0	0	0	0	0	0	0	0	0	0	0	0	0	0	0	0	0
bbf412e76bdfa18b6cadaa6bdb1cbda3	Phocaeicola_vulgatus;	Phocaeicola;	0	0	0	0	0	0	0	0	0	0	0	0	0	0	0	0	0	0	0	0	0	0	0	0	0	0	0	0	0	0	0	0	0	0	0	0	552	0	0	0	0	0	0	0	0	0	0
9a399d1affa7d534d5564f84a6bc028a	Fusobacterium_simiae;Fusobacterium_animalis;	Fusobacterium;	0	0	0	0	0	0	0	0	0	0	0	0	0	0	0	0	0	0	0	0	0	0	0	0	0	0	0	0	0	0	0	0	0	0	0	0	0	0	0	0	0	0	0	0	0	0	0
92d31e580a9fb7e2d3b12e36ef0d5f2e	Xanthomonas_dyei;Xanthomonas_hydrangeae;Xanthomonas_floridensis;Xanthomonas_vasicola;Xanthomonas_cissicola;Xanthomonas_hortorum;Xanthomonas_pisi;Xanthomonas_cassavae;Xanthomonas_campestris;Xanthomonas_nasturtii;Xanthomonas_arboricola;Xanthomonas_theicola;Xanthomonas_bromi;Xanthomonas_citri;	Xanthomonas;	0	0	0	0	0	0	0	0	0	0	0	0	0	0	0	0	0	34	0	0	0	0	0	0	0	0	0	0	0	0	0	0	15	0	0	0	0	0	0	0	0	0	0	0	0	0	0
69b8d317935ed08b57b5e48e2a974eec	NO_BLAST;	NO_BLAST;	0	0	0	0	0	0	24	0	0	0	0	0	0	0	0	0	0	0	0	0	0	0	0	0	0	0	0	0	0	0	0	0	0	0	0	0	0	0	0	0	0	0	0	0	23	0	0
c6b055c96519867e3f07622b7c35cc41	NO_BLAST;	NO_BLAST;	0	0	0	0	0	0	0	0	0	0	0	0	0	0	0	0	0	0	0	0	0	0	0	0	0	0	0	0	0	0	0	0	0	0	0	0	0	0	0	0	0	0	0	0	0	0	0
5edcb67d4106d9e62ecd6d64e8b2a52c	Phocaeicola_vulgatus;	Phocaeicola;	0	0	0	0	0	0	0	0	0	0	0	0	551	0	0	0	0	0	0	0	0	0	0	0	0	0	0	0	0	0	0	0	0	0	0	0	0	0	0	0	0	0	0	0	0	0	0
3409dca85b89f535b62530b46fd30e7e	NO_BLAST;	NO_BLAST;	0	0	0	0	0	0	0	0	0	0	0	0	0	0	0	0	0	0	0	0	0	0	0	0	0	0	0	0	0	0	0	0	0	0	0	0	0	0	0	0	0	0	0	0	0	0	0
ea01d56b646e272d714aa664af60a216	Roseburia_intestinalis;	Roseburia;	0	0	0	0	0	0	0	0	0	0	0	0	0	0	0	0	0	0	0	0	0	0	0	0	0	0	0	0	0	0	0	0	0	0	0	0	0	0	0	0	0	0	0	0	0	0	0
19abb3687d0e7819680c215a2bbd2b69	NO_BLAST;	NO_BLAST;	0	0	0	0	0	0	0	0	0	0	0	0	0	0	0	0	0	0	0	0	0	154	0	0	0	0	0	0	129	0	0	0	0	0	0	0	0	0	0	0	0	0	0	0	0	0	0
ca61d9d814662aaf7ac73182eba0deee	NO_BLAST;	NO_BLAST;	0	0	0	0	0	0	0	0	0	0	0	0	0	0	0	0	0	0	0	0	549	0	0	0	0	0	0	0	0	0	0	0	0	0	0	0	0	0	0	0	0	0	0	0	0	0	0
5c4cbd778dccc4b46a77bb8be5df0490	NO_BLAST;	NO_BLAST;	548	0	0	0	0	0	0	0	0	0	0	0	0	0	0	0	0	0	0	0	0	0	0	0	0	0	0	0	0	0	0	0	0	0	0	0	0	0	0	0	0	0	0	0	0	0	0
4ee3a260167853af5792d61d884565a3	NO_BLAST;	NO_BLAST;	0	548	0	0	0	0	0	0	0	0	0	0	0	0	0	0	0	0	0	0	0	0	0	0	0	0	0	0	0	0	0	0	0	0	0	0	0	0	0	0	0	0	0	0	0	0	0
6e2223b2bc039ba0e8cb8725ec8981c2	Arenivirga_flava;	Arenivirga;	0	0	0	0	0	0	0	0	0	0	0	0	0	0	0	0	0	0	0	0	0	0	0	0	0	79	0	0	0	0	0	0	0	0	0	0	0	0	0	0	0	0	0	0	0	0	0
b0f022298aa81e7712c9d606563f6529	NO_BLAST;	NO_BLAST;	0	0	0	0	0	0	0	0	0	0	0	0	0	0	0	0	0	0	0	0	0	0	0	0	0	0	0	0	0	0	0	0	0	0	0	0	0	0	0	0	0	0	0	0	0	0	0
ed617d06f9c641be0ecc3d8cd319216c	NO_BLAST;	NO_BLAST;	0	0	0	0	0	0	0	0	0	0	0	0	0	149	0	0	0	0	0	0	0	0	0	0	0	0	0	0	0	0	0	0	0	0	0	227	0	0	0	0	0	61	0	0	58	0	0
59ec50a9dfd60558d338a8ef22597b35	NO_BLAST;	NO_BLAST;	0	0	0	0	0	0	0	0	0	0	0	0	0	0	0	0	0	0	0	0	0	0	0	0	0	0	0	0	0	0	0	0	0	0	0	0	0	0	0	0	0	0	0	0	0	0	0
6b4dc12b2cd99e2a4fa003fec8c234d5	NO_BLAST;	NO_BLAST;	0	0	0	0	0	0	0	0	0	0	0	0	0	0	0	0	0	0	0	548	0	0	0	0	0	0	0	0	0	0	0	0	0	0	0	0	0	0	0	0	0	0	0	0	0	0	0
0e17de77d4c83d5994a2d8ecb70a6e7d	NO_BLAST;	NO_BLAST;	0	0	0	0	0	0	0	0	0	0	0	0	0	0	0	0	0	0	0	0	0	0	0	0	0	0	0	0	0	0	0	0	0	0	51	0	22	0	0	0	0	0	0	0	0	0	0
8a23b2f2a4991f53045b4cdd28f8b333	NO_BLAST;	NO_BLAST;	0	0	0	0	0	0	0	0	0	0	0	0	0	0	0	0	0	0	0	0	0	0	0	0	0	0	0	0	0	0	0	0	0	0	0	0	0	0	0	0	0	0	0	0	0	0	0
7f8e0d675f1f4740eb7642e7ae21329e	Schaalia_odontolytica;	Schaalia;	0	0	0	0	0	0	0	0	0	0	0	0	0	0	0	0	0	0	0	0	0	0	0	0	0	0	0	0	0	0	0	0	0	0	0	365	0	0	0	0	0	0	0	0	0	0	0
8ce7e419d31f9d6c47f6ef2d79cce9c6	Veillonella_dispar;Veillonella_nakazawae;	Veillonella;	0	0	0	0	0	0	57	0	0	0	0	0	0	0	0	0	0	0	0	0	0	0	0	0	0	0	0	0	0	0	0	0	0	0	0	0	0	0	103	0	0	41	0	0	25	0	0
30a7cce9500f1ef3e3d2d664614e45d1	Bifidobacterium_angulatum;	Bifidobacterium;	0	0	0	0	0	0	0	0	0	0	0	0	0	0	0	0	0	0	0	0	0	0	0	0	0	0	0	0	0	0	0	0	0	0	0	0	0	0	0	0	0	0	0	0	0	0	0
8d0c432808efa153e2d16233f99d861a	NO_BLAST;	NO_BLAST;	0	0	0	0	0	0	0	0	0	0	0	0	0	0	0	0	0	0	0	0	0	0	0	0	0	0	0	0	0	0	0	0	0	0	0	0	0	0	0	0	0	547	0	0	0	0	0
dd7a989404db2019041959b8fcee939c	NO_BLAST;	NO_BLAST;	0	0	0	0	0	0	12	0	0	0	0	0	0	0	0	52	0	0	0	0	0	0	0	0	0	0	0	0	0	0	0	0	0	0	0	0	0	0	0	0	0	29	0	0	0	0	0
a2dc11a0364b22c203b4811580cb7c61	NO_BLAST;	NO_BLAST;	0	0	0	0	0	0	0	0	0	0	0	0	0	0	0	0	0	0	0	0	0	0	0	0	0	0	0	0	0	0	0	0	0	0	0	0	0	0	0	0	0	0	0	0	0	0	0
a531ba6516dc9ab3f38b1bb1c55a9ebd	Leucobacter_soli;	Leucobacter;	0	0	0	0	0	0	0	0	0	0	0	0	0	0	0	0	0	0	0	0	0	0	0	0	0	0	0	0	0	0	0	0	0	0	0	0	0	0	0	0	0	0	0	0	0	0	0
5b4ea5ddbf99b79f920b1a76ca07115f	NO_BLAST;	NO_BLAST;	0	0	0	0	0	0	0	0	0	0	0	545	0	0	0	0	0	0	0	0	0	0	0	0	0	0	0	0	0	0	0	0	0	0	0	0	0	0	0	0	0	0	0	0	0	0	0
68b303914d6e853f0142ac1008135bb9	Duganella_margarita;	Duganella;	0	0	0	0	0	0	0	0	0	0	0	0	0	0	0	545	0	0	0	0	0	0	0	0	0	0	0	0	0	0	0	0	0	0	0	0	0	0	0	0	0	0	0	0	0	0	0
0ab4d8a06ba7137bbae3e093b5926972	NO_BLAST;	NO_BLAST;	0	0	0	0	0	0	0	0	0	0	0	0	0	0	0	0	0	0	0	0	0	0	0	0	0	0	0	0	0	0	0	0	0	0	0	0	0	0	0	0	0	0	0	0	0	0	0
d4c0c3300efbd6e7570174d27bf6ffe8	NO_BLAST;	NO_BLAST;	0	0	0	0	0	0	0	0	0	0	0	0	0	0	0	0	0	0	0	0	0	0	0	0	0	0	0	0	0	0	0	0	0	0	0	0	544	0	0	0	0	0	0	0	0	0	0
3aa814980c75292865163841f8c28023	NO_BLAST;	NO_BLAST;	0	0	0	0	0	0	0	0	0	0	0	0	0	0	0	0	0	0	0	0	0	0	0	0	0	0	0	0	0	0	0	0	0	0	0	0	0	0	0	0	0	0	0	0	0	0	0
be726d4d3a039a97ce51b2bc23937eb6	Bacteroides_kribbi;Bacteroides_koreensis;	Bacteroides;	0	0	0	0	0	0	0	0	0	0	0	0	0	0	0	0	0	0	0	0	0	0	0	0	0	0	0	0	0	0	0	0	0	0	0	0	0	0	0	0	0	0	0	0	0	0	0
75433adbe68ef81707ba1e0bc98fcd59	NO_BLAST;	NO_BLAST;	0	0	0	0	0	0	0	0	0	0	0	0	0	0	0	0	0	543	0	0	0	0	0	0	0	0	0	0	0	0	0	0	0	0	0	0	0	0	0	0	0	0	0	0	0	0	0
2fda966cb50167806fcb95a8f47befea	NO_BLAST;	NO_BLAST;	0	0	0	0	0	0	0	0	0	0	0	0	0	0	0	0	0	0	0	0	0	0	543	0	0	0	0	0	0	0	0	0	0	0	0	0	0	0	0	0	0	0	0	0	0	0	0
70dfed60a2aa84a58c75bba5b79e1957	NO_BLAST;	NO_BLAST;	0	0	0	0	0	0	0	0	0	0	0	0	0	0	0	0	0	0	0	0	0	0	0	0	0	0	0	0	0	0	0	0	0	0	0	0	0	0	0	0	0	0	0	0	0	0	0
5457b8e97d1e3c9212f9af276b198726	NO_BLAST;	NO_BLAST;	0	0	0	0	0	0	0	0	0	0	0	0	0	0	0	0	0	0	0	0	0	0	0	0	0	0	0	0	0	0	0	0	0	0	0	0	0	0	0	0	0	78	0	0	0	0	0
c79f890654d3a67631227f767d00d60a	NO_BLAST;	NO_BLAST;	0	0	0	0	0	0	0	0	0	0	102	0	0	0	0	0	0	0	0	0	0	0	0	0	0	0	0	0	0	0	0	0	0	0	0	0	0	0	0	0	0	0	0	0	0	0	0
060955ec5654c041b9c49c377c3dcea9	NO_BLAST;	NO_BLAST;	0	0	0	0	0	0	0	0	0	0	0	0	0	0	0	0	0	0	0	0	0	0	2	0	0	0	0	0	0	0	0	0	0	0	0	0	0	0	0	0	0	0	0	0	0	0	0
aac3f3060156c0993f52103cc23797c6	Nosocomiicoccus_ampullae;	Nosocomiicoccus;	0	0	0	0	0	0	0	0	0	0	0	0	0	202	0	0	0	0	0	0	0	0	0	0	0	0	0	0	0	0	0	0	0	0	0	0	0	0	0	0	0	0	0	0	0	0	0
d1caccd5285ca46dfce143b74ee11d32	NO_BLAST;	NO_BLAST;	0	0	0	0	0	0	0	0	0	0	0	0	0	0	0	0	0	0	0	0	0	0	0	0	0	0	0	0	0	540	0	0	0	0	0	0	0	0	0	0	0	0	0	0	0	0	0
10215470c06de8ac2fca1f980acddf1a	Stenotrophomonas_maltophilia;	Stenotrophomonas;	0	0	0	0	0	0	0	0	0	0	0	0	0	0	0	0	0	0	0	0	0	0	0	0	0	0	0	0	0	0	0	0	0	0	0	0	0	0	0	0	0	0	0	0	0	0	0
78bd295b3e336a843ab8df0532380880	NO_BLAST;	NO_BLAST;	0	0	0	0	0	0	0	0	0	0	0	0	432	0	0	0	0	0	0	0	0	0	0	0	0	0	0	0	0	0	0	0	0	0	0	0	0	0	0	0	0	0	0	0	0	0	0
5b87cf5bba70ba97d7247eaadc2e20ec	Rheinheimera_tilapiae;	Rheinheimera;	0	0	0	0	0	0	77	0	0	0	0	0	0	0	0	0	0	0	0	0	0	28	0	0	0	236	0	0	0	0	0	0	0	0	0	0	0	0	0	0	0	0	0	0	28	0	0
b392fc3229e5cda45b49351e14bcd93d	NO_BLAST;	NO_BLAST;	0	0	0	0	0	0	0	0	0	0	0	0	0	0	0	0	0	0	0	0	0	0	0	0	0	0	0	0	0	0	0	0	0	0	0	0	0	0	0	0	0	0	0	0	0	0	0
dd1b93df0bcd554ec38a7a117ee7ff14	Brachybacterium_paraconglomeratum;	Brachybacterium;	0	0	0	0	0	0	0	0	0	0	101	0	0	0	0	0	0	0	0	0	0	0	0	0	0	0	0	0	0	0	0	0	0	0	0	0	0	0	0	0	0	81	0	0	0	0	0
f59e7d96ab73f859a843dee018418f18	NO_BLAST;	NO_BLAST;	0	0	0	0	0	0	0	0	0	0	0	0	0	0	0	0	0	0	0	0	0	0	0	0	538	0	0	0	0	0	0	0	0	0	0	0	0	0	0	0	0	0	0	0	0	0	0
b3327e5f7fe128450cb7663cbebb4721	Coprococcus_catus;	Coprococcus;	0	0	0	0	0	0	0	0	0	0	0	0	0	0	0	0	0	0	0	0	0	0	0	0	0	0	0	0	0	0	0	0	0	0	0	0	0	0	0	0	0	0	0	0	0	0	0
c5eb70a7d1778d8baa34d4e9ef86f151	Rothia_mucilaginosa;	Rothia;	0	0	0	0	0	0	0	0	0	0	0	0	0	0	0	0	0	0	0	0	0	0	0	0	0	0	0	0	0	0	0	0	0	0	0	0	0	0	0	0	0	0	537	0	0	0	0
314ebc09ad4e98e0bf0c4efc625493db	NO_BLAST;	NO_BLAST;	0	0	0	0	0	0	0	0	0	0	0	0	0	0	0	0	0	0	0	0	0	0	0	0	0	0	0	0	0	0	0	0	0	0	0	0	0	0	0	0	0	0	0	0	0	0	0
ed3c5400462f15bb0a3640f8ece65fce	NO_BLAST;	NO_BLAST;	0	0	0	208	0	0	0	0	0	0	0	0	0	0	0	0	0	0	0	0	0	0	0	0	0	0	0	0	0	0	0	0	0	0	0	0	0	0	0	0	0	0	0	0	0	0	0
bdf9443452456f71b3f0025a8f182849	NO_BLAST;	NO_BLAST;	0	0	0	0	535	0	0	0	0	0	0	0	0	0	0	0	0	0	0	0	0	0	0	0	0	0	0	0	0	0	0	0	0	0	0	0	0	0	0	0	0	0	0	0	0	0	0
3d2fd43d537fd14dfacad04e0e252ed7	Vescimonas_fastidiosa;	Vescimonas;	0	0	0	0	0	0	0	0	0	0	0	0	535	0	0	0	0	0	0	0	0	0	0	0	0	0	0	0	0	0	0	0	0	0	0	0	0	0	0	0	0	0	0	0	0	0	0
490c7e8624e39b6d07c6df7ae631a673	Neisseria_subflava;	Neisseria;	0	0	0	0	0	0	0	0	0	0	0	0	0	0	0	0	0	0	0	0	0	0	0	0	0	0	0	0	0	0	0	0	0	535	0	0	0	0	0	0	0	0	0	0	0	0	0
c3cd7227534a8cf2245638433c3d5d38	Hymenobacter_tibetensis;	Hymenobacter;	0	0	0	0	0	0	0	0	0	0	0	0	0	0	0	0	0	0	0	0	0	0	0	0	0	0	0	0	0	0	534	0	0	0	0	0	0	0	0	0	0	0	0	0	0	0	0
376e54629fec46c7231db17a13686d3e	Paracoccus_tibetensis;Paracoccus_simplex;Paracoccus_denitrificans;	Paracoccus;	0	533	0	0	0	0	0	0	0	0	0	0	0	0	0	0	0	0	0	0	0	0	0	0	0	0	0	0	0	0	0	0	0	0	0	0	0	0	0	0	0	0	0	0	0	0	0
76b6af756685bbc5151c4354abcd687c	Pedobacter_agri;	Pedobacter;	0	0	0	0	0	0	0	0	0	0	0	0	0	0	0	0	0	0	0	0	0	0	0	0	0	0	0	0	0	0	0	0	0	478	0	0	0	0	0	0	0	0	0	0	0	0	0
fef371bffeff72d8898d70eb91528de6	NO_BLAST;	NO_BLAST;	0	0	0	0	0	0	0	0	0	0	0	0	0	0	0	0	0	0	0	0	0	0	0	0	0	0	382	0	0	0	0	0	0	0	0	0	0	0	0	0	0	0	0	0	0	0	0
1e953ff44c3caf76c6ef5ccb9557e0fb	NO_BLAST;	NO_BLAST;	0	0	0	0	0	0	0	0	0	0	0	0	0	0	0	0	0	0	0	0	0	0	0	0	0	0	0	0	0	0	0	0	0	0	0	0	0	0	0	0	0	0	0	0	0	0	0
35eb26fcc19c6ed3ef5ccc202f9463f7	NO_BLAST;	NO_BLAST;	0	0	532	0	0	0	0	0	0	0	0	0	0	0	0	0	0	0	0	0	0	0	0	0	0	0	0	0	0	0	0	0	0	0	0	0	0	0	0	0	0	0	0	0	0	0	0
5c6213f9df8c65f2023d65c263d00cd8	NO_BLAST;	NO_BLAST;	0	0	0	0	0	0	0	0	0	0	0	0	0	0	0	0	0	0	0	0	532	0	0	0	0	0	0	0	0	0	0	0	0	0	0	0	0	0	0	0	0	0	0	0	0	0	0
5fc0b0b0baf36c8fd4a76c8c254bf978	Rhodococcus_corynebacterioides;	Rhodococcus;	0	0	0	0	0	0	0	0	0	0	0	0	0	0	0	0	0	0	0	0	0	0	0	0	0	0	0	0	0	0	0	0	0	0	0	0	0	0	171	0	0	0	0	0	0	0	0
3021309a41f78063661b0332aff3a509	NO_BLAST;	NO_BLAST;	0	0	0	0	0	0	0	0	0	0	0	0	0	0	0	0	0	0	0	0	0	0	0	0	0	0	0	0	105	0	0	0	0	0	0	352	0	0	0	0	0	0	0	0	0	0	0
3acda586d5d2d1ea36063c2168a2709a	NO_BLAST;	NO_BLAST;	0	0	0	0	0	0	0	0	0	0	0	0	0	0	0	0	0	0	0	0	0	0	0	0	0	0	0	0	0	0	0	0	0	0	0	0	0	0	0	0	0	0	0	0	0	0	0
3c85f5ff282c1e989d5ea71e1d8985b9	NO_BLAST;	NO_BLAST;	0	0	0	0	0	0	0	0	0	0	0	0	0	0	0	0	0	0	0	0	0	0	0	0	0	0	0	0	0	0	0	0	0	0	0	0	0	0	0	0	0	0	0	0	0	0	0
455cb0f97e28b1a4655e51015691ddec	NO_BLAST;	NO_BLAST;	0	0	0	0	0	0	0	0	0	530	0	0	0	0	0	0	0	0	0	0	0	0	0	0	0	0	0	0	0	0	0	0	0	0	0	0	0	0	0	0	0	0	0	0	0	0	0
922645f5c97a647952d8ad62dd81b6b5	NO_BLAST;	NO_BLAST;	0	0	0	0	0	0	0	0	0	0	0	0	0	0	0	0	0	0	0	0	0	0	0	0	0	0	0	0	0	0	0	0	0	0	0	0	0	0	0	0	0	0	0	0	0	0	0
054230f7b5abc60dc074456ca01bc977	NO_BLAST;	NO_BLAST;	0	0	0	0	0	0	0	0	0	0	0	0	0	0	0	0	0	0	0	0	0	0	0	0	0	0	0	0	0	0	0	0	0	0	0	0	0	0	0	0	0	0	0	0	0	0	0
326ca23696a0fe5f803af316188872a5	NO_BLAST;	NO_BLAST;	0	0	0	0	0	0	0	0	0	0	0	0	0	0	0	0	0	0	0	0	0	0	0	0	0	0	0	0	0	0	0	0	0	0	0	0	0	0	0	0	0	0	0	0	0	0	0
5d695dd781adc79627c2b4a75f625f3c	Brevundimonas_naejangsanensis;	Brevundimonas;	0	0	0	0	0	0	144	0	0	0	0	0	0	0	0	0	0	0	0	0	0	0	0	0	0	0	0	0	58	0	0	0	0	0	0	0	0	0	187	0	0	0	0	0	0	0	0
0d251306f03447763052e65aaf076e11	NO_BLAST;	NO_BLAST;	0	0	0	0	0	0	0	0	0	0	0	0	0	0	0	0	0	0	0	0	0	0	0	0	0	0	0	0	0	0	0	529	0	0	0	0	0	0	0	0	0	0	0	0	0	0	0
b8d84a019ae0da7ff8f0aef5228db627	Roseburia_faecis;	Roseburia;	0	0	0	0	0	0	0	0	0	0	0	0	0	0	0	0	0	0	0	0	0	0	0	0	0	0	0	0	0	0	0	0	0	0	0	0	0	0	529	0	0	0	0	0	0	0	0
0ec51f23bc6f03f2b1e0aa51360b0c9b	NO_BLAST;	NO_BLAST;	0	0	0	0	0	0	82	0	0	0	130	0	0	138	0	0	0	0	0	0	0	0	0	0	0	42	0	0	0	0	0	0	0	0	0	0	0	0	0	0	0	0	0	0	0	0	0
94cc2cf8a404dcee62cc229ae88e6041	NO_BLAST;	NO_BLAST;	0	0	0	0	0	0	0	0	0	0	0	0	0	0	0	0	0	0	0	0	0	0	0	0	0	0	0	0	0	0	0	0	0	0	0	0	0	0	0	0	0	0	0	0	0	0	0
214ef3b1ad9f0535158f4e7d524c19aa	Bacteroides_finegoldii;	Bacteroides;	0	0	0	0	0	0	0	0	0	0	0	0	0	0	0	0	0	0	0	0	0	0	0	0	0	0	0	0	0	0	0	528	0	0	0	0	0	0	0	0	0	0	0	0	0	0	0
17b9a2f09ee3088224c2135058afd22a	NO_BLAST;	NO_BLAST;	0	0	0	0	0	0	0	0	0	0	0	0	0	0	0	0	0	0	0	0	0	0	0	0	0	0	0	0	0	0	0	0	0	0	0	0	0	0	0	0	0	0	0	0	0	0	0
bc59c882239586a152337a0a2995dcc1	Faecalibacillus_intestinalis;	Faecalibacillus;	0	0	0	0	0	0	0	0	0	0	0	0	13	0	0	0	0	0	0	0	0	0	0	0	0	0	0	0	0	0	0	0	0	0	0	0	0	0	0	0	0	0	0	0	0	0	0
7ddb008cb441244180d839761f0c3c2f	Bacteroides_uniformis;	Bacteroides;	0	0	0	0	0	0	0	0	0	0	0	0	0	0	0	0	0	0	0	0	0	0	0	0	0	0	0	0	0	0	0	0	0	0	527	0	0	0	0	0	0	0	0	0	0	0	0
d1f4273d98db975873ccc460109e4d2c	Phocaeicola_vulgatus;	Phocaeicola;	0	0	0	0	0	0	0	0	0	0	0	0	0	0	0	0	0	0	0	0	0	0	0	0	0	0	0	0	0	0	0	0	0	0	0	0	527	0	0	0	0	0	0	0	0	0	0
dd76c5716eae5b4f39f2dda58ba1fbc0	NO_BLAST;	NO_BLAST;	0	0	0	0	0	0	0	0	0	0	0	0	0	0	0	0	0	0	0	0	0	0	0	0	0	0	0	116	0	0	0	0	0	0	76	0	87	189	0	0	0	0	0	0	0	0	0
a765e1528fe9a99993fadb707db1a18d	NO_BLAST;	NO_BLAST;	0	0	0	0	0	0	0	0	0	0	0	0	0	0	525	0	0	0	0	0	0	0	0	0	0	0	0	0	0	0	0	0	0	0	0	0	0	0	0	0	0	0	0	0	0	0	0
c4d5e6a0b161db5a23e16cbf55301639	Alcaligenes_ammonioxydans;	Alcaligenes;	0	0	0	0	0	0	0	0	0	0	0	0	0	0	0	0	0	0	0	0	0	0	0	0	0	0	0	525	0	0	0	0	0	0	0	0	0	0	0	0	0	0	0	0	0	0	0
8d5c267c376cafa72bb7fa3deb03e4e5	Bavariicoccus_seileri;	Bavariicoccus;	0	0	0	0	0	0	0	0	0	0	0	0	0	0	0	0	0	0	0	0	0	0	0	0	0	0	0	0	0	0	0	0	0	525	0	0	0	0	0	0	0	0	0	0	0	0	0
f6d1486744f9deba1cb5be18c8059c65	NO_BLAST;	NO_BLAST;	0	0	0	0	0	0	0	0	0	0	0	0	0	0	0	0	0	0	0	0	0	0	0	0	0	0	0	0	0	0	0	0	0	0	0	0	0	0	0	0	0	0	0	0	0	0	0
7899873c3a44f347e71c4c1417ba4aeb	Enterococcus_cecorum;	Enterococcus;	0	0	0	0	0	0	0	0	0	0	82	0	0	50	0	0	0	0	0	0	0	0	0	0	0	0	0	0	0	0	0	0	0	0	0	108	0	0	0	0	0	0	0	0	0	0	0
adef8c8b735d85450a3c08e00663a40d	NO_BLAST;	NO_BLAST;	0	0	0	0	0	0	0	0	0	0	0	0	0	0	0	0	0	0	0	0	0	0	0	0	0	178	0	0	0	0	0	0	0	0	0	0	0	0	0	0	0	0	0	0	0	0	0
f584d190c47ba5813c82b5b2b2ed5540	Acinetobacter_oryzae;	Acinetobacter;	0	0	0	0	0	0	0	0	0	0	0	0	0	0	0	0	0	0	0	0	0	0	0	0	0	40	0	0	0	0	0	0	0	0	0	0	0	0	0	0	0	0	0	0	79	0	0
d4900af6332df646d39a3521603fb8ac	NO_BLAST;	NO_BLAST;	0	0	0	0	0	0	0	0	0	0	0	0	0	0	0	0	0	0	0	0	0	0	0	0	0	0	0	0	0	0	0	0	0	0	0	0	0	0	0	0	0	0	0	0	0	0	0
5d7d960cdacb2fa3efd34595f5702bf6	Polynucleobacter_difficilis;	Polynucleobacter;	0	0	0	0	0	0	0	0	0	0	0	0	0	0	0	0	0	0	0	0	0	0	0	0	0	0	0	0	0	0	0	0	0	0	0	0	0	0	0	0	0	0	0	0	0	0	0
da27a29a5a33b95b4b443814f12a8dcf	NO_BLAST;	NO_BLAST;	0	0	0	0	0	0	0	0	0	0	0	0	0	0	0	0	0	0	0	0	0	0	0	0	0	0	0	0	0	0	0	0	0	0	0	0	0	0	0	0	0	0	0	0	0	0	0
05ac28b4256cfb87830c4b9c3f4597c1	Corynebacterium_pseudokroppenstedtii;	Corynebacterium;	0	0	0	0	0	0	0	0	0	0	38	0	0	0	0	0	0	0	0	0	0	0	0	0	0	0	0	0	0	0	0	0	0	0	0	0	0	0	60	0	0	0	0	0	0	0	0
37505428af58f9d7b893cfd75bc1c8ff	Bacteroides_salyersiae;	Bacteroides;	0	0	0	0	0	0	0	0	0	0	0	0	0	0	0	0	0	0	0	0	0	0	0	0	0	0	0	0	0	0	0	0	0	0	0	0	0	0	0	0	0	0	0	0	0	0	523
8882e5ce7458fdf7f5fbaa7b940a6c2a	Massilia_suwonensis;	Massilia;	0	0	0	0	0	0	0	0	0	0	0	0	0	0	0	0	0	0	0	0	0	0	0	0	0	0	0	0	0	0	0	0	0	0	0	0	0	0	0	0	0	0	0	0	0	0	0
3551ece7c819af65e73954679cdc3ea4	NO_BLAST;	NO_BLAST;	0	0	0	0	0	0	0	0	0	0	0	0	0	0	0	0	0	0	0	0	0	0	0	0	0	0	0	0	0	0	0	0	0	0	0	0	0	0	0	0	0	0	0	0	0	0	0
079f9f88fa5ddb8a44999b7e8125c9c8	Streptococcus_equinus;Streptococcus_lutetiensis;Streptococcus_vicugnae;	Streptococcus;	0	0	0	0	0	0	62	0	0	0	243	0	0	0	0	0	0	0	0	0	0	0	0	0	0	63	0	0	0	0	0	0	0	0	0	0	0	0	0	0	0	0	0	0	0	0	0
b475706080a1a2c327f33058eb8a476b	Pseudomonas_canadensis;Pseudomonas_fluorescens;	Pseudomonas;	0	0	0	0	0	0	0	0	0	0	0	0	0	0	0	0	0	0	0	0	0	0	0	0	0	0	0	0	0	0	0	0	0	0	0	0	0	0	0	0	0	0	0	0	0	0	0
cf86a894c12e2828687f1c57eab9e54b	NO_BLAST;	NO_BLAST;	0	0	0	0	0	0	0	0	0	0	0	0	0	0	0	0	0	0	0	0	0	0	0	0	0	0	0	0	0	0	0	0	0	0	0	0	0	0	0	0	0	0	0	0	0	0	0
3a837e858cd8e81e7a6ca0cffcb9eada	NO_BLAST;	NO_BLAST;	0	0	0	0	0	0	0	0	0	0	0	0	0	0	0	0	0	0	0	0	0	0	0	0	0	0	251	0	0	0	0	0	0	0	0	0	251	0	0	0	0	0	0	0	0	0	0
09cbbc8947bf0f30e9fc5657378ba58b	NO_BLAST;	NO_BLAST;	0	0	0	0	0	0	0	0	0	0	0	0	0	0	0	0	0	0	0	0	0	0	0	0	0	0	0	0	0	0	0	0	0	0	0	0	0	0	0	0	0	0	0	0	0	0	0
94fc7491b5204b67ddfd059b1337356b	NO_BLAST;	NO_BLAST;	0	0	0	0	0	0	0	0	0	0	0	0	0	0	0	0	0	0	0	0	0	0	0	0	0	0	0	0	0	0	0	0	0	0	0	0	0	0	0	0	0	0	0	0	0	0	0
36bfa96e1276572847e6403551f01391	NO_BLAST;	NO_BLAST;	0	0	0	0	0	0	102	0	0	0	52	0	0	0	0	0	0	0	0	0	0	71	0	0	0	0	0	0	0	0	0	0	0	0	0	0	0	0	0	0	0	0	0	0	19	0	0
41e3d2087c844b80d6820eb836f1db40	NO_BLAST;	NO_BLAST;	0	0	0	0	0	0	0	0	0	0	0	0	0	0	0	0	0	0	0	0	0	0	0	0	0	0	0	0	0	0	0	0	0	0	0	0	0	0	0	0	0	0	0	0	0	0	0
445e52ff7726ae60b7961f2e5f4a44fc	NO_BLAST;	NO_BLAST;	0	0	0	0	0	0	0	0	0	0	429	0	0	91	0	0	0	0	0	0	0	0	0	0	0	0	0	0	0	0	0	0	0	0	0	0	0	0	0	0	0	0	0	0	0	0	0
e6d32c9d27f779fa0a39b5bf2f870198	Enterococcus_cecorum;	Enterococcus;	0	0	0	0	0	0	0	0	0	0	304	0	0	151	0	0	0	0	0	0	0	65	0	0	0	0	0	0	0	0	0	0	0	0	0	0	0	0	0	0	0	0	0	0	0	0	0
53f8ebd1a39d7768a638368c7cefbd13	Mycolicibacterium_anyangense;Mycobacterium_aquiterrae;	Mycolicibacterium;Mycobacterium;	0	0	0	0	0	0	0	0	0	0	0	0	0	0	0	0	0	0	0	0	0	0	0	0	0	0	0	0	0	0	0	0	0	0	0	520	0	0	0	0	0	0	0	0	0	0	0
d7f0a4a3f98ec7aea1633273bb414c9d	NO_BLAST;	NO_BLAST;	0	0	0	0	0	0	0	0	0	0	0	0	0	0	0	0	0	0	0	0	0	0	0	0	0	0	0	0	0	0	0	0	0	0	0	0	0	0	0	0	0	0	0	0	0	0	0
527f5b90fe7833d5036ec7b257671ce7	Nocardioides_baculatus;	Nocardioides;	0	0	0	0	0	0	0	0	0	0	8	0	0	0	0	0	0	0	0	0	0	52	0	0	134	0	0	0	0	0	0	0	0	0	0	0	0	0	50	0	0	0	0	0	0	0	0
fcde7e251d602d564e8189e964420aad	NO_BLAST;	NO_BLAST;	0	0	0	0	0	0	0	0	0	0	0	0	0	0	0	0	0	0	0	0	0	0	0	0	0	0	0	0	0	0	0	0	0	0	0	0	0	0	0	0	0	0	0	0	0	0	0
96a3c88a5d78a2a0e7d799b7499ac8ea	NO_BLAST;	NO_BLAST;	0	0	0	0	0	0	0	0	0	0	0	0	0	0	0	0	0	0	0	0	0	0	0	0	0	0	0	0	0	0	0	0	0	0	0	0	0	0	0	0	0	0	0	0	0	0	0
76ca4ca911d2af708e949b3dece10333	Pseudoroseomonas_aerofrigidensis;	Pseudoroseomonas;	0	0	0	0	0	0	0	0	0	0	0	0	0	0	0	0	0	0	0	0	484	0	0	0	0	0	0	0	0	0	0	0	0	0	0	0	0	0	33	0	0	0	0	0	0	0	0
11999edfd744e66a49430b7269852f76	Pseudomonas_glycinis;Pseudomonas_koreensis;	Pseudomonas;	0	0	0	0	0	0	0	0	0	0	0	0	0	0	0	0	0	0	0	0	0	0	0	0	0	0	0	0	0	0	0	0	0	0	0	0	0	0	0	0	53	464	0	0	0	0	0
ce56535d1ba88f8fb02345a45e063270	NO_BLAST;	NO_BLAST;	0	0	0	0	0	0	0	0	0	0	0	0	0	0	0	0	0	0	0	0	0	0	0	0	0	0	0	0	0	0	0	0	0	0	0	0	0	0	0	0	0	0	0	0	0	0	0
fb516f4f9e2cbe67ec17dc74d289770f	Faecalibacillus_intestinalis;	Faecalibacillus;	0	0	0	0	0	0	0	0	0	0	0	0	0	0	0	0	0	0	0	0	0	0	0	0	0	0	0	0	0	0	0	0	0	0	0	0	0	0	0	0	0	0	0	0	0	0	0
963858569c89a9ab04cb7b93b6b7fc4b	NO_BLAST;	NO_BLAST;	0	0	0	0	0	0	0	0	0	0	0	0	0	0	0	0	0	0	0	0	0	0	0	0	0	0	0	0	0	0	0	0	0	0	0	0	0	0	0	0	0	0	0	0	0	0	0
5b4238ef164eccb5cf350099e4baef90	NO_BLAST;	NO_BLAST;	0	0	0	0	0	0	0	0	0	0	0	0	0	0	0	0	0	0	0	0	0	0	0	0	0	0	0	0	0	0	0	0	0	0	0	0	0	0	0	0	0	0	0	0	0	0	0
be43ff68d7f9e6a8f194968be2ff1f48	NO_BLAST;	NO_BLAST;	0	0	0	0	0	0	0	0	0	0	0	0	0	0	0	0	0	0	0	0	0	0	0	0	0	0	0	0	0	0	0	0	0	0	0	0	0	0	0	0	0	0	0	0	0	0	0
92333073f8676416203a6b90523bdfe5	NO_BLAST;	NO_BLAST;	0	0	0	0	0	0	0	0	0	0	0	0	0	0	0	0	0	0	0	0	0	0	0	0	0	0	0	0	0	0	0	0	0	0	0	0	0	0	0	0	0	0	0	0	0	0	0
dc6cce3ce726006ffaece36b003ab554	NO_BLAST;	NO_BLAST;	0	0	0	0	0	0	0	0	0	0	0	0	0	0	0	0	0	0	0	0	0	0	0	0	0	0	0	0	0	0	0	0	0	0	0	0	0	0	0	0	0	0	0	0	0	0	0
4e102bfbba4515442dea1a9ad16ca6a9	NO_BLAST;	NO_BLAST;	0	0	0	0	0	0	0	0	0	0	0	0	0	0	0	0	0	0	0	0	0	0	0	0	0	0	0	0	0	0	515	0	0	0	0	0	0	0	0	0	0	0	0	0	0	0	0
5791b74a9771a2986d5dac5760b61075	NO_BLAST;	NO_BLAST;	0	0	0	0	0	0	0	0	0	0	0	0	0	0	0	0	0	0	0	0	0	0	0	0	0	0	0	0	0	0	0	0	0	0	0	0	0	0	0	0	0	0	0	0	0	0	0
562e377f445088e75ecebb55bb6f90fa	NO_BLAST;	NO_BLAST;	0	0	0	0	0	0	0	0	0	0	0	0	0	0	0	0	0	0	0	0	0	0	0	0	0	0	0	0	0	0	0	0	0	0	0	0	0	0	0	0	0	0	0	0	0	0	0
0c428da40667405257977a881506de09	NO_BLAST;	NO_BLAST;	0	0	0	0	0	9	0	0	0	0	0	0	0	0	0	0	37	0	0	0	0	0	0	0	0	0	0	0	0	0	0	0	0	0	0	0	0	0	0	0	0	0	137	0	0	0	0
7d99d4cc1472393fcaa7e54fbc9351a8	Acinetobacter_oryzae;	Acinetobacter;	0	0	0	0	0	323	0	0	0	0	0	0	0	0	0	0	0	0	0	0	0	0	0	0	190	0	0	0	0	0	0	0	0	0	0	0	0	0	0	0	0	0	0	0	0	0	0
19d7464aa42a60cf673c255b1c2656a5	NO_BLAST;	NO_BLAST;	0	0	0	0	0	0	0	0	0	0	0	0	0	0	0	513	0	0	0	0	0	0	0	0	0	0	0	0	0	0	0	0	0	0	0	0	0	0	0	0	0	0	0	0	0	0	0
4b0128c7f7bbc7674cc2705d3ee080b5	NO_BLAST;	NO_BLAST;	0	0	0	0	0	0	0	0	0	0	0	0	0	0	0	0	0	0	0	0	0	0	0	0	513	0	0	0	0	0	0	0	0	0	0	0	0	0	0	0	0	0	0	0	0	0	0
9e7907a6bdb8710d717b5b5328c0dbbf	NO_BLAST;	NO_BLAST;	0	0	0	0	0	0	0	0	0	0	0	0	0	0	0	0	0	0	0	0	0	0	0	0	0	0	0	0	0	0	0	0	0	0	0	0	0	0	0	0	0	0	0	0	0	0	513
dff153ee56f92d3f29f43efd98ae81c4	NO_BLAST;	NO_BLAST;	0	0	0	0	0	0	0	0	0	0	0	0	0	0	0	0	0	0	0	0	0	0	0	0	0	0	0	0	0	0	0	0	0	0	0	511	0	0	0	0	0	0	0	0	0	0	0
bc629e8fef89611bcfa39b20a75ed9a6	Sphingorhabdus_contaminans;Sphingorhabdus_lacus;Sphingorhabdus_profundilacus;	Sphingorhabdus;	0	0	0	0	0	0	0	0	0	0	0	0	0	0	0	0	0	0	0	0	0	0	0	0	0	0	0	0	0	0	0	0	0	0	0	0	0	0	0	0	0	0	511	0	0	0	0
f7322f8cd2a49dedd2a216b07c24f8f0	NO_BLAST;	NO_BLAST;	0	0	0	0	0	0	0	0	0	0	0	0	0	0	0	0	0	0	0	0	0	0	0	0	0	0	0	0	0	0	0	0	0	0	0	0	0	0	0	0	0	0	0	0	0	0	0
81895a470c6f9838c8500a3ab21276b4	Clostridium_porci;	Clostridium;	0	0	0	0	0	0	0	0	0	0	0	0	0	0	0	0	0	0	0	0	0	0	0	0	0	0	0	0	0	0	0	0	0	0	0	0	0	0	0	0	0	0	0	0	0	0	0
4b0fe331f299e0f9ee99550755af89c2	NO_BLAST;	NO_BLAST;	0	0	0	0	0	0	0	510	0	0	0	0	0	0	0	0	0	0	0	0	0	0	0	0	0	0	0	0	0	0	0	0	0	0	0	0	0	0	0	0	0	0	0	0	0	0	0
08db6ec65b6ea61992cde2e060b8f41f	NO_BLAST;	NO_BLAST;	0	0	0	0	0	0	0	0	0	0	0	0	0	0	0	0	0	0	0	0	0	0	0	0	0	117	0	0	0	0	0	0	0	0	0	0	0	0	0	0	0	0	0	0	0	0	0
d0818f08d00a8a078b15ae886662d9c3	NO_BLAST;	NO_BLAST;	0	0	0	0	0	0	0	0	0	0	0	0	0	0	0	0	0	0	0	0	0	0	0	0	0	0	0	0	0	0	0	0	0	0	0	0	0	0	0	0	0	0	0	0	0	0	0
f732035f9f48317bc5e02e1c08689cd4	NO_BLAST;	NO_BLAST;	0	0	0	0	0	0	0	0	0	0	0	0	0	0	0	0	0	0	0	0	0	0	0	0	0	0	0	0	0	0	0	0	0	0	0	0	0	0	0	0	0	0	0	0	0	0	0
67bf8a6e1bf4b4cbeabc7048b30f60a0	Veillonella_rogosae;	Veillonella;	0	0	0	0	0	0	0	0	0	0	0	0	0	0	0	0	0	0	0	0	0	0	0	0	0	0	0	0	0	0	0	0	0	0	0	0	0	0	0	0	0	0	0	0	0	0	0
ca52982133f071fcb65a2c17ef41cb69	NO_BLAST;	NO_BLAST;	0	0	508	0	0	0	0	0	0	0	0	0	0	0	0	0	0	0	0	0	0	0	0	0	0	0	0	0	0	0	0	0	0	0	0	0	0	0	0	0	0	0	0	0	0	0	0
707d729ae6f177c2aad35ab48261aacb	NO_BLAST;	NO_BLAST;	0	0	0	0	0	0	0	0	0	0	0	0	0	0	0	0	0	0	0	0	0	0	0	0	0	0	0	0	0	0	0	0	0	0	0	0	0	0	0	0	0	0	0	0	0	0	0
02b0ef77d03b7d3f477126ad26096c07	NO_BLAST;	NO_BLAST;	0	0	0	0	0	0	0	0	0	0	0	0	0	0	0	0	0	507	0	0	0	0	0	0	0	0	0	0	0	0	0	0	0	0	0	0	0	0	0	0	0	0	0	0	0	0	0
4b0b6d0974488a31a33b57498c146b26	NO_BLAST;	NO_BLAST;	0	0	0	0	0	0	0	0	0	0	0	0	0	0	0	0	0	0	0	0	0	0	0	0	0	0	0	0	0	0	0	0	0	0	0	507	0	0	0	0	0	0	0	0	0	0	0
af5678f0cb2d9107cb5088f64ba0c333	NO_BLAST;	NO_BLAST;	0	0	0	0	0	0	0	0	0	0	0	0	0	0	0	0	0	0	0	0	0	0	0	0	0	0	0	0	0	0	0	0	0	0	0	507	0	0	0	0	0	0	0	0	0	0	0
d5556909ea75cc4bf6c4fd3497f66d30	NO_BLAST;	NO_BLAST;	0	0	0	0	0	0	0	0	0	0	0	0	0	0	0	0	0	0	0	0	0	0	0	0	0	0	0	0	0	0	0	0	0	0	0	0	0	0	0	0	0	0	0	0	0	0	0
31013b2390751ad05d6e36546f593f14	Anaerovibrio_slackiae;	Anaerovibrio;	0	0	0	0	0	0	0	0	0	0	0	0	442	64	0	0	0	0	0	0	0	0	0	0	0	0	0	0	0	0	0	0	0	0	0	0	0	0	0	0	0	0	0	0	0	0	0
e5576d60071030c970ad35952a00dfe4	Clostridium_prolinivorans;	Clostridium;	0	0	0	0	0	0	0	0	0	0	0	0	0	0	0	0	0	0	506	0	0	0	0	0	0	0	0	0	0	0	0	0	0	0	0	0	0	0	0	0	0	0	0	0	0	0	0
ff533ad19f6b9280d766f2c640648f6b	NO_BLAST;	NO_BLAST;	0	0	0	0	0	0	0	0	0	0	0	0	0	0	0	0	0	0	0	0	0	0	0	0	0	0	0	0	0	0	0	0	0	0	0	0	0	0	0	0	0	0	506	0	0	0	0
71e2ed82423db938b35016c846095229	NO_BLAST;	NO_BLAST;	0	0	0	0	0	0	0	0	0	0	0	0	0	0	0	0	0	0	0	0	0	0	0	0	0	0	0	0	0	0	0	0	0	0	0	0	0	0	0	0	0	89	0	0	0	0	0
fbb05f475f2098900aa4ef2fc6db7344	Sphingomonas_kaistensis;	Sphingomonas;	0	0	0	0	0	0	0	0	0	0	0	0	0	0	0	0	0	0	0	0	0	0	0	0	0	0	0	0	33	0	0	0	0	0	0	0	0	0	346	0	0	0	0	0	0	0	0
f57e84c55f056c9e2fa959f7e86fa047	NO_BLAST;	NO_BLAST;	0	0	0	0	0	0	0	0	0	0	0	0	0	0	0	0	0	0	0	0	0	0	0	0	0	0	0	0	0	0	0	0	0	0	0	0	0	0	0	0	0	0	0	0	0	0	0
62d3dfdbc1e06c0ed175039f6acd72c4	Sphingomonas_sediminicola;	Sphingomonas;	0	0	0	0	0	0	0	0	0	0	0	0	0	0	0	0	0	0	0	0	0	0	0	0	0	0	0	0	0	0	440	0	0	0	0	0	0	0	0	0	0	0	0	0	0	0	0
2279240ce2c054e1eeec0c23789e0e48	NO_BLAST;	NO_BLAST;	0	0	0	0	0	0	0	0	0	0	0	0	0	0	0	0	0	0	0	0	0	0	0	0	0	0	0	0	0	0	0	0	0	0	0	0	0	455	0	0	0	0	0	0	0	0	0
060ac616c0fd3e54f3a8940717cb7fca	NO_BLAST;	NO_BLAST;	0	0	0	0	0	0	0	0	0	0	81	0	0	126	0	0	0	0	0	0	0	0	0	0	0	0	0	0	0	0	0	0	0	0	0	0	0	0	0	0	0	0	0	0	0	0	0
e32485c6d165d9a5501701685493cd85	NO_BLAST;	NO_BLAST;	0	0	0	0	0	0	0	0	0	0	0	0	503	0	0	0	0	0	0	0	0	0	0	0	0	0	0	0	0	0	0	0	0	0	0	0	0	0	0	0	0	0	0	0	0	0	0
69c8a846d26ce2d32e3cd0d4cc6572d3	NO_BLAST;	NO_BLAST;	0	0	0	0	0	0	0	0	0	0	0	0	0	0	0	0	0	0	0	0	0	0	0	0	0	0	0	0	0	0	0	0	0	0	0	0	503	0	0	0	0	0	0	0	0	0	0
1318065c16f9a176b95ccfa9d6fa4dcd	Haemophilus_parainfluenzae;	Haemophilus;	0	0	0	0	0	0	0	0	0	0	0	0	0	0	0	0	0	0	0	0	0	0	0	0	0	0	0	0	0	0	0	0	0	0	0	0	0	0	0	503	0	0	0	0	0	0	0
5ab606e9b8def1a774f1f5fb5134d292	NO_BLAST;	NO_BLAST;	0	0	0	0	0	0	0	0	0	0	0	0	0	0	0	0	0	0	0	0	0	0	0	0	0	0	0	0	0	0	0	0	0	0	0	0	0	0	0	0	0	0	0	0	0	0	0
cb48b8139483027af0f8f71f74c9e554	Blautia_caecimuris;	Blautia;	0	501	0	0	0	0	0	0	0	0	0	0	0	0	0	0	0	0	0	0	0	0	0	0	0	0	0	0	0	0	0	0	0	0	0	0	0	0	0	0	0	0	0	0	0	0	0
a795f95d0b51b307844a13caafb421d0	NO_BLAST;	NO_BLAST;	0	0	0	0	0	0	0	0	0	0	0	0	0	0	0	0	0	0	0	0	0	0	0	0	0	0	0	0	0	0	0	0	0	482	0	0	0	0	0	0	0	0	0	0	0	0	0
8a8ec2a3f0c547e8d53668db110d3ecf	NO_BLAST;	NO_BLAST;	0	0	0	0	0	0	0	0	0	0	0	0	0	0	0	0	0	0	0	0	0	0	0	0	0	0	0	0	0	0	0	0	0	0	0	0	0	0	0	0	0	0	0	0	0	0	0
b08475593cb7721752ed8ec13bf2fa24	NO_BLAST;	NO_BLAST;	0	0	0	0	0	0	0	0	109	0	0	0	0	0	274	0	0	0	0	0	0	0	0	0	0	0	0	0	0	0	0	0	0	0	0	0	0	0	0	0	0	0	0	118	0	0	0
f3157ad44df7ae8d05a2b8c03abc694f	NO_BLAST;	NO_BLAST;	0	0	0	0	0	0	0	0	0	0	0	0	0	0	0	0	501	0	0	0	0	0	0	0	0	0	0	0	0	0	0	0	0	0	0	0	0	0	0	0	0	0	0	0	0	0	0
b477da2f9ecdeaa2b99d16856915d3d9	NO_BLAST;	NO_BLAST;	0	0	0	0	0	0	0	0	0	0	0	0	0	0	0	0	0	0	0	0	0	0	0	0	0	0	0	0	0	0	0	0	0	0	0	0	0	0	0	0	0	0	0	0	0	0	0
3552d4fcef6cf2dfa1a34ba4ded97e72	NO_BLAST;	NO_BLAST;	0	0	0	0	0	357	0	0	0	0	0	0	0	0	0	0	0	0	0	0	0	0	0	0	0	0	0	0	0	0	0	0	0	0	0	0	0	0	0	0	0	98	0	0	0	0	0
387850f6208c82c73bf0a9b07b52cee5	NO_BLAST;	NO_BLAST;	0	0	500	0	0	0	0	0	0	0	0	0	0	0	0	0	0	0	0	0	0	0	0	0	0	0	0	0	0	0	0	0	0	0	0	0	0	0	0	0	0	0	0	0	0	0	0
7993162f5d3bd896b072485d3aef1aae	NO_BLAST;	NO_BLAST;	0	0	0	0	0	0	0	0	0	0	0	0	0	0	0	0	0	0	0	500	0	0	0	0	0	0	0	0	0	0	0	0	0	0	0	0	0	0	0	0	0	0	0	0	0	0	0
6d545957dfc4092f45dce5f87c871cc6	NO_BLAST;	NO_BLAST;	0	0	0	0	0	0	0	0	0	0	0	0	0	0	0	0	0	0	0	0	0	0	0	0	0	0	500	0	0	0	0	0	0	0	0	0	0	0	0	0	0	0	0	0	0	0	0
789f842ac693c6f7501d928cd03517ea	Segatella_copri;	Segatella;	0	0	0	0	0	0	0	0	0	0	0	0	0	0	0	0	0	0	0	0	0	0	0	0	0	0	0	0	155	0	0	0	0	0	0	0	0	0	0	0	0	0	0	0	0	0	0
2c5fa674b82f8ccff227db80b9441bc7	NO_BLAST;	NO_BLAST;	0	0	0	0	0	0	0	0	0	0	0	0	0	0	0	0	0	0	0	0	0	0	0	0	0	0	0	0	0	0	0	0	0	0	0	0	0	0	0	0	0	0	500	0	0	0	0
f9b59a66a905081d43becc81d77ffe9b	NO_BLAST;	NO_BLAST;	0	499	0	0	0	0	0	0	0	0	0	0	0	0	0	0	0	0	0	0	0	0	0	0	0	0	0	0	0	0	0	0	0	0	0	0	0	0	0	0	0	0	0	0	0	0	0
0b6f5481ed0c4052551a09da8502e3a1	NO_BLAST;	NO_BLAST;	0	0	0	0	0	0	0	0	0	0	0	0	0	0	0	0	0	0	0	0	0	0	0	0	0	0	0	0	0	0	0	288	76	0	0	0	0	0	0	0	0	0	0	0	0	0	0
[truncated: 9,495 more rows]
[truncated: 12 more columns]
